# Supplementary material for: G-NEST: a gene neighborhood scoring tool to identify co-conserved, co-expressed genes
Source: BMC Bioinformatics. 2012 Sep 28;13:253. doi: 10.1186/1471-2105-13-253 (PMC3575404; doi:10.1186/1471-2105-13-253)
Supplement: Additional file 1 — G-NEST software. The Gene NEighborhood Scoring Tool (G-NEST) combines genomic location, gene expression, and evolutionary sequence conservation data to score putative gene neighborhoods across all window sizes. See README file for installation instructions. Note: the software requires PostgreSQL 9.0 or above. [file 1471-2105-13-253-S1.gz]

Archive with 18 entries (18 files):
- gnest_anc.c
- gnest_compute.pm
- gnest_db.pm
- gnest_dot_product.c
- gnest_fill_nh_by_win_size.c
- gnest_functions.sql
- gnest_graphs.pm
- gnest_init.sql
- gnest_load.pm
- gnest_params.doc
- gnest.pl
- gnest_preload.pl
- gnest_reports.pm
- gnest.sh
- gnest_table_loader.pm
- makefile
- README
- gpl.txt
