# Supplementary material for: G-NEST: a gene neighborhood scoring tool to identify co-conserved, co-expressed genes
Source: BMC Bioinformatics. 2012 Sep 28;13:253. doi: 10.1186/1471-2105-13-253 (PMC3575404; doi:10.1186/1471-2105-13-253)
Supplement: Additional file 1 — G-NEST software. The Gene NEighborhood Scoring Tool (G-NEST) combines genomic location, gene expression, and evolutionary sequence conservation data to score putative gene neighborhoods across all window sizes. See README file for installation instructions. Note: the software requires PostgreSQL 9.0 or above. [file 1471-2105-13-253-S1.gz › gnest.sh]

perl  \
   gnest.pl \
    --project_taxon_id    10090                           \
    --chromosomes         chromosome_info.csv             \
    --genes               genes.csv                       \
    --samples             samples.csv                     \
    --expr_data           expr_data.csv                   \
    --filter_on_mas5      mas5_calls.txt                  \
    --keep_project --progress  --export_db --corr_matrix  \
    9598  mouseVchimp_min10K_max100K_mark2.bed  \
    9913  mouseVcow_min10K_max100K_mark2.bed    \
    9615  mouseVdog_min10K_max100K_mark2.bed    \
    9606  mouseVhuman_min10K_max100K_mark2.bed  \
    10116 mouseVrat_min10K_max100K_mark2.bed 

#  USE DEFAULTS FOR:
#    --filter_min_expr
#    --min_win_size
#    --max_win_size
#    --min_gene_count
#    --max_gene_count
#    --num_permutations
