# Supplementary material for: G-NEST: a gene neighborhood scoring tool to identify co-conserved, co-expressed genes
Source: BMC Bioinformatics. 2012 Sep 28;13:253. doi: 10.1186/1471-2105-13-253 (PMC3575404; doi:10.1186/1471-2105-13-253)
Supplement: Additional file 1 — G-NEST software. The Gene NEighborhood Scoring Tool (G-NEST) combines genomic location, gene expression, and evolutionary sequence conservation data to score putative gene neighborhoods across all window sizes. See README file for installation instructions. Note: the software requires PostgreSQL 9.0 or above. [file 1471-2105-13-253-S1.gz › makefile]

##########################################################################
# Copyright (C) 2009-2012 William F. Martin and Danielle G. Lemay
#
# This program is free software; you can redistribute it and/or modify it
# under the terms of the GNU General Public License as published by the
# Free Software Foundation;
#
# This program is distributed in the hope that it will be useful, but
# WITHOUT ANY WARRANTY; without even the implied warranty of
# MERCHANTABILITY or FITNESS FOR A PARTICULAR PURPOSE.
# See the GNU General Public License for more details.
#
# You should have received a copy of the GNU General Public License along
# with this program; if not, write to the Free Software Foundation, Inc.,
# 59 Temple Place - Suite 330, Boston, MA  02111-1307, USA.
##########################################################################

INCLUDE_DIR=`pg_config --includedir`
SRVR_INCLUDE_DIR=`pg_config --includedir-server`
CFLAGS = -g -O3 -std=gnu99 -fpic  -I ${INCLUDE_DIR} -I ${SRVR_INCLUDE_DIR}

TARGETS = gnest_anc  gnest_fill_nh_by_win_size.so  gnest_dot_product.so

%.so : %.o
	ld -shared -o $@ $<

gnest_anc : gnest_anc.o
	gcc $^ -L/usr/lib -fpic -lm -lpq -o $@

all :  ${TARGETS}


clean:
	rm ${TARGETS} gnest_anc.o 
