# Supplementary material for: G-NEST: a gene neighborhood scoring tool to identify co-conserved, co-expressed genes
Source: BMC Bioinformatics. 2012 Sep 28;13:253. doi: 10.1186/1471-2105-13-253 (PMC3575404; doi:10.1186/1471-2105-13-253)
Supplement: Additional file 1 — G-NEST software. The Gene NEighborhood Scoring Tool (G-NEST) combines genomic location, gene expression, and evolutionary sequence conservation data to score putative gene neighborhoods across all window sizes. See README file for installation instructions. Note: the software requires PostgreSQL 9.0 or above. [file 1471-2105-13-253-S1.gz › README]

Installation of G-NEST (gene neighborhood scoring tool)
========================================================
(for Ubuntu 11.10)

Decide upon a directory for the software to reside, record the full path name
of the directory (starting with /).

***  In this document, every reference to MYDIR should be substituted  ***
***  with the full (absolute) path of your installation directory.     ***

Create that directory and change your current directory to it.

Extract the files from the software archive.
  tar xf gnest.tar

Install ubuntu packages:
  sudo apt-get install `cat pkg_list`

Install perl modules:
  sudo cpan < cpan_list
Don't worry about warnings related to YAML.  And there might be other harmless
warnings too.

Compile the C code:
  make all

Check to see if you have a value defined for the PERLLIB environment variable:
  echo $PERLLIB   (if the command returns nothing, you haven't set it yet)

Edit the “.bashrc” file in your home directory (all the instructions assume you are using the bash shell).  Add the following lines at the end:
  export PATH=$PATH:MYDIR

  export PERLLIB=MYDIR	(if PERLLIB doesn't already have a value)
		<OR>
  export PERLLIB=$PERLLIB:MYDIR	(if PERLLIB already has a value)

  export GNEST_BIN=MYDIR
  export GNEST_LIB=MYDIR

Then you'll need to execute your ".bashrc".  The easiest way is to open a new
terminal shell.  Then remember to "cd" to MYDIR.

You need only set one of PATH or GNEST_BIN.
If you're always going to run your software out of MYDIR and you set PERLLIB,
then GNEST_LIB is unnecessary.

Edit the first line of the gnest_functions.sql file from the distribution.
It should read:
  SET dynamic_library_path to 'MYDIR:$libdir';

Change to the 'postgres' user.  Create a database user that matches your
linux user name.  These instructions assume no database password for the
user corresponding to your linux login user.
  sudo su postgres	(to assume the role of the 'postgres' user)
  createuser -s  USER	(where instead of USER, use your linux user)
  exit			(to stop being the postgres user)

Verify that the database server is up and running:
  psql -l 
You should see a list of a few databases, including 'postgres', 'template0'.
If you get an error instead, you'll have to troubleshoot your postgres
installation.  In this case, Google's your friend.
Perhaps a system reboot would help?

Create and initialize database:
  createdb gnest
  psql gnest

    gnest=# \i gnest_init.sql
    (then there's lots of output)

    gnest=# \i gnest_functions.sql
    (more output)

    gnest=# \q


If you want to use a different database name, you must set the GNEST_DB
environment variable to that other name.


=============================================================================

Program to run the analysis:

  gnest.pl  <OPTIONS>  synteny_file ...

  POSIX-style OPTIONS, syntax is "--option <parameter>" are:
  (* means required)

   *project_taxon_id <integer>
      (NCBI taxonomy id for the organism of the expression data)

    project  <name>
      (single token tag to segregate data, alphanumeric starting with a letter)

    chromosomes  <filename>
      (2 tab-delimited columns, with a header: chromosome, chromosome length;
       required unless information was preloaded)

   *genes  <filename>
      (5 tab-delimited columns, with a header:  gene_name, chromosome,
       strand (+/-), start_pos, end_pos)

    samples  <filename>
      (3 tab-delimited columns, with a header: filename, biostate, replicate;
       if omitted, each file is a distinct sample with only 1 replicate)

   *expr_data  <filename>
      (a grid file, headers are all file names, first column is gene names,
       cells are expression values)

    filter_on_mas5  <filename>
      (a grid file, headers are all file names, first column is gene names,
       cells are expression values; consider genes silent unless PRESENT in
       all replicates of at least on bio_state)

    filter_min_expr  <float_value>
      (consider genes silent unless expression level is met in all replicates
       of at least on bio_state)

    min_win_size & max_win_size   <integer>
      (range of window sizes for bp window analysis; default=100000-10000000)

    min_gene_count & max_gene_count  <integer>
      (range of number of genes for by gene counts analysis; default=2-10)

    num_permutations
      (number of permutations of randomly shuffled genes; default=1000)

    graphs_title  <text>
      (text to be used in the title of graphs)

    graphics_format <type>
      (default=pdf, otherwise png, jpeg, png, tiff)

    corr_matrix
      (boolean; causes correlation matrix to be included in output)

    export_db
      (boolean; causes SQL statements to recreate database to be output)

    keep_project
      (boolean; overrides the default behavior of purging data after run)

    no_synteny
      (boolean; overrides default to use available preloaded synteny info)

    progress
      (boolean; turns on timestamp tracing of processing)

    galaxy
      (boolean; use this option when invoked from a galaxy installation)

  ... followed by files with syntenic information for this project taxon
  (Tab-delimited file, 3 cols (with header): chromosome, start_pos, end_pos)
  In addition to these files, syntenic information that was preloaded is used
  unless the 'no_synteny' option is used.
   


Program to upload chromosomes info and/or syntenic information, must be 
invoked once per project organism:

  gnest_preloads.pl --project_taxon_id <integer>  synteny_file ...


=============================================================================

The other file archive (gnest_examples.tar.gz)  contains an example script
(gnest.sh) to test your installation as well as some example XML files used
to configure a galaxy installation.  You would need to change the XML files
for your environment.
