# Supplementary material for: G-NEST: a gene neighborhood scoring tool to identify co-conserved, co-expressed genes
Source: BMC Bioinformatics. 2012 Sep 28;13:253. doi: 10.1186/1471-2105-13-253 (PMC3575404; doi:10.1186/1471-2105-13-253)
Supplement: Additional file 2 — G-NEST Examples. Example data files for the Gene Neighborhood Scoring Tool. [file 1471-2105-13-253-S2.gz]

Archive with 1 entries (1 files):
- AdditionalFile5.tar
