# Supplementary material for: G-NEST: a gene neighborhood scoring tool to identify co-conserved, co-expressed genes
Source: BMC Bioinformatics. 2012 Sep 28;13:253. doi: 10.1186/1471-2105-13-253 (PMC3575404; doi:10.1186/1471-2105-13-253)
Supplement: Additional file 3 — Report file of all possible gene neighborhoods. This text file contains all information associated with each gene neighborhood (genomic location, genes, neighborhood size, ANC, p-value, TNS, synteny, etc.). Scores were computed based on the Microarray Atlas. Genome coordinates are for assembly mm9 of the mouse genome. [file 1471-2105-13-253-S3.gz]

Archive with 1 entries (1 files):
- 1471-2105-13-253-S3
