# Supplementary material for: G-NEST: a gene neighborhood scoring tool to identify co-conserved, co-expressed genes
Source: BMC Bioinformatics. 2012 Sep 28;13:253. doi: 10.1186/1471-2105-13-253 (PMC3575404; doi:10.1186/1471-2105-13-253)
Supplement: Additional file 3 — Report file of all possible gene neighborhoods. This text file contains all information associated with each gene neighborhood (genomic location, genes, neighborhood size, ANC, p-value, TNS, synteny, etc.). Scores were computed based on the Microarray Atlas. Genome coordinates are for assembly mm9 of the mouse genome. [file 1471-2105-13-253-S3.gz › 1471-2105-13-253-S3]

nh_id	chromosome	start_gene_pos_index	num_genes	chr_start_pos	nh_bp_size	lower_bound	upper_bound	anc	pvalue	tns	synteny_score	taxon_9483	taxon_9598	taxon_9544	taxon_9601	taxon_9615	taxon_9606	taxon_10116	taxon_9796	taxon_9593	taxon_9913	genes
1	1	0	2	4486494	573873	4481008	5060366	0.00	0.298	0.00	1.00	Y	Y	Y	Y	Y	Y	Y	Y	Y	Y	ENSMUST00000027035,ENSMUST00000118000
2	1	0	3	4486494	1092080	4481008	5592947	0.00	0.448	0.00	1.00	Y	Y	Y	Y	Y	Y	Y	Y	Y	Y	ENSMUST00000118000,ENSMUST00000027038,ENSMUST00000027035
3	1	0	4	4486494	1718249	4481008	6265656	-0.05	0.836	0.00	1.00	Y	Y	Y	Y	Y	Y	Y	Y	Y	Y	ENSMUST00000027038,ENSMUST00000027040,ENSMUST00000027035,ENSMUST00000118000
4	1	0	5	4486494	2233638	4481008	6851021	-0.03	0.803	0.00	1.00	Y	Y	Y	Y	Y	Y	Y	Y	Y	Y	ENSMUST00000027035,ENSMUST00000118000,ENSMUST00000027038,ENSMUST00000027040,ENSMUST00000043578
5	1	0	6	4486494	2592737	4481008	7163707	-0.01	0.712	0.00	0.90	Y	Y	Y	Y	Y	Y	Y	Y	N	Y	ENSMUST00000118000,ENSMUST00000027038,ENSMUST00000027040,ENSMUST00000043578,ENSMUST00000061280,ENSMUST00000027035
6	1	0	7	4486494	5049045	4481008	9537531	-0.03	0.882	0.00	0.00	N	N	N	N	N	N	N	N	N	N	ENSMUST00000027035,ENSMUST00000118000,ENSMUST00000027038,ENSMUST00000027040,ENSMUST00000043578,ENSMUST00000061280,ENSMUST00000072079
7	1	0	8	4486494	5134680	4481008	9621173	-0.02	0.861	0.00	0.00	N	N	N	N	N	N	N	N	N	N	ENSMUST00000043578,ENSMUST00000061280,ENSMUST00000072079,ENSMUST00000115480,ENSMUST00000027035,ENSMUST00000118000,ENSMUST00000027038,ENSMUST00000027040
8	1	0	9	4486494	5203797	4481008	9690290	-0.02	0.845	0.00	0.00	N	N	N	N	N	N	N	N	N	N	ENSMUST00000027035,ENSMUST00000118000,ENSMUST00000027038,ENSMUST00000027040,ENSMUST00000043578,ENSMUST00000061280,ENSMUST00000072079,ENSMUST00000115480,ENSMUST00000088658
9	1	0	10	4486494	5301740	4481008	9889929	-0.01	0.847	0.00	0.00	N	N	N	N	N	N	N	N	N	N	ENSMUST00000027035,ENSMUST00000118000,ENSMUST00000027038,ENSMUST00000027040,ENSMUST00000043578,ENSMUST00000061280,ENSMUST00000072079,ENSMUST00000115480,ENSMUST00000088658,ENSMUST00000097826
19	1	1	2	5060366	518208	4899656	5592947	0.00	0.298	0.00	1.00	Y	Y	Y	Y	Y	Y	Y	Y	Y	Y	ENSMUST00000118000,ENSMUST00000027038
20	1	1	3	5060366	1144377	4899656	6265656	0.00	0.448	0.00	1.00	Y	Y	Y	Y	Y	Y	Y	Y	Y	Y	ENSMUST00000118000,ENSMUST00000027038,ENSMUST00000027040
21	1	1	4	5060366	1659766	4899656	6851021	-0.07	0.899	0.00	1.00	Y	Y	Y	Y	Y	Y	Y	Y	Y	Y	ENSMUST00000118000,ENSMUST00000027038,ENSMUST00000027040,ENSMUST00000043578
22	1	1	5	5060366	2018865	4899656	7163707	-0.02	0.708	0.00	0.90	Y	Y	Y	Y	Y	Y	Y	Y	N	Y	ENSMUST00000118000,ENSMUST00000027038,ENSMUST00000027040,ENSMUST00000043578,ENSMUST00000061280
23	1	1	6	5060366	4475173	4899656	9537531	-0.04	0.896	0.00	0.00	N	N	N	N	N	N	N	N	N	N	ENSMUST00000118000,ENSMUST00000027038,ENSMUST00000027040,ENSMUST00000043578,ENSMUST00000061280,ENSMUST00000072079
24	1	1	7	5060366	4560808	4899656	9621173	-0.03	0.869	0.00	0.00	N	N	N	N	N	N	N	N	N	N	ENSMUST00000118000,ENSMUST00000027038,ENSMUST00000027040,ENSMUST00000043578,ENSMUST00000061280,ENSMUST00000072079,ENSMUST00000115480
25	1	1	8	5060366	4629925	4899656	9690290	-0.02	0.848	0.00	0.00	N	N	N	N	N	N	N	N	N	N	ENSMUST00000118000,ENSMUST00000027038,ENSMUST00000027040,ENSMUST00000043578,ENSMUST00000061280,ENSMUST00000072079,ENSMUST00000115480,ENSMUST00000088658
26	1	1	9	5060366	4727868	4899656	9889929	-0.01	0.731	0.00	0.00	N	N	N	N	N	N	N	N	N	N	ENSMUST00000118000,ENSMUST00000027038,ENSMUST00000027040,ENSMUST00000043578,ENSMUST00000061280,ENSMUST00000072079,ENSMUST00000115480,ENSMUST00000088658,ENSMUST00000097826
27	1	1	10	5060366	4838353	4899656	9912608	-0.01	0.731	0.00	0.00	N	N	N	N	N	N	N	N	N	N	ENSMUST00000115480,ENSMUST00000088658,ENSMUST00000097826,ENSMUST00000052843,ENSMUST00000118000,ENSMUST00000027038,ENSMUST00000027040,ENSMUST00000043578,ENSMUST00000061280,ENSMUST00000072079
38	1	2	2	5578573	626170	5578573	6265656	0.00	0.298	0.00	1.00	Y	Y	Y	Y	Y	Y	Y	Y	Y	Y	ENSMUST00000027038,ENSMUST00000027040
39	1	2	3	5578573	1141559	5578573	6851021	-0.13	0.947	0.00	1.00	Y	Y	Y	Y	Y	Y	Y	Y	Y	Y	ENSMUST00000027038,ENSMUST00000027040,ENSMUST00000043578
40	1	2	4	5578573	1500658	5578573	7163707	-0.03	0.746	0.00	0.90	Y	Y	Y	Y	Y	Y	Y	Y	N	Y	ENSMUST00000027038,ENSMUST00000027040,ENSMUST00000043578,ENSMUST00000061280
41	1	2	5	5578573	3956966	5578573	9537531	-0.06	0.928	0.00	0.00	N	N	N	N	N	N	N	N	N	N	ENSMUST00000027038,ENSMUST00000027040,ENSMUST00000043578,ENSMUST00000061280,ENSMUST00000072079
42	1	2	6	5578573	4042601	5578573	9621173	-0.04	0.896	0.00	0.00	N	N	N	N	N	N	N	N	N	N	ENSMUST00000027038,ENSMUST00000027040,ENSMUST00000043578,ENSMUST00000061280,ENSMUST00000072079,ENSMUST00000115480
43	1	2	7	5578573	4111718	5578573	9690290	-0.03	0.869	0.00	0.00	N	N	N	N	N	N	N	N	N	N	ENSMUST00000027038,ENSMUST00000027040,ENSMUST00000043578,ENSMUST00000061280,ENSMUST00000072079,ENSMUST00000115480,ENSMUST00000088658
44	1	2	8	5578573	4209661	5578573	9889929	-0.01	0.736	0.00	0.00	N	N	N	N	N	N	N	N	N	N	ENSMUST00000027038,ENSMUST00000027040,ENSMUST00000043578,ENSMUST00000061280,ENSMUST00000072079,ENSMUST00000115480,ENSMUST00000088658,ENSMUST00000097826
45	1	2	9	5578573	4320146	5578573	9912608	-0.01	0.731	0.00	0.00	N	N	N	N	N	N	N	N	N	N	ENSMUST00000027038,ENSMUST00000027040,ENSMUST00000043578,ENSMUST00000061280,ENSMUST00000072079,ENSMUST00000115480,ENSMUST00000088658,ENSMUST00000097826,ENSMUST00000052843
46	1	2	10	5578573	4420645	5578573	9999217	-0.01	0.722	0.00	0.00	N	N	N	N	N	N	N	N	N	N	ENSMUST00000027038,ENSMUST00000027040,ENSMUST00000043578,ENSMUST00000061280,ENSMUST00000072079,ENSMUST00000115480,ENSMUST00000088658,ENSMUST00000097826,ENSMUST00000052843,ENSMUST00000027049
57	1	3	2	6204742	515390	6204742	6851021	-0.40	0.987	0.00	1.00	Y	Y	Y	Y	Y	Y	Y	Y	Y	Y	ENSMUST00000027040,ENSMUST00000043578
58	1	3	3	6204742	874489	6204742	7163707	-0.06	0.810	0.00	0.90	Y	Y	Y	Y	Y	Y	Y	Y	N	Y	ENSMUST00000027040,ENSMUST00000043578,ENSMUST00000061280
59	1	3	4	6204742	3330797	6204742	9537531	-0.09	0.960	0.00	0.00	N	N	N	N	N	N	N	N	N	N	ENSMUST00000027040,ENSMUST00000043578,ENSMUST00000061280,ENSMUST00000072079
60	1	3	5	6204742	3416432	6204742	9621173	-0.06	0.928	0.00	0.00	N	N	N	N	N	N	N	N	N	N	ENSMUST00000027040,ENSMUST00000043578,ENSMUST00000061280,ENSMUST00000072079,ENSMUST00000115480
61	1	3	6	6204742	3485549	6204742	9690290	-0.04	0.896	0.00	0.00	N	N	N	N	N	N	N	N	N	N	ENSMUST00000027040,ENSMUST00000043578,ENSMUST00000061280,ENSMUST00000072079,ENSMUST00000115480,ENSMUST00000088658
62	1	3	7	6204742	3583492	6204742	9889929	-0.01	0.747	0.00	0.00	N	N	N	N	N	N	N	N	N	N	ENSMUST00000027040,ENSMUST00000043578,ENSMUST00000061280,ENSMUST00000072079,ENSMUST00000115480,ENSMUST00000088658,ENSMUST00000097826
63	1	3	8	6204742	3693977	6204742	9912608	-0.01	0.736	0.00	0.00	N	N	N	N	N	N	N	N	N	N	ENSMUST00000027040,ENSMUST00000043578,ENSMUST00000061280,ENSMUST00000072079,ENSMUST00000115480,ENSMUST00000088658,ENSMUST00000097826,ENSMUST00000052843
64	1	3	9	6204742	3794476	6204742	9999217	-0.01	0.721	0.00	0.00	N	N	N	N	N	N	N	N	N	N	ENSMUST00000027040,ENSMUST00000043578,ENSMUST00000061280,ENSMUST00000072079,ENSMUST00000115480,ENSMUST00000088658,ENSMUST00000097826,ENSMUST00000052843,ENSMUST00000027049
65	1	3	10	6204742	3823285	6204742	10028026	-0.01	0.760	0.00	0.00	N	N	N	N	N	N	N	N	N	N	ENSMUST00000027040,ENSMUST00000043578,ENSMUST00000061280,ENSMUST00000072079,ENSMUST00000115480,ENSMUST00000088658,ENSMUST00000097826,ENSMUST00000052843,ENSMUST00000027049,ENSMUST00000027050
78	1	4	2	6720131	359100	6720131	7163707	0.13	0.167	0.00	0.90	Y	Y	Y	Y	Y	Y	Y	Y	N	Y	ENSMUST00000043578,ENSMUST00000061280
79	1	4	3	6720131	2815408	6720131	9537531	0.01	0.428	0.00	0.00	N	N	N	N	N	N	N	N	N	N	ENSMUST00000043578,ENSMUST00000061280,ENSMUST00000072079
80	1	4	4	6720131	2901043	6720131	9621173	0.00	0.490	0.00	0.00	N	N	N	N	N	N	N	N	N	N	ENSMUST00000043578,ENSMUST00000061280,ENSMUST00000072079,ENSMUST00000115480
81	1	4	5	6720131	2970160	6720131	9690290	0.00	0.520	0.00	0.00	N	N	N	N	N	N	N	N	N	N	ENSMUST00000043578,ENSMUST00000061280,ENSMUST00000072079,ENSMUST00000115480,ENSMUST00000088658
82	1	4	6	6720131	3068103	6720131	9889929	0.02	0.365	0.00	0.00	N	N	N	N	N	N	N	N	N	N	ENSMUST00000043578,ENSMUST00000061280,ENSMUST00000072079,ENSMUST00000115480,ENSMUST00000088658,ENSMUST00000097826
83	1	4	7	6720131	3178588	6720131	9912608	0.01	0.409	0.00	0.00	N	N	N	N	N	N	N	N	N	N	ENSMUST00000043578,ENSMUST00000061280,ENSMUST00000072079,ENSMUST00000115480,ENSMUST00000088658,ENSMUST00000097826,ENSMUST00000052843
84	1	4	8	6720131	3279087	6720131	9999217	0.01	0.454	0.00	0.00	N	N	N	N	N	N	N	N	N	N	ENSMUST00000043578,ENSMUST00000061280,ENSMUST00000072079,ENSMUST00000115480,ENSMUST00000088658,ENSMUST00000097826,ENSMUST00000052843,ENSMUST00000027049
85	1	4	9	6720131	3307896	6720131	10028026	0.00	0.577	0.00	0.00	N	N	N	N	N	N	N	N	N	N	ENSMUST00000043578,ENSMUST00000061280,ENSMUST00000072079,ENSMUST00000115480,ENSMUST00000088658,ENSMUST00000097826,ENSMUST00000052843,ENSMUST00000027049,ENSMUST00000027050
86	1	4	10	6720131	3309723	6720131	10058057	0.00	0.595	0.00	0.00	N	N	N	N	N	N	N	N	N	N	ENSMUST00000043578,ENSMUST00000061280,ENSMUST00000072079,ENSMUST00000115480,ENSMUST00000088658,ENSMUST00000097826,ENSMUST00000052843,ENSMUST00000027049,ENSMUST00000027050,ENSMUST00000118263
100	1	5	2	7079230	2456309	7079230	9537531	-0.01	0.753	0.00	0.00	N	N	N	N	N	N	N	N	N	N	ENSMUST00000061280,ENSMUST00000072079
101	1	5	3	7079230	2541944	7079230	9621173	0.00	0.623	0.00	0.00	N	N	N	N	N	N	N	N	N	N	ENSMUST00000061280,ENSMUST00000072079,ENSMUST00000115480
102	1	5	4	7079230	2611061	7079230	9690290	0.00	0.573	0.00	0.00	N	N	N	N	N	N	N	N	N	N	ENSMUST00000061280,ENSMUST00000072079,ENSMUST00000115480,ENSMUST00000088658
103	1	5	5	7079230	2709004	7079230	9889929	0.03	0.299	0.00	0.00	N	N	N	N	N	N	N	N	N	N	ENSMUST00000061280,ENSMUST00000072079,ENSMUST00000115480,ENSMUST00000088658,ENSMUST00000097826
104	1	5	6	7079230	2819489	7079230	9912608	0.02	0.353	0.00	0.00	N	N	N	N	N	N	N	N	N	N	ENSMUST00000061280,ENSMUST00000072079,ENSMUST00000115480,ENSMUST00000088658,ENSMUST00000097826,ENSMUST00000052843
105	1	5	7	7079230	2919988	7079230	9999217	0.01	0.465	0.00	0.00	N	N	N	N	N	N	N	N	N	N	ENSMUST00000061280,ENSMUST00000072079,ENSMUST00000115480,ENSMUST00000088658,ENSMUST00000097826,ENSMUST00000052843,ENSMUST00000027049
106	1	5	8	7079230	2948797	7079230	10028026	0.01	0.406	0.00	0.00	N	N	N	N	N	N	N	N	N	N	ENSMUST00000061280,ENSMUST00000072079,ENSMUST00000115480,ENSMUST00000088658,ENSMUST00000097826,ENSMUST00000052843,ENSMUST00000027049,ENSMUST00000027050
107	1	5	9	7079230	2950624	7079230	10058057	0.01	0.441	0.00	0.00	N	N	N	N	N	N	N	N	N	N	ENSMUST00000061280,ENSMUST00000072079,ENSMUST00000115480,ENSMUST00000088658,ENSMUST00000097826,ENSMUST00000052843,ENSMUST00000027049,ENSMUST00000027050,ENSMUST00000118263
108	1	5	10	7079230	3143346	7079230	10222575	0.01	0.474	0.00	0.00	N	N	N	N	N	N	N	N	N	N	ENSMUST00000061280,ENSMUST00000072079,ENSMUST00000115480,ENSMUST00000088658,ENSMUST00000097826,ENSMUST00000052843,ENSMUST00000027049,ENSMUST00000027050,ENSMUST00000118263,ENSMUST00000088615
121	1	6	2	9535538	85636	9535538	9621173	0.00	0.298	0.00	0.90	Y	Y	Y	Y	Y	Y	N	Y	Y	Y	ENSMUST00000072079,ENSMUST00000115480
122	1	6	3	9535538	154753	9535538	9690290	0.00	0.448	0.00	0.90	Y	Y	Y	Y	Y	Y	N	Y	Y	Y	ENSMUST00000072079,ENSMUST00000115480,ENSMUST00000088658
123	1	6	4	9535538	252696	9535538	9889929	0.05	0.232	0.00	0.90	Y	Y	Y	Y	Y	Y	N	Y	Y	Y	ENSMUST00000072079,ENSMUST00000115480,ENSMUST00000088658,ENSMUST00000097826
124	1	6	5	9535538	363181	9535538	9912608	0.03	0.301	0.00	0.90	Y	Y	Y	Y	Y	Y	N	Y	Y	Y	ENSMUST00000072079,ENSMUST00000115480,ENSMUST00000088658,ENSMUST00000097826,ENSMUST00000052843
125	1	6	6	9535538	463680	9535538	9999217	0.01	0.416	0.00	0.90	Y	Y	Y	Y	Y	Y	N	Y	Y	Y	ENSMUST00000072079,ENSMUST00000115480,ENSMUST00000088658,ENSMUST00000097826,ENSMUST00000052843,ENSMUST00000027049
126	1	6	7	9535538	492489	9535538	10028026	0.02	0.348	0.00	0.90	Y	Y	Y	Y	Y	Y	N	Y	Y	Y	ENSMUST00000072079,ENSMUST00000115480,ENSMUST00000088658,ENSMUST00000097826,ENSMUST00000052843,ENSMUST00000027049,ENSMUST00000027050
127	1	6	8	9535538	494316	9535538	10058057	0.01	0.390	0.00	0.90	Y	Y	Y	Y	Y	Y	N	Y	Y	Y	ENSMUST00000072079,ENSMUST00000115480,ENSMUST00000088658,ENSMUST00000097826,ENSMUST00000052843,ENSMUST00000027049,ENSMUST00000027050,ENSMUST00000118263
128	1	6	9	9535538	687038	9535538	10222575	0.01	0.427	0.00	0.90	Y	Y	Y	Y	Y	Y	N	Y	Y	Y	ENSMUST00000072079,ENSMUST00000115480,ENSMUST00000088658,ENSMUST00000097826,ENSMUST00000052843,ENSMUST00000027049,ENSMUST00000027050,ENSMUST00000118263,ENSMUST00000088615
129	1	6	10	9535538	1174487	9535538	10710024	0.01	0.462	0.00	0.80	Y	Y	Y	Y	Y	Y	N	Y	Y	N	ENSMUST00000072079,ENSMUST00000115480,ENSMUST00000088658,ENSMUST00000097826,ENSMUST00000052843,ENSMUST00000027049,ENSMUST00000027050,ENSMUST00000118263,ENSMUST00000088615,ENSMUST00000035577
148	1	7	2	9621173	69118	9550912	9690290	0.00	0.298	0.00	1.00	Y	Y	Y	Y	Y	Y	Y	Y	Y	Y	ENSMUST00000115480,ENSMUST00000088658
149	1	7	3	9621173	167061	9550912	9889929	0.00	0.448	0.00	1.00	Y	Y	Y	Y	Y	Y	Y	Y	Y	Y	ENSMUST00000115480,ENSMUST00000088658,ENSMUST00000097826
150	1	7	4	9621173	277546	9550912	9912608	0.00	0.508	0.00	1.00	Y	Y	Y	Y	Y	Y	Y	Y	Y	Y	ENSMUST00000115480,ENSMUST00000088658,ENSMUST00000097826,ENSMUST00000052843
151	1	7	5	9621173	378045	9550912	9999217	0.01	0.433	0.00	1.00	Y	Y	Y	Y	Y	Y	Y	Y	Y	Y	ENSMUST00000115480,ENSMUST00000088658,ENSMUST00000097826,ENSMUST00000052843,ENSMUST00000027049
152	1	7	6	9621173	406854	9550912	10028026	0.00	0.509	0.00	1.00	Y	Y	Y	Y	Y	Y	Y	Y	Y	Y	ENSMUST00000115480,ENSMUST00000088658,ENSMUST00000097826,ENSMUST00000052843,ENSMUST00000027049,ENSMUST00000027050
153	1	7	7	9621173	408681	9550912	10058057	0.00	0.532	0.00	1.00	Y	Y	Y	Y	Y	Y	Y	Y	Y	Y	ENSMUST00000115480,ENSMUST00000088658,ENSMUST00000097826,ENSMUST00000052843,ENSMUST00000027049,ENSMUST00000027050,ENSMUST00000118263
154	1	7	8	9621173	601403	9550912	10222575	0.00	0.552	0.00	1.00	Y	Y	Y	Y	Y	Y	Y	Y	Y	Y	ENSMUST00000115480,ENSMUST00000088658,ENSMUST00000097826,ENSMUST00000052843,ENSMUST00000027049,ENSMUST00000027050,ENSMUST00000118263,ENSMUST00000088615
155	1	7	9	9621173	1088852	9550912	10710024	0.00	0.571	0.00	0.90	Y	Y	Y	Y	Y	Y	Y	Y	Y	N	ENSMUST00000115480,ENSMUST00000088658,ENSMUST00000097826,ENSMUST00000052843,ENSMUST00000027049,ENSMUST00000027050,ENSMUST00000118263,ENSMUST00000088615,ENSMUST00000035577
156	1	7	10	9621173	1783020	9550912	11965982	0.00	0.590	0.00	0.90	Y	Y	Y	Y	Y	Y	Y	Y	Y	N	ENSMUST00000115480,ENSMUST00000088658,ENSMUST00000097826,ENSMUST00000052843,ENSMUST00000027049,ENSMUST00000027050,ENSMUST00000118263,ENSMUST00000088615,ENSMUST00000035577,ENSMUST00000048613
175	1	8	2	9690290	97944	9658917	9889929	0.00	0.298	0.00	1.00	Y	Y	Y	Y	Y	Y	Y	Y	Y	Y	ENSMUST00000088658,ENSMUST00000097826
176	1	8	3	9690290	208429	9658917	9912608	0.00	0.448	0.00	1.00	Y	Y	Y	Y	Y	Y	Y	Y	Y	Y	ENSMUST00000088658,ENSMUST00000097826,ENSMUST00000052843
177	1	8	4	9690290	308928	9658917	9999217	0.02	0.383	0.00	1.00	Y	Y	Y	Y	Y	Y	Y	Y	Y	Y	ENSMUST00000088658,ENSMUST00000097826,ENSMUST00000052843,ENSMUST00000027049
178	1	8	5	9690290	337737	9658917	10028026	0.01	0.482	0.00	1.00	Y	Y	Y	Y	Y	Y	Y	Y	Y	Y	ENSMUST00000088658,ENSMUST00000097826,ENSMUST00000052843,ENSMUST00000027049,ENSMUST00000027050
179	1	8	6	9690290	339564	9658917	10058057	0.00	0.509	0.00	1.00	Y	Y	Y	Y	Y	Y	Y	Y	Y	Y	ENSMUST00000088658,ENSMUST00000097826,ENSMUST00000052843,ENSMUST00000027049,ENSMUST00000027050,ENSMUST00000118263
180	1	8	7	9690290	532286	9658917	10222575	0.00	0.532	0.00	1.00	Y	Y	Y	Y	Y	Y	Y	Y	Y	Y	ENSMUST00000088658,ENSMUST00000097826,ENSMUST00000052843,ENSMUST00000027049,ENSMUST00000027050,ENSMUST00000118263,ENSMUST00000088615
181	1	8	8	9690290	1019735	9658917	10710024	0.00	0.552	0.00	0.90	Y	Y	Y	Y	Y	Y	Y	Y	Y	N	ENSMUST00000088658,ENSMUST00000097826,ENSMUST00000052843,ENSMUST00000027049,ENSMUST00000027050,ENSMUST00000118263,ENSMUST00000088615,ENSMUST00000035577
182	1	8	9	9690290	1713903	9658917	11965982	0.00	0.571	0.00	0.90	Y	Y	Y	Y	Y	Y	Y	Y	Y	N	ENSMUST00000088658,ENSMUST00000097826,ENSMUST00000052843,ENSMUST00000027049,ENSMUST00000027050,ENSMUST00000118263,ENSMUST00000088615,ENSMUST00000035577,ENSMUST00000048613
183	1	8	10	9690290	3290927	9658917	12981216	0.00	0.590	0.00	0.90	Y	Y	Y	Y	Y	Y	Y	Y	Y	N	ENSMUST00000088658,ENSMUST00000097826,ENSMUST00000052843,ENSMUST00000027049,ENSMUST00000027050,ENSMUST00000118263,ENSMUST00000088615,ENSMUST00000035577,ENSMUST00000048613,ENSMUST00000115403
201	1	9	2	9788233	110486	9788233	9912608	0.00	0.298	0.00	1.00	Y	Y	Y	Y	Y	Y	Y	Y	Y	Y	ENSMUST00000097826,ENSMUST00000052843
202	1	9	3	9788233	210985	9788233	9999217	0.04	0.307	0.00	1.00	Y	Y	Y	Y	Y	Y	Y	Y	Y	Y	ENSMUST00000097826,ENSMUST00000052843,ENSMUST00000027049
203	1	9	4	9788233	239794	9788233	10028026	0.01	0.444	0.00	1.00	Y	Y	Y	Y	Y	Y	Y	Y	Y	Y	ENSMUST00000097826,ENSMUST00000052843,ENSMUST00000027049,ENSMUST00000027050
204	1	9	5	9788233	241621	9788233	10058057	0.01	0.482	0.00	1.00	Y	Y	Y	Y	Y	Y	Y	Y	Y	Y	ENSMUST00000097826,ENSMUST00000052843,ENSMUST00000027049,ENSMUST00000027050,ENSMUST00000118263
205	1	9	6	9788233	434343	9788233	10222575	0.00	0.509	0.00	1.00	Y	Y	Y	Y	Y	Y	Y	Y	Y	Y	ENSMUST00000097826,ENSMUST00000052843,ENSMUST00000027049,ENSMUST00000027050,ENSMUST00000118263,ENSMUST00000088615
206	1	9	7	9788233	921792	9788233	10710024	0.00	0.532	0.00	0.90	Y	Y	Y	Y	Y	Y	Y	Y	Y	N	ENSMUST00000097826,ENSMUST00000052843,ENSMUST00000027049,ENSMUST00000027050,ENSMUST00000118263,ENSMUST00000088615,ENSMUST00000035577
207	1	9	8	9788233	1615960	9788233	11965982	0.00	0.552	0.00	0.90	Y	Y	Y	Y	Y	Y	Y	Y	Y	N	ENSMUST00000097826,ENSMUST00000052843,ENSMUST00000027049,ENSMUST00000027050,ENSMUST00000118263,ENSMUST00000088615,ENSMUST00000035577,ENSMUST00000048613
208	1	9	9	9788233	3192984	9788233	12981216	0.00	0.571	0.00	0.90	Y	Y	Y	Y	Y	Y	Y	Y	Y	N	ENSMUST00000097826,ENSMUST00000052843,ENSMUST00000027049,ENSMUST00000027050,ENSMUST00000118263,ENSMUST00000088615,ENSMUST00000035577,ENSMUST00000048613,ENSMUST00000115403
209	1	9	10	9788233	3574288	9788233	13362520	0.01	0.503	0.00	0.90	Y	Y	Y	Y	Y	Y	Y	Y	Y	N	ENSMUST00000097826,ENSMUST00000052843,ENSMUST00000027049,ENSMUST00000027050,ENSMUST00000118263,ENSMUST00000088615,ENSMUST00000035577,ENSMUST00000048613,ENSMUST00000115403,ENSMUST00000081713
226	1	10	2	9898718	100500	9898718	9999217	0.00	0.298	0.00	1.00	Y	Y	Y	Y	Y	Y	Y	Y	Y	Y	ENSMUST00000052843,ENSMUST00000027049
227	1	10	3	9898718	129309	9898718	10028026	-0.05	0.771	0.00	1.00	Y	Y	Y	Y	Y	Y	Y	Y	Y	Y	ENSMUST00000052843,ENSMUST00000027049,ENSMUST00000027050
228	1	10	4	9898718	131136	9898718	10058057	-0.02	0.709	0.00	1.00	Y	Y	Y	Y	Y	Y	Y	Y	Y	Y	ENSMUST00000052843,ENSMUST00000027049,ENSMUST00000027050,ENSMUST00000118263
229	1	10	5	9898718	323858	9898718	10222575	-0.01	0.675	0.00	1.00	Y	Y	Y	Y	Y	Y	Y	Y	Y	Y	ENSMUST00000052843,ENSMUST00000027049,ENSMUST00000027050,ENSMUST00000118263,ENSMUST00000088615
230	1	10	6	9898718	811307	9898718	10710024	-0.01	0.659	0.00	0.90	Y	Y	Y	Y	Y	Y	Y	Y	Y	N	ENSMUST00000052843,ENSMUST00000027049,ENSMUST00000027050,ENSMUST00000118263,ENSMUST00000088615,ENSMUST00000035577
231	1	10	7	9898718	1505475	9898718	11965982	-0.01	0.654	0.00	0.90	Y	Y	Y	Y	Y	Y	Y	Y	Y	N	ENSMUST00000052843,ENSMUST00000027049,ENSMUST00000027050,ENSMUST00000118263,ENSMUST00000088615,ENSMUST00000035577,ENSMUST00000048613
232	1	10	8	9898718	3082499	9898718	12981216	-0.01	0.656	0.00	0.90	Y	Y	Y	Y	Y	Y	Y	Y	Y	N	ENSMUST00000052843,ENSMUST00000027049,ENSMUST00000027050,ENSMUST00000118263,ENSMUST00000088615,ENSMUST00000035577,ENSMUST00000048613,ENSMUST00000115403
233	1	10	9	9898718	3463803	9898718	13362520	0.00	0.631	0.00	0.90	Y	Y	Y	Y	Y	Y	Y	Y	Y	N	ENSMUST00000052843,ENSMUST00000027049,ENSMUST00000027050,ENSMUST00000118263,ENSMUST00000088615,ENSMUST00000035577,ENSMUST00000048613,ENSMUST00000115403,ENSMUST00000081713
234	1	10	10	9898718	3681228	9898718	13579945	0.00	0.601	0.00	0.90	Y	Y	Y	Y	Y	Y	Y	Y	Y	N	ENSMUST00000052843,ENSMUST00000027049,ENSMUST00000027050,ENSMUST00000118263,ENSMUST00000088615,ENSMUST00000035577,ENSMUST00000048613,ENSMUST00000115403,ENSMUST00000081713,ENSMUST00000027068
250	1	11	2	9999217	28810	9958712	10028026	-0.14	0.874	0.00	1.00	Y	Y	Y	Y	Y	Y	Y	Y	Y	Y	ENSMUST00000027049,ENSMUST00000027050
251	1	11	3	9999217	30637	9958712	10058057	-0.05	0.771	0.00	1.00	Y	Y	Y	Y	Y	Y	Y	Y	Y	Y	ENSMUST00000027049,ENSMUST00000027050,ENSMUST00000118263
252	1	11	4	9999217	223359	9958712	10222575	-0.02	0.709	0.00	1.00	Y	Y	Y	Y	Y	Y	Y	Y	Y	Y	ENSMUST00000027049,ENSMUST00000027050,ENSMUST00000118263,ENSMUST00000088615
253	1	11	5	9999217	710808	9958712	10710024	-0.01	0.675	0.00	0.90	Y	Y	Y	Y	Y	Y	Y	Y	Y	N	ENSMUST00000027049,ENSMUST00000027050,ENSMUST00000118263,ENSMUST00000088615,ENSMUST00000035577
254	1	11	6	9999217	1404976	9958712	11965982	-0.01	0.659	0.00	0.90	Y	Y	Y	Y	Y	Y	Y	Y	Y	N	ENSMUST00000027049,ENSMUST00000027050,ENSMUST00000118263,ENSMUST00000088615,ENSMUST00000035577,ENSMUST00000048613
255	1	11	7	9999217	2982000	9958712	12981216	-0.01	0.654	0.00	0.90	Y	Y	Y	Y	Y	Y	Y	Y	Y	N	ENSMUST00000027049,ENSMUST00000027050,ENSMUST00000118263,ENSMUST00000088615,ENSMUST00000035577,ENSMUST00000048613,ENSMUST00000115403
256	1	11	8	9999217	3363304	9958712	13362520	0.00	0.621	0.00	0.90	Y	Y	Y	Y	Y	Y	Y	Y	Y	N	ENSMUST00000027049,ENSMUST00000027050,ENSMUST00000118263,ENSMUST00000088615,ENSMUST00000035577,ENSMUST00000048613,ENSMUST00000115403,ENSMUST00000081713
257	1	11	9	9999217	3580729	9958712	13579945	0.00	0.583	0.00	0.90	Y	Y	Y	Y	Y	Y	Y	Y	Y	N	ENSMUST00000027049,ENSMUST00000027050,ENSMUST00000118263,ENSMUST00000088615,ENSMUST00000035577,ENSMUST00000048613,ENSMUST00000115403,ENSMUST00000081713,ENSMUST00000027068
258	1	11	10	9999217	4301065	9958712	14300281	0.01	0.424	0.00	0.90	Y	Y	Y	Y	Y	Y	Y	Y	Y	N	ENSMUST00000027049,ENSMUST00000027050,ENSMUST00000118263,ENSMUST00000088615,ENSMUST00000035577,ENSMUST00000048613,ENSMUST00000115403,ENSMUST00000081713,ENSMUST00000027068,ENSMUST00000080664
273	1	12	2	10028026	1828	10014914	10058057	0.00	0.298	0.00	1.00	Y	Y	Y	Y	Y	Y	Y	Y	Y	Y	ENSMUST00000027050,ENSMUST00000118263
274	1	12	3	10028026	194550	10014914	10222575	0.00	0.448	0.00	1.00	Y	Y	Y	Y	Y	Y	Y	Y	Y	Y	ENSMUST00000027050,ENSMUST00000118263,ENSMUST00000088615
275	1	12	4	10028026	681999	10014914	10710024	0.00	0.508	0.00	0.90	Y	Y	Y	Y	Y	Y	Y	Y	Y	N	ENSMUST00000027050,ENSMUST00000118263,ENSMUST00000088615,ENSMUST00000035577
276	1	12	5	10028026	1376167	10014914	11965982	0.00	0.535	0.00	0.90	Y	Y	Y	Y	Y	Y	Y	Y	Y	N	ENSMUST00000027050,ENSMUST00000118263,ENSMUST00000088615,ENSMUST00000035577,ENSMUST00000048613
277	1	12	6	10028026	2953191	10014914	12981216	0.00	0.552	0.00	0.90	Y	Y	Y	Y	Y	Y	Y	Y	Y	N	ENSMUST00000027050,ENSMUST00000118263,ENSMUST00000088615,ENSMUST00000035577,ENSMUST00000048613,ENSMUST00000115403
278	1	12	7	10028026	3334495	10014914	13362520	0.00	0.555	0.00	0.90	Y	Y	Y	Y	Y	Y	Y	Y	Y	N	ENSMUST00000027050,ENSMUST00000118263,ENSMUST00000088615,ENSMUST00000035577,ENSMUST00000048613,ENSMUST00000115403,ENSMUST00000081713
279	1	12	8	10028026	3551920	10014914	13579945	0.00	0.551	0.00	0.90	Y	Y	Y	Y	Y	Y	Y	Y	Y	N	ENSMUST00000027050,ENSMUST00000118263,ENSMUST00000088615,ENSMUST00000035577,ENSMUST00000048613,ENSMUST00000115403,ENSMUST00000081713,ENSMUST00000027068
280	1	12	9	10028026	4272256	10014914	14300281	0.01	0.465	0.00	0.90	Y	Y	Y	Y	Y	Y	Y	Y	Y	N	ENSMUST00000027050,ENSMUST00000118263,ENSMUST00000088615,ENSMUST00000035577,ENSMUST00000048613,ENSMUST00000115403,ENSMUST00000081713,ENSMUST00000027068,ENSMUST00000080664
281	1	12	10	10028026	4717509	10014914	14748454	0.01	0.496	0.00	0.90	Y	Y	Y	Y	Y	Y	Y	Y	Y	N	ENSMUST00000027050,ENSMUST00000118263,ENSMUST00000088615,ENSMUST00000035577,ENSMUST00000048613,ENSMUST00000115403,ENSMUST00000081713,ENSMUST00000027068,ENSMUST00000080664,ENSMUST00000067599
295	1	13	2	10029853	192723	10029853	10222575	0.00	0.298	0.00	1.00	Y	Y	Y	Y	Y	Y	Y	Y	Y	Y	ENSMUST00000118263,ENSMUST00000088615
296	1	13	3	10029853	680172	10029853	10710024	0.00	0.448	0.00	0.90	Y	Y	Y	Y	Y	Y	Y	Y	Y	N	ENSMUST00000118263,ENSMUST00000088615,ENSMUST00000035577
297	1	13	4	10029853	1374340	10029853	11965982	0.00	0.508	0.00	0.90	Y	Y	Y	Y	Y	Y	Y	Y	Y	N	ENSMUST00000118263,ENSMUST00000088615,ENSMUST00000035577,ENSMUST00000048613
298	1	13	5	10029853	2951364	10029853	12981216	0.00	0.535	0.00	0.90	Y	Y	Y	Y	Y	Y	Y	Y	Y	N	ENSMUST00000118263,ENSMUST00000088615,ENSMUST00000035577,ENSMUST00000048613,ENSMUST00000115403
299	1	13	6	10029853	3332668	10029853	13362520	0.00	0.552	0.00	0.90	Y	Y	Y	Y	Y	Y	Y	Y	Y	N	ENSMUST00000118263,ENSMUST00000088615,ENSMUST00000035577,ENSMUST00000048613,ENSMUST00000115403,ENSMUST00000081713
300	1	13	7	10029853	3550093	10029853	13579945	0.00	0.515	0.00	0.90	Y	Y	Y	Y	Y	Y	Y	Y	Y	N	ENSMUST00000118263,ENSMUST00000088615,ENSMUST00000035577,ENSMUST00000048613,ENSMUST00000115403,ENSMUST00000081713,ENSMUST00000027068
301	1	13	8	10029853	4270429	10029853	14300281	0.01	0.424	0.00	0.90	Y	Y	Y	Y	Y	Y	Y	Y	Y	N	ENSMUST00000118263,ENSMUST00000088615,ENSMUST00000035577,ENSMUST00000048613,ENSMUST00000115403,ENSMUST00000081713,ENSMUST00000027068,ENSMUST00000080664
302	1	13	9	10029853	4715682	10029853	14748454	0.01	0.458	0.00	0.90	Y	Y	Y	Y	Y	Y	Y	Y	Y	N	ENSMUST00000118263,ENSMUST00000088615,ENSMUST00000035577,ENSMUST00000048613,ENSMUST00000115403,ENSMUST00000081713,ENSMUST00000027068,ENSMUST00000080664,ENSMUST00000067599
303	1	13	10	10029853	4879091	10029853	14908943	0.00	0.649	0.00	0.90	Y	Y	Y	Y	Y	Y	Y	Y	Y	N	ENSMUST00000118263,ENSMUST00000088615,ENSMUST00000035577,ENSMUST00000048613,ENSMUST00000115403,ENSMUST00000081713,ENSMUST00000027068,ENSMUST00000080664,ENSMUST00000067599,ENSMUST00000041447
316	1	14	2	10222575	487450	10127653	10710024	0.00	0.298	0.00	0.90	Y	Y	Y	Y	Y	Y	Y	Y	Y	N	ENSMUST00000088615,ENSMUST00000035577
317	1	14	3	10222575	1181618	10127653	11965982	0.00	0.448	0.00	0.90	Y	Y	Y	Y	Y	Y	Y	Y	Y	N	ENSMUST00000088615,ENSMUST00000035577,ENSMUST00000048613
318	1	14	4	10222575	2758642	10127653	12981216	0.00	0.508	0.00	0.90	Y	Y	Y	Y	Y	Y	Y	Y	Y	N	ENSMUST00000088615,ENSMUST00000035577,ENSMUST00000048613,ENSMUST00000115403
319	1	14	5	10222575	3139946	10127653	13362520	0.00	0.535	0.00	0.90	Y	Y	Y	Y	Y	Y	Y	Y	Y	N	ENSMUST00000088615,ENSMUST00000035577,ENSMUST00000048613,ENSMUST00000115403,ENSMUST00000081713
320	1	14	6	10222575	3357371	10127653	13579945	0.01	0.488	0.00	0.90	Y	Y	Y	Y	Y	Y	Y	Y	Y	N	ENSMUST00000088615,ENSMUST00000035577,ENSMUST00000048613,ENSMUST00000115403,ENSMUST00000081713,ENSMUST00000027068
321	1	14	7	10222575	4077707	10127653	14300281	0.02	0.384	0.00	0.90	Y	Y	Y	Y	Y	Y	Y	Y	Y	N	ENSMUST00000088615,ENSMUST00000035577,ENSMUST00000048613,ENSMUST00000115403,ENSMUST00000081713,ENSMUST00000027068,ENSMUST00000080664
322	1	14	8	10222575	4522960	10127653	14748454	0.01	0.424	0.00	0.90	Y	Y	Y	Y	Y	Y	Y	Y	Y	N	ENSMUST00000088615,ENSMUST00000035577,ENSMUST00000048613,ENSMUST00000115403,ENSMUST00000081713,ENSMUST00000027068,ENSMUST00000080664,ENSMUST00000067599
323	1	14	9	10222575	4686369	10127653	14908943	0.00	0.638	0.00	0.90	Y	Y	Y	Y	Y	Y	Y	Y	Y	N	ENSMUST00000088615,ENSMUST00000035577,ENSMUST00000048613,ENSMUST00000115403,ENSMUST00000081713,ENSMUST00000027068,ENSMUST00000080664,ENSMUST00000067599,ENSMUST00000041447
324	1	14	10	10222575	5573164	10127653	15833509	0.00	0.681	0.00	0.90	Y	Y	Y	Y	Y	Y	Y	Y	Y	N	ENSMUST00000088615,ENSMUST00000035577,ENSMUST00000048613,ENSMUST00000115403,ENSMUST00000081713,ENSMUST00000027068,ENSMUST00000080664,ENSMUST00000067599,ENSMUST00000041447,ENSMUST00000027057
336	1	15	2	10710024	694169	10314807	11965982	0.00	0.298	0.00	0.90	Y	Y	Y	Y	Y	Y	Y	Y	Y	N	ENSMUST00000035577,ENSMUST00000048613
337	1	15	3	10710024	2271193	10314807	12981216	0.00	0.448	0.00	0.90	Y	Y	Y	Y	Y	Y	Y	Y	Y	N	ENSMUST00000035577,ENSMUST00000048613,ENSMUST00000115403
338	1	15	4	10710024	2652497	10314807	13362520	0.00	0.508	0.00	0.90	Y	Y	Y	Y	Y	Y	Y	Y	Y	N	ENSMUST00000035577,ENSMUST00000048613,ENSMUST00000115403,ENSMUST00000081713
339	1	15	5	10710024	2869922	10314807	13579945	0.01	0.457	0.00	0.90	Y	Y	Y	Y	Y	Y	Y	Y	Y	N	ENSMUST00000035577,ENSMUST00000048613,ENSMUST00000115403,ENSMUST00000081713,ENSMUST00000027068
340	1	15	6	10710024	3590258	10314807	14300281	0.02	0.338	0.00	0.90	Y	Y	Y	Y	Y	Y	Y	Y	Y	N	ENSMUST00000035577,ENSMUST00000048613,ENSMUST00000115403,ENSMUST00000081713,ENSMUST00000027068,ENSMUST00000080664
341	1	15	7	10710024	4035511	10314807	14748454	0.02	0.384	0.00	0.90	Y	Y	Y	Y	Y	Y	Y	Y	Y	N	ENSMUST00000035577,ENSMUST00000048613,ENSMUST00000115403,ENSMUST00000081713,ENSMUST00000027068,ENSMUST00000080664,ENSMUST00000067599
342	1	15	8	10710024	4198920	10314807	14908943	0.00	0.629	0.00	0.90	Y	Y	Y	Y	Y	Y	Y	Y	Y	N	ENSMUST00000035577,ENSMUST00000048613,ENSMUST00000115403,ENSMUST00000081713,ENSMUST00000027068,ENSMUST00000080664,ENSMUST00000067599,ENSMUST00000041447
343	1	15	9	10710024	5085715	10314807	15833509	0.00	0.675	0.00	0.90	Y	Y	Y	Y	Y	Y	Y	Y	Y	N	ENSMUST00000035577,ENSMUST00000048613,ENSMUST00000115403,ENSMUST00000081713,ENSMUST00000027068,ENSMUST00000080664,ENSMUST00000067599,ENSMUST00000041447,ENSMUST00000027057
344	1	15	10	10710024	5373383	10314807	16083406	0.01	0.507	0.00	0.90	Y	Y	Y	Y	Y	Y	Y	Y	Y	N	ENSMUST00000035577,ENSMUST00000048613,ENSMUST00000115403,ENSMUST00000081713,ENSMUST00000027068,ENSMUST00000080664,ENSMUST00000067599,ENSMUST00000041447,ENSMUST00000027057,ENSMUST00000088510
356	1	16	2	11404192	1577025	11404192	12981216	0.00	0.298	0.00	0.90	Y	Y	Y	Y	Y	Y	Y	Y	Y	N	ENSMUST00000048613,ENSMUST00000115403
357	1	16	3	11404192	1958329	11404192	13362520	0.00	0.448	0.00	0.90	Y	Y	Y	Y	Y	Y	Y	Y	Y	N	ENSMUST00000048613,ENSMUST00000115403,ENSMUST00000081713
358	1	16	4	11404192	2175754	11404192	13579945	0.01	0.413	0.00	0.90	Y	Y	Y	Y	Y	Y	Y	Y	Y	N	ENSMUST00000048613,ENSMUST00000115403,ENSMUST00000081713,ENSMUST00000027068
359	1	16	5	11404192	2896090	11404192	14300281	0.03	0.282	0.00	0.90	Y	Y	Y	Y	Y	Y	Y	Y	Y	N	ENSMUST00000048613,ENSMUST00000115403,ENSMUST00000081713,ENSMUST00000027068,ENSMUST00000080664
360	1	16	6	11404192	3341343	11404192	14748454	0.02	0.338	0.00	0.90	Y	Y	Y	Y	Y	Y	Y	Y	Y	N	ENSMUST00000048613,ENSMUST00000115403,ENSMUST00000081713,ENSMUST00000027068,ENSMUST00000080664,ENSMUST00000067599
361	1	16	7	11404192	3504752	11404192	14908943	0.00	0.623	0.00	0.90	Y	Y	Y	Y	Y	Y	Y	Y	Y	N	ENSMUST00000048613,ENSMUST00000115403,ENSMUST00000081713,ENSMUST00000027068,ENSMUST00000080664,ENSMUST00000067599,ENSMUST00000041447
362	1	16	8	11404192	4391547	11404192	15833509	-0.01	0.672	0.00	0.90	Y	Y	Y	Y	Y	Y	Y	Y	Y	N	ENSMUST00000048613,ENSMUST00000115403,ENSMUST00000081713,ENSMUST00000027068,ENSMUST00000080664,ENSMUST00000067599,ENSMUST00000041447,ENSMUST00000027057
363	1	16	9	11404192	4679215	11404192	16083406	0.01	0.478	0.00	0.90	Y	Y	Y	Y	Y	Y	Y	Y	Y	N	ENSMUST00000048613,ENSMUST00000115403,ENSMUST00000081713,ENSMUST00000027068,ENSMUST00000080664,ENSMUST00000067599,ENSMUST00000041447,ENSMUST00000027057,ENSMUST00000088510
364	1	16	10	11404192	5105126	11404192	16509317	0.00	0.628	0.00	0.90	Y	Y	Y	Y	Y	Y	Y	Y	Y	N	ENSMUST00000048613,ENSMUST00000115403,ENSMUST00000081713,ENSMUST00000027068,ENSMUST00000080664,ENSMUST00000067599,ENSMUST00000041447,ENSMUST00000027057,ENSMUST00000088510,ENSMUST00000027052
380	1	17	2	12981216	381305	12856632	13362520	0.00	0.298	0.00	1.00	Y	Y	Y	Y	Y	Y	Y	Y	Y	Y	ENSMUST00000115403,ENSMUST00000081713
381	1	17	3	12981216	598730	12856632	13579945	0.03	0.341	0.00	1.00	Y	Y	Y	Y	Y	Y	Y	Y	Y	Y	ENSMUST00000115403,ENSMUST00000081713,ENSMUST00000027068
382	1	17	4	12981216	1319066	12856632	14300281	0.05	0.212	0.00	1.00	Y	Y	Y	Y	Y	Y	Y	Y	Y	Y	ENSMUST00000115403,ENSMUST00000081713,ENSMUST00000027068,ENSMUST00000080664
383	1	17	5	12981216	1764319	12856632	14748454	0.03	0.282	0.00	0.90	Y	Y	Y	Y	Y	Y	Y	Y	Y	N	ENSMUST00000115403,ENSMUST00000081713,ENSMUST00000027068,ENSMUST00000080664,ENSMUST00000067599
384	1	17	6	12981216	1927728	12856632	14908943	-0.01	0.622	0.00	0.90	Y	Y	Y	Y	Y	Y	Y	Y	Y	N	ENSMUST00000115403,ENSMUST00000081713,ENSMUST00000027068,ENSMUST00000080664,ENSMUST00000067599,ENSMUST00000041447
385	1	17	7	12981216	2814523	12856632	15833509	-0.01	0.673	0.00	0.90	Y	Y	Y	Y	Y	Y	Y	Y	Y	N	ENSMUST00000115403,ENSMUST00000081713,ENSMUST00000027068,ENSMUST00000080664,ENSMUST00000067599,ENSMUST00000041447,ENSMUST00000027057
386	1	17	8	12981216	3102191	12856632	16083406	0.01	0.446	0.00	0.90	Y	Y	Y	Y	Y	Y	Y	Y	Y	N	ENSMUST00000115403,ENSMUST00000081713,ENSMUST00000027068,ENSMUST00000080664,ENSMUST00000067599,ENSMUST00000041447,ENSMUST00000027057,ENSMUST00000088510
387	1	17	9	12981216	3528102	12856632	16509317	0.00	0.615	0.00	0.90	Y	Y	Y	Y	Y	Y	Y	Y	Y	N	ENSMUST00000115403,ENSMUST00000081713,ENSMUST00000027068,ENSMUST00000080664,ENSMUST00000067599,ENSMUST00000041447,ENSMUST00000027057,ENSMUST00000088510,ENSMUST00000027052
388	1	17	10	12981216	3674056	12856632	16668356	0.00	0.628	0.00	0.90	Y	Y	Y	Y	Y	Y	Y	Y	Y	N	ENSMUST00000115403,ENSMUST00000081713,ENSMUST00000027068,ENSMUST00000080664,ENSMUST00000067599,ENSMUST00000041447,ENSMUST00000027057,ENSMUST00000088510,ENSMUST00000027052,ENSMUST00000065373
405	1	18	2	13362520	217426	13129185	13579945	0.09	0.208	0.00	1.00	Y	Y	Y	Y	Y	Y	Y	Y	Y	Y	ENSMUST00000081713,ENSMUST00000027068
406	1	18	3	13362520	937762	13129185	14300281	0.11	0.127	0.00	1.00	Y	Y	Y	Y	Y	Y	Y	Y	Y	Y	ENSMUST00000081713,ENSMUST00000027068,ENSMUST00000080664
407	1	18	4	13362520	1383015	13129185	14748454	0.05	0.212	0.00	0.90	Y	Y	Y	Y	Y	Y	Y	Y	Y	N	ENSMUST00000081713,ENSMUST00000027068,ENSMUST00000080664,ENSMUST00000067599
408	1	18	5	13362520	1546424	13129185	14908943	-0.01	0.631	0.00	0.90	Y	Y	Y	Y	Y	Y	Y	Y	Y	N	ENSMUST00000081713,ENSMUST00000027068,ENSMUST00000080664,ENSMUST00000067599,ENSMUST00000041447
409	1	18	6	13362520	2433219	13129185	15833509	-0.01	0.681	0.00	0.90	Y	Y	Y	Y	Y	Y	Y	Y	Y	N	ENSMUST00000081713,ENSMUST00000027068,ENSMUST00000080664,ENSMUST00000067599,ENSMUST00000041447,ENSMUST00000027057
410	1	18	7	13362520	2720887	13129185	16083406	0.01	0.410	0.00	0.90	Y	Y	Y	Y	Y	Y	Y	Y	Y	N	ENSMUST00000081713,ENSMUST00000027068,ENSMUST00000080664,ENSMUST00000067599,ENSMUST00000041447,ENSMUST00000027057,ENSMUST00000088510
411	1	18	8	13362520	3146798	13129185	16509317	0.00	0.603	0.00	0.90	Y	Y	Y	Y	Y	Y	Y	Y	Y	N	ENSMUST00000081713,ENSMUST00000027068,ENSMUST00000080664,ENSMUST00000067599,ENSMUST00000041447,ENSMUST00000027057,ENSMUST00000088510,ENSMUST00000027052
412	1	18	9	13362520	3292752	13129185	16668356	0.00	0.615	0.00	0.90	Y	Y	Y	Y	Y	Y	Y	Y	Y	N	ENSMUST00000081713,ENSMUST00000027068,ENSMUST00000080664,ENSMUST00000067599,ENSMUST00000041447,ENSMUST00000027057,ENSMUST00000088510,ENSMUST00000027052,ENSMUST00000065373
413	1	18	10	13362520	3315994	13129185	16699686	0.00	0.663	0.00	0.90	Y	Y	Y	Y	Y	Y	Y	Y	Y	N	ENSMUST00000081713,ENSMUST00000027068,ENSMUST00000080664,ENSMUST00000067599,ENSMUST00000041447,ENSMUST00000027057,ENSMUST00000088510,ENSMUST00000027052,ENSMUST00000065373,ENSMUST00000026881
429	1	19	2	13579945	720337	13554782	14300281	0.16	0.142	0.00	1.00	Y	Y	Y	Y	Y	Y	Y	Y	Y	Y	ENSMUST00000027068,ENSMUST00000080664
430	1	19	3	13579945	1165590	13554782	14748454	0.05	0.261	0.00	0.90	Y	Y	Y	Y	Y	Y	Y	Y	Y	N	ENSMUST00000027068,ENSMUST00000080664,ENSMUST00000067599
431	1	19	4	13579945	1328999	13554782	14908943	-0.01	0.619	0.00	0.90	Y	Y	Y	Y	Y	Y	Y	Y	Y	N	ENSMUST00000027068,ENSMUST00000080664,ENSMUST00000067599,ENSMUST00000041447
432	1	19	5	13579945	2215794	13554782	15833509	0.01	0.416	0.00	0.90	Y	Y	Y	Y	Y	Y	Y	Y	Y	N	ENSMUST00000027068,ENSMUST00000080664,ENSMUST00000067599,ENSMUST00000041447,ENSMUST00000027057
433	1	19	6	13579945	2503462	13554782	16083406	0.03	0.261	0.00	0.90	Y	Y	Y	Y	Y	Y	Y	Y	Y	N	ENSMUST00000027068,ENSMUST00000080664,ENSMUST00000067599,ENSMUST00000041447,ENSMUST00000027057,ENSMUST00000088510
434	1	19	7	13579945	2929373	13554782	16509317	0.01	0.456	0.00	0.90	Y	Y	Y	Y	Y	Y	Y	Y	Y	N	ENSMUST00000027068,ENSMUST00000080664,ENSMUST00000067599,ENSMUST00000041447,ENSMUST00000027057,ENSMUST00000088510,ENSMUST00000027052
435	1	19	8	13579945	3075327	13554782	16668356	0.01	0.487	0.00	0.90	Y	Y	Y	Y	Y	Y	Y	Y	Y	N	ENSMUST00000027068,ENSMUST00000080664,ENSMUST00000067599,ENSMUST00000041447,ENSMUST00000027057,ENSMUST00000088510,ENSMUST00000027052,ENSMUST00000065373
436	1	19	9	13579945	3098569	13554782	16699686	0.01	0.487	0.00	0.90	Y	Y	Y	Y	Y	Y	Y	Y	Y	N	ENSMUST00000027068,ENSMUST00000080664,ENSMUST00000067599,ENSMUST00000041447,ENSMUST00000027057,ENSMUST00000088510,ENSMUST00000027052,ENSMUST00000065373,ENSMUST00000026881
437	1	19	10	13579945	3508026	13554782	17087970	0.04	0.147	0.00	0.90	Y	Y	Y	Y	Y	Y	Y	Y	Y	N	ENSMUST00000027068,ENSMUST00000080664,ENSMUST00000067599,ENSMUST00000041447,ENSMUST00000027057,ENSMUST00000088510,ENSMUST00000027052,ENSMUST00000065373,ENSMUST00000026881,ENSMUST00000038382
454	1	20	2	14300281	445254	14159034	14748454	0.00	0.298	0.00	0.90	Y	Y	Y	Y	Y	Y	Y	Y	Y	N	ENSMUST00000080664,ENSMUST00000067599
455	1	20	3	14300281	608663	14159034	14908943	0.03	0.353	0.00	0.90	Y	Y	Y	Y	Y	Y	Y	Y	Y	N	ENSMUST00000080664,ENSMUST00000067599,ENSMUST00000041447
456	1	20	4	14300281	1495458	14159034	15833509	0.03	0.297	0.00	0.90	Y	Y	Y	Y	Y	Y	Y	Y	Y	N	ENSMUST00000080664,ENSMUST00000067599,ENSMUST00000041447,ENSMUST00000027057
457	1	20	5	14300281	1783126	14159034	16083406	0.03	0.294	0.00	0.90	Y	Y	Y	Y	Y	Y	Y	Y	Y	N	ENSMUST00000080664,ENSMUST00000067599,ENSMUST00000041447,ENSMUST00000027057,ENSMUST00000088510
458	1	20	6	14300281	2209037	14159034	16509317	0.04	0.224	0.00	0.90	Y	Y	Y	Y	Y	Y	Y	Y	Y	N	ENSMUST00000080664,ENSMUST00000067599,ENSMUST00000041447,ENSMUST00000027057,ENSMUST00000088510,ENSMUST00000027052
459	1	20	7	14300281	2354991	14159034	16668356	0.03	0.276	0.00	0.90	Y	Y	Y	Y	Y	Y	Y	Y	Y	N	ENSMUST00000080664,ENSMUST00000067599,ENSMUST00000041447,ENSMUST00000027057,ENSMUST00000088510,ENSMUST00000027052,ENSMUST00000065373
460	1	20	8	14300281	2378233	14159034	16699686	0.00	0.586	0.00	0.90	Y	Y	Y	Y	Y	Y	Y	Y	Y	N	ENSMUST00000080664,ENSMUST00000067599,ENSMUST00000041447,ENSMUST00000027057,ENSMUST00000088510,ENSMUST00000027052,ENSMUST00000065373,ENSMUST00000026881
461	1	20	9	14300281	2787690	14159034	17087970	0.03	0.190	0.00	0.90	Y	Y	Y	Y	Y	Y	Y	Y	Y	N	ENSMUST00000080664,ENSMUST00000067599,ENSMUST00000041447,ENSMUST00000027057,ENSMUST00000088510,ENSMUST00000027052,ENSMUST00000065373,ENSMUST00000026881,ENSMUST00000038382
462	1	20	10	14300281	2835197	14159034	17154329	0.03	0.190	0.00	0.90	Y	Y	Y	Y	Y	Y	Y	Y	Y	N	ENSMUST00000080664,ENSMUST00000067599,ENSMUST00000041447,ENSMUST00000027057,ENSMUST00000088510,ENSMUST00000027052,ENSMUST00000065373,ENSMUST00000026881,ENSMUST00000038382,ENSMUST00000026879
481	1	21	2	14745534	163410	14745534	14908943	0.00	0.298	0.00	0.90	Y	Y	Y	Y	Y	Y	Y	Y	Y	N	ENSMUST00000067599,ENSMUST00000041447
482	1	21	3	14745534	1050205	14745534	15833509	0.03	0.345	0.00	0.90	Y	Y	Y	Y	Y	Y	Y	Y	Y	N	ENSMUST00000067599,ENSMUST00000041447,ENSMUST00000027057
483	1	21	4	14745534	1337873	14745534	16083406	0.01	0.436	0.00	0.90	Y	Y	Y	Y	Y	Y	Y	Y	Y	N	ENSMUST00000067599,ENSMUST00000041447,ENSMUST00000027057,ENSMUST00000088510
484	1	21	5	14745534	1763784	14745534	16509317	0.03	0.312	0.00	0.90	Y	Y	Y	Y	Y	Y	Y	Y	Y	N	ENSMUST00000067599,ENSMUST00000041447,ENSMUST00000027057,ENSMUST00000088510,ENSMUST00000027052
485	1	21	6	14745534	1909738	14745534	16668356	0.02	0.366	0.00	0.90	Y	Y	Y	Y	Y	Y	Y	Y	Y	N	ENSMUST00000067599,ENSMUST00000041447,ENSMUST00000027057,ENSMUST00000088510,ENSMUST00000027052,ENSMUST00000065373
486	1	21	7	14745534	1932980	14745534	16699686	-0.02	0.754	0.00	0.90	Y	Y	Y	Y	Y	Y	Y	Y	Y	N	ENSMUST00000067599,ENSMUST00000041447,ENSMUST00000027057,ENSMUST00000088510,ENSMUST00000027052,ENSMUST00000065373,ENSMUST00000026881
487	1	21	8	14745534	2342437	14745534	17087970	0.03	0.270	0.00	0.90	Y	Y	Y	Y	Y	Y	Y	Y	Y	N	ENSMUST00000067599,ENSMUST00000041447,ENSMUST00000027057,ENSMUST00000088510,ENSMUST00000027052,ENSMUST00000065373,ENSMUST00000026881,ENSMUST00000038382
488	1	21	9	14745534	2389944	14745534	17154329	0.02	0.284	0.00	0.90	Y	Y	Y	Y	Y	Y	Y	Y	Y	N	ENSMUST00000067599,ENSMUST00000041447,ENSMUST00000027057,ENSMUST00000088510,ENSMUST00000027052,ENSMUST00000065373,ENSMUST00000026881,ENSMUST00000038382,ENSMUST00000026879
489	1	21	10	14745534	2846451	14745534	17617901	0.02	0.325	0.00	0.90	Y	Y	Y	Y	Y	Y	Y	Y	Y	N	ENSMUST00000067599,ENSMUST00000041447,ENSMUST00000027057,ENSMUST00000088510,ENSMUST00000027052,ENSMUST00000065373,ENSMUST00000026881,ENSMUST00000038382,ENSMUST00000026879,ENSMUST00000088476
509	1	22	2	14908943	886796	14862728	15833509	0.08	0.211	0.00	0.90	Y	Y	Y	Y	Y	Y	Y	Y	Y	N	ENSMUST00000041447,ENSMUST00000027057
510	1	22	3	14908943	1174464	14862728	16083406	0.02	0.366	0.00	0.90	Y	Y	Y	Y	Y	Y	Y	Y	Y	N	ENSMUST00000041447,ENSMUST00000027057,ENSMUST00000088510
511	1	22	4	14908943	1600375	14862728	16509317	0.05	0.244	0.00	0.90	Y	Y	Y	Y	Y	Y	Y	Y	Y	N	ENSMUST00000041447,ENSMUST00000027057,ENSMUST00000088510,ENSMUST00000027052
512	1	22	5	14908943	1746329	14862728	16668356	0.03	0.312	0.00	0.90	Y	Y	Y	Y	Y	Y	Y	Y	Y	N	ENSMUST00000041447,ENSMUST00000027057,ENSMUST00000088510,ENSMUST00000027052,ENSMUST00000065373
513	1	22	6	14908943	1769571	14862728	16699686	-0.02	0.774	0.00	0.90	Y	Y	Y	Y	Y	Y	Y	Y	Y	N	ENSMUST00000041447,ENSMUST00000027057,ENSMUST00000088510,ENSMUST00000027052,ENSMUST00000065373,ENSMUST00000026881
514	1	22	7	14908943	2179028	14862728	17087970	0.03	0.222	0.00	0.90	Y	Y	Y	Y	Y	Y	Y	Y	Y	N	ENSMUST00000041447,ENSMUST00000027057,ENSMUST00000088510,ENSMUST00000027052,ENSMUST00000065373,ENSMUST00000026881,ENSMUST00000038382
515	1	22	8	14908943	2226535	14862728	17154329	0.03	0.238	0.00	0.90	Y	Y	Y	Y	Y	Y	Y	Y	Y	N	ENSMUST00000041447,ENSMUST00000027057,ENSMUST00000088510,ENSMUST00000027052,ENSMUST00000065373,ENSMUST00000026881,ENSMUST00000038382,ENSMUST00000026879
516	1	22	9	14908943	2683042	14862728	17617901	0.02	0.284	0.00	0.90	Y	Y	Y	Y	Y	Y	Y	Y	Y	N	ENSMUST00000041447,ENSMUST00000027057,ENSMUST00000088510,ENSMUST00000027052,ENSMUST00000065373,ENSMUST00000026881,ENSMUST00000038382,ENSMUST00000026879,ENSMUST00000088476
517	1	22	10	14908943	2808555	14862728	17756288	0.02	0.325	0.00	0.90	Y	Y	Y	Y	Y	Y	Y	Y	Y	N	ENSMUST00000041447,ENSMUST00000027057,ENSMUST00000088510,ENSMUST00000027052,ENSMUST00000065373,ENSMUST00000026881,ENSMUST00000038382,ENSMUST00000026879,ENSMUST00000088476,ENSMUST00000095075
537	1	23	2	15795738	287669	15795738	16083406	-0.16	0.889	0.00	0.90	Y	Y	Y	Y	Y	Y	Y	Y	Y	N	ENSMUST00000027057,ENSMUST00000088510
538	1	23	3	15795738	713580	15795738	16509317	-0.08	0.865	0.00	0.90	Y	Y	Y	Y	Y	Y	Y	Y	Y	N	ENSMUST00000027057,ENSMUST00000088510,ENSMUST00000027052
539	1	23	4	15795738	859534	15795738	16668356	-0.04	0.803	0.00	0.90	Y	Y	Y	Y	Y	Y	Y	Y	Y	N	ENSMUST00000027057,ENSMUST00000088510,ENSMUST00000027052,ENSMUST00000065373
540	1	23	5	15795738	882776	15795738	16699686	-0.05	0.920	0.00	0.90	Y	Y	Y	Y	Y	Y	Y	Y	Y	N	ENSMUST00000027057,ENSMUST00000088510,ENSMUST00000027052,ENSMUST00000065373,ENSMUST00000026881
541	1	23	6	15795738	1292233	15795738	17087970	0.01	0.443	0.00	0.90	Y	Y	Y	Y	Y	Y	Y	Y	Y	N	ENSMUST00000027057,ENSMUST00000088510,ENSMUST00000027052,ENSMUST00000065373,ENSMUST00000026881,ENSMUST00000038382
542	1	23	7	15795738	1339740	15795738	17154329	-0.01	0.652	0.00	0.90	Y	Y	Y	Y	Y	Y	Y	Y	Y	N	ENSMUST00000027057,ENSMUST00000088510,ENSMUST00000027052,ENSMUST00000065373,ENSMUST00000026881,ENSMUST00000038382,ENSMUST00000026879
543	1	23	8	15795738	1796247	15795738	17617901	0.00	0.655	0.00	0.90	Y	Y	Y	Y	Y	Y	Y	Y	Y	N	ENSMUST00000027057,ENSMUST00000088510,ENSMUST00000027052,ENSMUST00000065373,ENSMUST00000026881,ENSMUST00000038382,ENSMUST00000026879,ENSMUST00000088476
544	1	23	9	15795738	1921760	15795738	17756288	0.00	0.660	0.00	0.90	Y	Y	Y	Y	Y	Y	Y	Y	Y	N	ENSMUST00000027057,ENSMUST00000088510,ENSMUST00000027052,ENSMUST00000065373,ENSMUST00000026881,ENSMUST00000038382,ENSMUST00000026879,ENSMUST00000088476,ENSMUST00000095075
545	1	23	10	15795738	2340246	15795738	18135983	0.00	0.668	0.00	0.00	N	N	N	N	N	N	N	N	N	N	ENSMUST00000027057,ENSMUST00000088510,ENSMUST00000027052,ENSMUST00000065373,ENSMUST00000026881,ENSMUST00000038382,ENSMUST00000026879,ENSMUST00000088476,ENSMUST00000095075,ENSMUST00000026876
563	1	24	2	16083406	425912	16056057	16509317	-0.06	0.801	0.00	0.90	Y	Y	Y	Y	Y	Y	Y	Y	Y	N	ENSMUST00000088510,ENSMUST00000027052
564	1	24	3	16083406	571866	16056057	16668356	-0.02	0.680	0.00	0.90	Y	Y	Y	Y	Y	Y	Y	Y	Y	N	ENSMUST00000088510,ENSMUST00000027052,ENSMUST00000065373
565	1	24	4	16083406	595108	16056057	16699686	-0.10	0.963	0.00	0.90	Y	Y	Y	Y	Y	Y	Y	Y	Y	N	ENSMUST00000088510,ENSMUST00000027052,ENSMUST00000065373,ENSMUST00000026881
566	1	24	5	16083406	1004565	16056057	17087970	-0.01	0.650	0.00	0.90	Y	Y	Y	Y	Y	Y	Y	Y	Y	N	ENSMUST00000088510,ENSMUST00000027052,ENSMUST00000065373,ENSMUST00000026881,ENSMUST00000038382
567	1	24	6	16083406	1052072	16056057	17154329	-0.01	0.673	0.00	0.90	Y	Y	Y	Y	Y	Y	Y	Y	Y	N	ENSMUST00000088510,ENSMUST00000027052,ENSMUST00000065373,ENSMUST00000026881,ENSMUST00000038382,ENSMUST00000026879
568	1	24	7	16083406	1508579	16056057	17617901	-0.01	0.667	0.00	0.90	Y	Y	Y	Y	Y	Y	Y	Y	Y	N	ENSMUST00000088510,ENSMUST00000027052,ENSMUST00000065373,ENSMUST00000026881,ENSMUST00000038382,ENSMUST00000026879,ENSMUST00000088476
569	1	24	8	16083406	1634092	16056057	17756288	-0.01	0.666	0.00	0.90	Y	Y	Y	Y	Y	Y	Y	Y	Y	N	ENSMUST00000088510,ENSMUST00000027052,ENSMUST00000065373,ENSMUST00000026881,ENSMUST00000038382,ENSMUST00000026879,ENSMUST00000088476,ENSMUST00000095075
570	1	24	9	16083406	2052578	16056057	18135983	0.00	0.670	0.00	0.00	N	N	N	N	N	N	N	N	N	N	ENSMUST00000088510,ENSMUST00000027052,ENSMUST00000065373,ENSMUST00000026881,ENSMUST00000038382,ENSMUST00000026879,ENSMUST00000088476,ENSMUST00000095075,ENSMUST00000026876
571	1	24	10	16083406	2171814	16056057	18255219	0.01	0.463	0.00	0.00	N	N	N	N	N	N	N	N	N	N	ENSMUST00000088510,ENSMUST00000027052,ENSMUST00000065373,ENSMUST00000026881,ENSMUST00000038382,ENSMUST00000026879,ENSMUST00000088476,ENSMUST00000095075,ENSMUST00000026876,ENSMUST00000088463
589	1	25	2	16509317	145955	16218890	16668356	0.00	0.298	0.00	0.90	Y	Y	Y	Y	Y	Y	Y	Y	Y	N	ENSMUST00000065373,ENSMUST00000027052
590	1	25	3	16509317	169197	16218890	16699686	-0.16	0.968	0.00	0.90	Y	Y	Y	Y	Y	Y	Y	Y	Y	N	ENSMUST00000026881,ENSMUST00000065373,ENSMUST00000027052
591	1	25	4	16509317	578654	16218890	17087970	-0.04	0.803	0.00	0.90	Y	Y	Y	Y	Y	Y	Y	Y	Y	N	ENSMUST00000027052,ENSMUST00000038382,ENSMUST00000026881,ENSMUST00000065373
592	1	25	5	16509317	626161	16218890	17154329	-0.04	0.852	0.00	0.90	Y	Y	Y	Y	Y	Y	Y	Y	Y	N	ENSMUST00000026879,ENSMUST00000038382,ENSMUST00000027052,ENSMUST00000026881,ENSMUST00000065373
593	1	25	6	16509317	1082668	16218890	17617901	-0.03	0.817	0.00	0.90	Y	Y	Y	Y	Y	Y	Y	Y	Y	N	ENSMUST00000027052,ENSMUST00000026881,ENSMUST00000065373,ENSMUST00000038382,ENSMUST00000088476,ENSMUST00000026879
594	1	25	7	16509317	1208181	16218890	17756288	-0.02	0.793	0.00	0.90	Y	Y	Y	Y	Y	Y	Y	Y	Y	N	ENSMUST00000065373,ENSMUST00000027052,ENSMUST00000026879,ENSMUST00000038382,ENSMUST00000026881,ENSMUST00000088476,ENSMUST00000095075
595	1	25	8	16509317	1626667	16218890	18135983	-0.01	0.778	0.00	0.00	N	N	N	N	N	N	N	N	N	N	ENSMUST00000026881,ENSMUST00000065373,ENSMUST00000027052,ENSMUST00000038382,ENSMUST00000026876,ENSMUST00000026879,ENSMUST00000095075,ENSMUST00000088476
596	1	25	9	16509317	1745903	16218890	18255219	0.00	0.646	0.00	0.00	N	N	N	N	N	N	N	N	N	N	ENSMUST00000027052,ENSMUST00000038382,ENSMUST00000088463,ENSMUST00000026881,ENSMUST00000065373,ENSMUST00000026876,ENSMUST00000026879,ENSMUST00000095075,ENSMUST00000088476
597	1	25	10	16509317	2583784	16218890	19156406	0.00	0.655	0.00	0.00	N	N	N	N	N	N	N	N	N	N	ENSMUST00000027052,ENSMUST00000026881,ENSMUST00000026876,ENSMUST00000065373,ENSMUST00000095075,ENSMUST00000038382,ENSMUST00000088476,ENSMUST00000026879,ENSMUST00000037294,ENSMUST00000088463
615	1	26	2	16655271	23243	16655271	16699686	0.00	0.298	0.00	0.90	Y	Y	Y	Y	Y	Y	Y	Y	Y	N	ENSMUST00000026881,ENSMUST00000065373
616	1	26	3	16655271	432700	16655271	17087970	0.04	0.288	0.00	0.90	Y	Y	Y	Y	Y	Y	Y	Y	Y	N	ENSMUST00000038382,ENSMUST00000026881,ENSMUST00000065373
617	1	26	4	16655271	480207	16655271	17154329	-0.08	0.924	0.00	0.90	Y	Y	Y	Y	Y	Y	Y	Y	Y	N	ENSMUST00000065373,ENSMUST00000026881,ENSMUST00000038382,ENSMUST00000026879
618	1	26	5	16655271	936714	16655271	17617901	-0.05	0.883	0.00	0.90	Y	Y	Y	Y	Y	Y	Y	Y	Y	N	ENSMUST00000038382,ENSMUST00000026881,ENSMUST00000065373,ENSMUST00000088476,ENSMUST00000026879
619	1	26	6	16655271	1062227	16655271	17756288	-0.03	0.848	0.00	0.90	Y	Y	Y	Y	Y	Y	Y	Y	Y	N	ENSMUST00000065373,ENSMUST00000095075,ENSMUST00000088476,ENSMUST00000026881,ENSMUST00000026879,ENSMUST00000038382
620	1	26	7	16655271	1480713	16655271	18135983	-0.02	0.822	0.00	0.00	N	N	N	N	N	N	N	N	N	N	ENSMUST00000065373,ENSMUST00000038382,ENSMUST00000026881,ENSMUST00000026876,ENSMUST00000026879,ENSMUST00000095075,ENSMUST00000088476
621	1	26	8	16655271	1599949	16655271	18255219	0.00	0.619	0.00	0.00	N	N	N	N	N	N	N	N	N	N	ENSMUST00000065373,ENSMUST00000026879,ENSMUST00000038382,ENSMUST00000026881,ENSMUST00000088463,ENSMUST00000088476,ENSMUST00000026876,ENSMUST00000095075
622	1	26	9	16655271	2437830	16655271	19156406	0.00	0.629	0.00	0.00	N	N	N	N	N	N	N	N	N	N	ENSMUST00000026879,ENSMUST00000038382,ENSMUST00000026881,ENSMUST00000065373,ENSMUST00000037294,ENSMUST00000088463,ENSMUST00000088476,ENSMUST00000026876,ENSMUST00000095075
623	1	26	10	16655271	2543724	16655271	19228815	0.01	0.499	0.00	0.00	N	N	N	N	N	N	N	N	N	N	ENSMUST00000037294,ENSMUST00000038382,ENSMUST00000088463,ENSMUST00000026881,ENSMUST00000065373,ENSMUST00000026876,ENSMUST00000026879,ENSMUST00000095075,ENSMUST00000088476,ENSMUST00000027059
639	1	27	2	16678513	409458	16678513	17087970	0.13	0.164	0.00	0.90	Y	Y	Y	Y	Y	Y	Y	Y	Y	N	ENSMUST00000026881,ENSMUST00000038382
640	1	27	3	16678513	456965	16678513	17154329	-0.15	0.965	0.00	0.90	Y	Y	Y	Y	Y	Y	Y	Y	Y	N	ENSMUST00000026879,ENSMUST00000038382,ENSMUST00000026881
641	1	27	4	16678513	913472	16678513	17617901	-0.08	0.924	0.00	0.90	Y	Y	Y	Y	Y	Y	Y	Y	Y	N	ENSMUST00000026879,ENSMUST00000038382,ENSMUST00000026881,ENSMUST00000088476
642	1	27	5	16678513	1038985	16678513	17756288	-0.05	0.883	0.00	0.90	Y	Y	Y	Y	Y	Y	Y	Y	Y	N	ENSMUST00000095075,ENSMUST00000088476,ENSMUST00000026879,ENSMUST00000038382,ENSMUST00000026881
643	1	27	6	16678513	1457471	16678513	18135983	-0.03	0.848	0.00	0.00	N	N	N	N	N	N	N	N	N	N	ENSMUST00000038382,ENSMUST00000026881,ENSMUST00000026876,ENSMUST00000026879,ENSMUST00000095075,ENSMUST00000088476
644	1	27	7	16678513	1576707	16678513	18255219	0.00	0.611	0.00	0.00	N	N	N	N	N	N	N	N	N	N	ENSMUST00000026881,ENSMUST00000088476,ENSMUST00000026879,ENSMUST00000038382,ENSMUST00000095075,ENSMUST00000088463,ENSMUST00000026876
645	1	27	8	16678513	2414588	16678513	19156406	0.00	0.619	0.00	0.00	N	N	N	N	N	N	N	N	N	N	ENSMUST00000088476,ENSMUST00000026879,ENSMUST00000038382,ENSMUST00000026881,ENSMUST00000095075,ENSMUST00000026876,ENSMUST00000037294,ENSMUST00000088463
646	1	27	9	16678513	2520482	16678513	19228815	0.01	0.469	0.00	0.00	N	N	N	N	N	N	N	N	N	N	ENSMUST00000038382,ENSMUST00000026881,ENSMUST00000095075,ENSMUST00000088476,ENSMUST00000026879,ENSMUST00000027059,ENSMUST00000026876,ENSMUST00000037294,ENSMUST00000088463
647	1	27	10	16678513	3929626	16678513	20608138	0.01	0.499	0.00	0.00	N	N	N	N	N	N	N	N	N	N	ENSMUST00000038382,ENSMUST00000026881,ENSMUST00000088476,ENSMUST00000027059,ENSMUST00000026879,ENSMUST00000037294,ENSMUST00000095075,ENSMUST00000088463,ENSMUST00000026876,ENSMUST00000060305
662	1	28	2	17087970	47508	16987444	17154329	0.10	0.193	0.00	0.90	Y	Y	Y	Y	Y	Y	Y	Y	Y	N	ENSMUST00000038382,ENSMUST00000026879
663	1	28	3	17087970	504015	16987444	17617901	0.03	0.323	0.00	0.90	Y	Y	Y	Y	Y	Y	Y	Y	Y	N	ENSMUST00000088476,ENSMUST00000026879,ENSMUST00000038382
664	1	28	4	17087970	629528	16987444	17756288	0.02	0.397	0.00	0.90	Y	Y	Y	Y	Y	Y	Y	Y	Y	N	ENSMUST00000088476,ENSMUST00000026879,ENSMUST00000038382,ENSMUST00000095075
665	1	28	5	17087970	1048014	16987444	18135983	0.01	0.444	0.00	0.00	N	N	N	N	N	N	N	N	N	N	ENSMUST00000026876,ENSMUST00000095075,ENSMUST00000088476,ENSMUST00000026879,ENSMUST00000038382
666	1	28	6	17087970	1167250	16987444	18255219	0.03	0.297	0.00	0.00	N	N	N	N	N	N	N	N	N	N	ENSMUST00000038382,ENSMUST00000026879,ENSMUST00000088463,ENSMUST00000088476,ENSMUST00000026876,ENSMUST00000095075
667	1	28	7	17087970	2005131	16987444	19156406	0.02	0.347	0.00	0.00	N	N	N	N	N	N	N	N	N	N	ENSMUST00000038382,ENSMUST00000095075,ENSMUST00000088476,ENSMUST00000026879,ENSMUST00000026876,ENSMUST00000037294,ENSMUST00000088463
668	1	28	8	17087970	2111025	16987444	19228815	0.03	0.206	0.00	0.00	N	N	N	N	N	N	N	N	N	N	ENSMUST00000088476,ENSMUST00000026879,ENSMUST00000038382,ENSMUST00000026876,ENSMUST00000095075,ENSMUST00000088463,ENSMUST00000027059,ENSMUST00000037294
669	1	28	9	17087970	3520169	16987444	20608138	0.03	0.251	0.00	0.00	N	N	N	N	N	N	N	N	N	N	ENSMUST00000026879,ENSMUST00000038382,ENSMUST00000026876,ENSMUST00000095075,ENSMUST00000088476,ENSMUST00000060305,ENSMUST00000088463,ENSMUST00000027059,ENSMUST00000037294
670	1	28	10	17087970	3633016	16987444	20724577	0.02	0.292	0.00	0.00	N	N	N	N	N	N	N	N	N	N	ENSMUST00000088463,ENSMUST00000026876,ENSMUST00000095075,ENSMUST00000088476,ENSMUST00000026879,ENSMUST00000038382,ENSMUST00000060305,ENSMUST00000027059,ENSMUST00000037294,ENSMUST00000027061
684	1	29	2	17135477	456508	17135477	17617901	0.00	0.298	0.00	0.90	Y	Y	Y	Y	Y	Y	Y	Y	Y	N	ENSMUST00000088476,ENSMUST00000026879
685	1	29	3	17135477	582021	17135477	17756288	0.00	0.448	0.00	0.90	Y	Y	Y	Y	Y	Y	Y	Y	Y	N	ENSMUST00000095075,ENSMUST00000088476,ENSMUST00000026879
686	1	29	4	17135477	1000507	17135477	18135983	0.00	0.508	0.00	0.00	N	N	N	N	N	N	N	N	N	N	ENSMUST00000088476,ENSMUST00000026879,ENSMUST00000026876,ENSMUST00000095075
687	1	29	5	17135477	1119743	17135477	18255219	-0.01	0.626	0.00	0.00	N	N	N	N	N	N	N	N	N	N	ENSMUST00000095075,ENSMUST00000088476,ENSMUST00000026879,ENSMUST00000026876,ENSMUST00000088463
688	1	29	6	17135477	1957624	17135477	19156406	-0.01	0.618	0.00	0.00	N	N	N	N	N	N	N	N	N	N	ENSMUST00000026876,ENSMUST00000095075,ENSMUST00000088476,ENSMUST00000026879,ENSMUST00000037294,ENSMUST00000088463
689	1	29	7	17135477	2063518	17135477	19228815	0.02	0.377	0.00	0.00	N	N	N	N	N	N	N	N	N	N	ENSMUST00000088463,ENSMUST00000026876,ENSMUST00000026879,ENSMUST00000095075,ENSMUST00000088476,ENSMUST00000027059,ENSMUST00000037294
690	1	29	8	17135477	3472662	17135477	20608138	0.01	0.417	0.00	0.00	N	N	N	N	N	N	N	N	N	N	ENSMUST00000060305,ENSMUST00000027059,ENSMUST00000026879,ENSMUST00000037294,ENSMUST00000088463,ENSMUST00000088476,ENSMUST00000026876,ENSMUST00000095075
691	1	29	9	17135477	3585509	17135477	20724577	0.01	0.451	0.00	0.00	N	N	N	N	N	N	N	N	N	N	ENSMUST00000026879,ENSMUST00000037294,ENSMUST00000088463,ENSMUST00000088476,ENSMUST00000026876,ENSMUST00000095075,ENSMUST00000027061,ENSMUST00000060305,ENSMUST00000027059
692	1	29	10	17135477	3638875	17135477	20774351	0.00	0.564	0.00	0.00	N	N	N	N	N	N	N	N	N	N	ENSMUST00000037294,ENSMUST00000088463,ENSMUST00000026876,ENSMUST00000026879,ENSMUST00000095075,ENSMUST00000088476,ENSMUST00000060305,ENSMUST00000027059,ENSMUST00000027061,ENSMUST00000039046
707	1	30	2	17591984	125514	17591984	17756288	0.00	0.298	0.00	0.90	Y	Y	Y	Y	Y	Y	Y	Y	Y	N	ENSMUST00000095075,ENSMUST00000088476
708	1	30	3	17591984	544000	17591984	18135983	0.00	0.448	0.00	0.00	N	N	N	N	N	N	N	N	N	N	ENSMUST00000095075,ENSMUST00000088476,ENSMUST00000026876
709	1	30	4	17591984	663236	17591984	18255219	0.00	0.508	0.00	0.00	N	N	N	N	N	N	N	N	N	N	ENSMUST00000095075,ENSMUST00000088476,ENSMUST00000026876,ENSMUST00000088463
710	1	30	5	17591984	1501117	17591984	19156406	0.00	0.535	0.00	0.00	N	N	N	N	N	N	N	N	N	N	ENSMUST00000037294,ENSMUST00000088463,ENSMUST00000026876,ENSMUST00000095075,ENSMUST00000088476
711	1	30	6	17591984	1607011	17591984	19228815	0.02	0.391	0.00	0.00	N	N	N	N	N	N	N	N	N	N	ENSMUST00000088476,ENSMUST00000027059,ENSMUST00000037294,ENSMUST00000095075,ENSMUST00000088463,ENSMUST00000026876
712	1	30	7	17591984	3016155	17591984	20608138	0.01	0.432	0.00	0.00	N	N	N	N	N	N	N	N	N	N	ENSMUST00000026876,ENSMUST00000095075,ENSMUST00000088476,ENSMUST00000060305,ENSMUST00000088463,ENSMUST00000027059,ENSMUST00000037294
713	1	30	8	17591984	3129002	17591984	20724577	0.01	0.466	0.00	0.00	N	N	N	N	N	N	N	N	N	N	ENSMUST00000095075,ENSMUST00000088476,ENSMUST00000088463,ENSMUST00000026876,ENSMUST00000027061,ENSMUST00000037294,ENSMUST00000060305,ENSMUST00000027059
714	1	30	9	17591984	3182368	17591984	20774351	0.00	0.574	0.00	0.00	N	N	N	N	N	N	N	N	N	N	ENSMUST00000088476,ENSMUST00000088463,ENSMUST00000039046,ENSMUST00000026876,ENSMUST00000095075,ENSMUST00000027061,ENSMUST00000037294,ENSMUST00000060305,ENSMUST00000027059
715	1	30	10	17591984	3218323	17591984	20810306	0.01	0.461	0.00	0.00	N	N	N	N	N	N	N	N	N	N	ENSMUST00000095075,ENSMUST00000088476,ENSMUST00000026876,ENSMUST00000027061,ENSMUST00000060305,ENSMUST00000088463,ENSMUST00000027059,ENSMUST00000037294,ENSMUST00000053266,ENSMUST00000039046
728	1	31	2	17717497	418487	17717497	18135983	0.00	0.298	0.00	0.00	N	N	N	N	N	N	N	N	N	N	ENSMUST00000026876,ENSMUST00000095075
729	1	31	3	17717497	537723	17717497	18255219	0.00	0.448	0.00	0.00	N	N	N	N	N	N	N	N	N	N	ENSMUST00000088463,ENSMUST00000026876,ENSMUST00000095075
730	1	31	4	17717497	1375604	17717497	19156406	0.00	0.508	0.00	0.00	N	N	N	N	N	N	N	N	N	N	ENSMUST00000026876,ENSMUST00000095075,ENSMUST00000088463,ENSMUST00000037294
731	1	31	5	17717497	1481498	17717497	19228815	0.02	0.342	0.00	0.00	N	N	N	N	N	N	N	N	N	N	ENSMUST00000088463,ENSMUST00000026876,ENSMUST00000095075,ENSMUST00000027059,ENSMUST00000037294
732	1	31	6	17717497	2890642	17717497	20608138	0.02	0.391	0.00	0.00	N	N	N	N	N	N	N	N	N	N	ENSMUST00000095075,ENSMUST00000060305,ENSMUST00000027059,ENSMUST00000026876,ENSMUST00000037294,ENSMUST00000088463
733	1	31	7	17717497	3003489	17717497	20724577	0.01	0.432	0.00	0.00	N	N	N	N	N	N	N	N	N	N	ENSMUST00000095075,ENSMUST00000088463,ENSMUST00000026876,ENSMUST00000027061,ENSMUST00000037294,ENSMUST00000060305,ENSMUST00000027059
734	1	31	8	17717497	3056855	17717497	20774351	0.00	0.555	0.00	0.00	N	N	N	N	N	N	N	N	N	N	ENSMUST00000095075,ENSMUST00000037294,ENSMUST00000088463,ENSMUST00000026876,ENSMUST00000039046,ENSMUST00000027059,ENSMUST00000027061,ENSMUST00000060305
735	1	31	9	17717497	3092810	17717497	20810306	0.01	0.427	0.00	0.00	N	N	N	N	N	N	N	N	N	N	ENSMUST00000088463,ENSMUST00000026876,ENSMUST00000095075,ENSMUST00000037294,ENSMUST00000053266,ENSMUST00000039046,ENSMUST00000027059,ENSMUST00000027061,ENSMUST00000060305
736	1	31	10	17717497	3163201	17717497	20929632	-0.01	0.814	0.00	0.00	N	N	N	N	N	N	N	N	N	N	ENSMUST00000053266,ENSMUST00000088463,ENSMUST00000039046,ENSMUST00000026876,ENSMUST00000095075,ENSMUST00000027061,ENSMUST00000037294,ENSMUST00000060305,ENSMUST00000027059,ENSMUST00000068880
749	1	32	2	18135983	119237	18105271	18255219	0.00	0.298	0.00	0.90	Y	Y	Y	Y	N	Y	Y	Y	Y	Y	ENSMUST00000088463,ENSMUST00000026876
750	1	32	3	18135983	957118	18105271	19156406	0.00	0.448	0.00	0.90	Y	Y	Y	Y	N	Y	Y	Y	Y	Y	ENSMUST00000037294,ENSMUST00000088463,ENSMUST00000026876
751	1	32	4	18135983	1063012	18105271	19228815	0.04	0.277	0.00	0.90	Y	Y	Y	Y	N	Y	Y	Y	Y	Y	ENSMUST00000026876,ENSMUST00000088463,ENSMUST00000027059,ENSMUST00000037294
752	1	32	5	18135983	2472156	18105271	20608138	0.02	0.342	0.00	0.70	Y	Y	Y	Y	N	Y	N	Y	Y	N	ENSMUST00000088463,ENSMUST00000026876,ENSMUST00000060305,ENSMUST00000027059,ENSMUST00000037294
753	1	32	6	18135983	2585003	18105271	20724577	0.02	0.391	0.00	0.70	Y	Y	Y	Y	N	Y	N	Y	Y	N	ENSMUST00000027061,ENSMUST00000060305,ENSMUST00000027059,ENSMUST00000026876,ENSMUST00000037294,ENSMUST00000088463
754	1	32	7	18135983	2638369	18105271	20774351	0.00	0.536	0.00	0.70	Y	Y	Y	Y	N	Y	N	Y	Y	N	ENSMUST00000088463,ENSMUST00000039046,ENSMUST00000026876,ENSMUST00000027061,ENSMUST00000037294,ENSMUST00000060305,ENSMUST00000027059
755	1	32	8	18135983	2674324	18105271	20810306	0.01	0.390	0.00	0.70	Y	Y	Y	Y	N	Y	N	Y	Y	N	ENSMUST00000037294,ENSMUST00000053266,ENSMUST00000088463,ENSMUST00000026876,ENSMUST00000039046,ENSMUST00000027059,ENSMUST00000027061,ENSMUST00000060305
756	1	32	9	18135983	2744715	18105271	20929632	-0.02	0.824	0.00	0.70	Y	Y	Y	Y	N	Y	N	Y	Y	N	ENSMUST00000088463,ENSMUST00000026876,ENSMUST00000037294,ENSMUST00000053266,ENSMUST00000039046,ENSMUST00000027059,ENSMUST00000027061,ENSMUST00000060305,ENSMUST00000068880
757	1	32	10	18135983	2805786	18105271	20980920	0.00	0.647	0.00	0.70	Y	Y	Y	Y	N	Y	N	Y	Y	N	ENSMUST00000053266,ENSMUST00000088463,ENSMUST00000039046,ENSMUST00000026876,ENSMUST00000027061,ENSMUST00000037294,ENSMUST00000060305,ENSMUST00000027059,ENSMUST00000038447,ENSMUST00000068880
769	1	33	2	18255219	837882	18241060	19156406	0.00	0.298	0.00	1.00	Y	Y	Y	Y	Y	Y	Y	Y	Y	Y	ENSMUST00000037294,ENSMUST00000088463
770	1	33	3	18255219	943776	18241060	19228815	0.08	0.192	0.00	1.00	Y	Y	Y	Y	Y	Y	Y	Y	Y	Y	ENSMUST00000037294,ENSMUST00000088463,ENSMUST00000027059
771	1	33	4	18255219	2352920	18241060	20608138	0.04	0.277	0.00	0.80	Y	Y	Y	Y	Y	Y	N	Y	Y	N	ENSMUST00000088463,ENSMUST00000037294,ENSMUST00000060305,ENSMUST00000027059
772	1	33	5	18255219	2465767	18241060	20724577	0.02	0.342	0.00	0.80	Y	Y	Y	Y	Y	Y	N	Y	Y	N	ENSMUST00000037294,ENSMUST00000088463,ENSMUST00000027061,ENSMUST00000060305,ENSMUST00000027059
773	1	33	6	18255219	2519133	18241060	20774351	0.00	0.513	0.00	0.80	Y	Y	Y	Y	Y	Y	N	Y	Y	N	ENSMUST00000039046,ENSMUST00000027061,ENSMUST00000060305,ENSMUST00000088463,ENSMUST00000027059,ENSMUST00000037294
774	1	33	7	18255219	2555088	18241060	20810306	0.02	0.347	0.00	0.80	Y	Y	Y	Y	Y	Y	N	Y	Y	N	ENSMUST00000037294,ENSMUST00000088463,ENSMUST00000053266,ENSMUST00000039046,ENSMUST00000027059,ENSMUST00000027061,ENSMUST00000060305
775	1	33	8	18255219	2625479	18241060	20929632	-0.02	0.839	0.00	0.80	Y	Y	Y	Y	Y	Y	N	Y	Y	N	ENSMUST00000027059,ENSMUST00000068880,ENSMUST00000037294,ENSMUST00000088463,ENSMUST00000053266,ENSMUST00000060305,ENSMUST00000039046,ENSMUST00000027061
776	1	33	9	18255219	2686550	18241060	20980920	0.00	0.636	0.00	0.80	Y	Y	Y	Y	Y	Y	N	Y	Y	N	ENSMUST00000088463,ENSMUST00000027059,ENSMUST00000068880,ENSMUST00000037294,ENSMUST00000053266,ENSMUST00000060305,ENSMUST00000039046,ENSMUST00000027061,ENSMUST00000038447
777	1	33	10	18255219	2814088	18241060	21069306	0.01	0.477	0.00	0.80	Y	Y	Y	Y	Y	Y	N	Y	Y	N	ENSMUST00000038447,ENSMUST00000068880,ENSMUST00000037294,ENSMUST00000053266,ENSMUST00000088463,ENSMUST00000039046,ENSMUST00000027059,ENSMUST00000027061,ENSMUST00000060305,ENSMUST00000037998
788	1	34	2	19093100	105895	19093100	19228815	0.00	0.298	0.00	1.00	Y	Y	Y	Y	Y	Y	Y	Y	Y	Y	ENSMUST00000027059,ENSMUST00000037294
789	1	34	3	19093100	1515039	19093100	20608138	0.00	0.448	0.00	0.80	Y	Y	Y	Y	Y	Y	N	Y	Y	N	ENSMUST00000037294,ENSMUST00000027059,ENSMUST00000060305
790	1	34	4	19093100	1627886	19093100	20724577	0.00	0.508	0.00	0.80	Y	Y	Y	Y	Y	Y	N	Y	Y	N	ENSMUST00000027061,ENSMUST00000060305,ENSMUST00000027059,ENSMUST00000037294
791	1	34	5	19093100	1681252	19093100	20774351	0.00	0.571	0.00	0.80	Y	Y	Y	Y	Y	Y	N	Y	Y	N	ENSMUST00000027059,ENSMUST00000037294,ENSMUST00000060305,ENSMUST00000039046,ENSMUST00000027061
792	1	34	6	19093100	1717207	19093100	20810306	0.01	0.486	0.00	0.80	Y	Y	Y	Y	Y	Y	N	Y	Y	N	ENSMUST00000027059,ENSMUST00000037294,ENSMUST00000039046,ENSMUST00000027061,ENSMUST00000060305,ENSMUST00000053266
793	1	34	7	19093100	1787598	19093100	20929632	-0.02	0.838	0.00	0.80	Y	Y	Y	Y	Y	Y	N	Y	Y	N	ENSMUST00000053266,ENSMUST00000039046,ENSMUST00000027061,ENSMUST00000060305,ENSMUST00000027059,ENSMUST00000037294,ENSMUST00000068880
794	1	34	8	19093100	1848669	19093100	20980920	-0.01	0.694	0.00	0.80	Y	Y	Y	Y	Y	Y	N	Y	Y	N	ENSMUST00000039046,ENSMUST00000027061,ENSMUST00000037294,ENSMUST00000060305,ENSMUST00000027059,ENSMUST00000038447,ENSMUST00000068880,ENSMUST00000053266
795	1	34	9	19093100	1976207	19093100	21069306	0.00	0.540	0.00	0.80	Y	Y	Y	Y	Y	Y	N	Y	Y	N	ENSMUST00000053266,ENSMUST00000039046,ENSMUST00000027061,ENSMUST00000037294,ENSMUST00000060305,ENSMUST00000027059,ENSMUST00000038447,ENSMUST00000068880,ENSMUST00000037998
796	1	34	10	19093100	2115610	19093100	21220246	0.00	0.611	0.00	0.80	Y	Y	Y	Y	Y	Y	N	Y	Y	N	ENSMUST00000027061,ENSMUST00000060305,ENSMUST00000027059,ENSMUST00000037294,ENSMUST00000068880,ENSMUST00000053266,ENSMUST00000039046,ENSMUST00000038447,ENSMUST00000027065,ENSMUST00000037998
807	1	35	2	19198994	1409145	19198994	20608138	0.00	0.298	0.00	0.80	Y	Y	Y	Y	Y	Y	N	Y	Y	N	ENSMUST00000060305,ENSMUST00000027059
808	1	35	3	19198994	1521992	19198994	20724577	0.00	0.448	0.00	0.80	Y	Y	Y	Y	Y	Y	N	Y	Y	N	ENSMUST00000027059,ENSMUST00000060305,ENSMUST00000027061
809	1	35	4	19198994	1575358	19198994	20774351	0.00	0.585	0.00	0.80	Y	Y	Y	Y	Y	Y	N	Y	Y	N	ENSMUST00000027061,ENSMUST00000060305,ENSMUST00000027059,ENSMUST00000039046
810	1	35	5	19198994	1611313	19198994	20810306	0.01	0.455	0.00	0.80	Y	Y	Y	Y	Y	Y	N	Y	Y	N	ENSMUST00000060305,ENSMUST00000027059,ENSMUST00000027061,ENSMUST00000053266,ENSMUST00000039046
811	1	35	6	19198994	1681704	19198994	20929632	-0.03	0.865	0.00	0.80	Y	Y	Y	Y	Y	Y	N	Y	Y	N	ENSMUST00000027061,ENSMUST00000060305,ENSMUST00000027059,ENSMUST00000053266,ENSMUST00000039046,ENSMUST00000068880
812	1	35	7	19198994	1742775	19198994	20980920	-0.01	0.699	0.00	0.80	Y	Y	Y	Y	Y	Y	N	Y	Y	N	ENSMUST00000039046,ENSMUST00000027061,ENSMUST00000060305,ENSMUST00000027059,ENSMUST00000038447,ENSMUST00000068880,ENSMUST00000053266
813	1	35	8	19198994	1870313	19198994	21069306	0.00	0.517	0.00	0.80	Y	Y	Y	Y	Y	Y	N	Y	Y	N	ENSMUST00000037998,ENSMUST00000038447,ENSMUST00000068880,ENSMUST00000053266,ENSMUST00000039046,ENSMUST00000027059,ENSMUST00000027061,ENSMUST00000060305
814	1	35	9	19198994	2009716	19198994	21220246	0.00	0.595	0.00	0.80	Y	Y	Y	Y	Y	Y	N	Y	Y	N	ENSMUST00000027061,ENSMUST00000060305,ENSMUST00000039046,ENSMUST00000027059,ENSMUST00000053266,ENSMUST00000037998,ENSMUST00000038447,ENSMUST00000068880,ENSMUST00000027065
815	1	35	10	19198994	2031700	19198994	21255291	0.00	0.637	0.00	0.00	N	N	N	N	N	N	N	N	N	N	ENSMUST00000053266,ENSMUST00000039046,ENSMUST00000027061,ENSMUST00000060305,ENSMUST00000027059,ENSMUST00000038447,ENSMUST00000068880,ENSMUST00000037998,ENSMUST00000027067,ENSMUST00000027065
826	1	36	2	20608138	112848	20047859	20724577	0.00	0.298	0.00	0.80	Y	Y	Y	Y	Y	Y	N	Y	Y	N	ENSMUST00000027061,ENSMUST00000060305
827	1	36	3	20608138	166214	20047859	20774351	0.00	0.448	0.00	0.80	Y	Y	Y	Y	Y	Y	N	Y	Y	N	ENSMUST00000060305,ENSMUST00000039046,ENSMUST00000027061
828	1	36	4	20608138	202169	20047859	20810306	0.00	0.484	0.00	0.80	Y	Y	Y	Y	Y	Y	N	Y	Y	N	ENSMUST00000027061,ENSMUST00000060305,ENSMUST00000053266,ENSMUST00000039046
829	1	36	5	20608138	272560	20047859	20929632	-0.04	0.832	0.00	0.80	Y	Y	Y	Y	Y	Y	N	Y	Y	N	ENSMUST00000060305,ENSMUST00000068880,ENSMUST00000027061,ENSMUST00000053266,ENSMUST00000039046
830	1	36	6	20608138	333631	20047859	20980920	-0.01	0.658	0.00	0.80	Y	Y	Y	Y	Y	Y	N	Y	Y	N	ENSMUST00000053266,ENSMUST00000039046,ENSMUST00000027061,ENSMUST00000060305,ENSMUST00000068880,ENSMUST00000038447
831	1	36	7	20608138	461169	20047859	21069306	0.00	0.605	0.00	0.80	Y	Y	Y	Y	Y	Y	N	Y	Y	N	ENSMUST00000039046,ENSMUST00000027061,ENSMUST00000060305,ENSMUST00000038447,ENSMUST00000068880,ENSMUST00000053266,ENSMUST00000037998
832	1	36	8	20608138	600572	20047859	21220246	-0.01	0.701	0.00	0.80	Y	Y	Y	Y	Y	Y	N	Y	Y	N	ENSMUST00000068880,ENSMUST00000053266,ENSMUST00000039046,ENSMUST00000027061,ENSMUST00000060305,ENSMUST00000037998,ENSMUST00000038447,ENSMUST00000027065
833	1	36	9	20608138	622556	20047859	21255291	-0.01	0.689	0.00	0.00	N	N	N	N	N	N	N	N	N	N	ENSMUST00000053266,ENSMUST00000039046,ENSMUST00000027061,ENSMUST00000060305,ENSMUST00000037998,ENSMUST00000038447,ENSMUST00000068880,ENSMUST00000027065,ENSMUST00000027067
834	1	36	10	20608138	1343525	20047859	21951662	0.00	0.665	0.00	0.00	N	N	N	N	N	N	N	N	N	N	ENSMUST00000068880,ENSMUST00000053266,ENSMUST00000039046,ENSMUST00000027061,ENSMUST00000060305,ENSMUST00000038447,ENSMUST00000029667,ENSMUST00000037998,ENSMUST00000027067,ENSMUST00000027065
844	1	37	2	20720985	53367	20720985	20774351	0.00	0.298	0.00	1.00	Y	Y	Y	Y	Y	Y	Y	Y	Y	Y	ENSMUST00000039046,ENSMUST00000027061
845	1	37	3	20720985	89322	20720985	20810306	0.01	0.421	0.00	1.00	Y	Y	Y	Y	Y	Y	Y	Y	Y	Y	ENSMUST00000027061,ENSMUST00000053266,ENSMUST00000039046
846	1	37	4	20720985	159713	20720985	20929632	-0.06	0.877	0.00	1.00	Y	Y	Y	Y	Y	Y	Y	Y	Y	Y	ENSMUST00000068880,ENSMUST00000027061,ENSMUST00000053266,ENSMUST00000039046
847	1	37	5	20720985	220784	20720985	20980920	-0.01	0.674	0.00	1.00	Y	Y	Y	Y	Y	Y	Y	Y	Y	Y	ENSMUST00000027061,ENSMUST00000068880,ENSMUST00000053266,ENSMUST00000039046,ENSMUST00000038447
848	1	37	6	20720985	348322	20720985	21069306	0.00	0.600	0.00	1.00	Y	Y	Y	Y	Y	Y	Y	Y	Y	Y	ENSMUST00000037998,ENSMUST00000038447,ENSMUST00000068880,ENSMUST00000053266,ENSMUST00000039046,ENSMUST00000027061
849	1	37	7	20720985	487725	20720985	21220246	-0.01	0.706	0.00	1.00	Y	Y	Y	Y	Y	Y	Y	Y	Y	Y	ENSMUST00000039046,ENSMUST00000027061,ENSMUST00000037998,ENSMUST00000038447,ENSMUST00000068880,ENSMUST00000053266,ENSMUST00000027065
850	1	37	8	20720985	509709	20720985	21255291	-0.01	0.687	0.00	0.10	N	N	N	N	N	N	Y	N	N	N	ENSMUST00000027067,ENSMUST00000039046,ENSMUST00000027065,ENSMUST00000027061,ENSMUST00000037998,ENSMUST00000053266,ENSMUST00000038447,ENSMUST00000068880
851	1	37	9	20720985	1230678	20720985	21951662	0.00	0.656	0.00	0.10	N	N	N	N	N	N	Y	N	N	N	ENSMUST00000039046,ENSMUST00000027065,ENSMUST00000027061,ENSMUST00000037998,ENSMUST00000053266,ENSMUST00000038447,ENSMUST00000068880,ENSMUST00000029667,ENSMUST00000027067
852	1	37	10	20720985	2091579	20720985	22812563	0.02	0.348	0.00	0.10	N	N	N	N	N	N	Y	N	N	N	ENSMUST00000027067,ENSMUST00000027065,ENSMUST00000027061,ENSMUST00000037998,ENSMUST00000038447,ENSMUST00000039046,ENSMUST00000068880,ENSMUST00000053266,ENSMUST00000029667,ENSMUST00000097808
860	1	38	2	20774351	35956	20767231	20810306	0.02	0.275	0.00	1.00	Y	Y	Y	Y	Y	Y	Y	Y	Y	Y	ENSMUST00000053266,ENSMUST00000039046
861	1	38	3	20774351	106347	20767231	20929632	-0.12	0.930	0.00	1.00	Y	Y	Y	Y	Y	Y	Y	Y	Y	Y	ENSMUST00000068880,ENSMUST00000053266,ENSMUST00000039046
862	1	38	4	20774351	167418	20767231	20980920	-0.02	0.708	0.00	1.00	Y	Y	Y	Y	Y	Y	Y	Y	Y	Y	ENSMUST00000053266,ENSMUST00000039046,ENSMUST00000068880,ENSMUST00000038447
863	1	38	5	20774351	294956	20767231	21069306	-0.01	0.604	0.00	1.00	Y	Y	Y	Y	Y	Y	Y	Y	Y	Y	ENSMUST00000068880,ENSMUST00000053266,ENSMUST00000039046,ENSMUST00000037998,ENSMUST00000038447
864	1	38	6	20774351	434359	20767231	21220246	-0.02	0.719	0.00	1.00	Y	Y	Y	Y	Y	Y	Y	Y	Y	Y	ENSMUST00000039046,ENSMUST00000027065,ENSMUST00000037998,ENSMUST00000053266,ENSMUST00000038447,ENSMUST00000068880
865	1	38	7	20774351	456343	20767231	21255291	-0.01	0.691	0.00	0.10	N	N	N	N	N	N	Y	N	N	N	ENSMUST00000053266,ENSMUST00000039046,ENSMUST00000068880,ENSMUST00000027067,ENSMUST00000038447,ENSMUST00000027065,ENSMUST00000037998
866	1	38	8	20774351	1177312	20767231	21951662	0.00	0.650	0.00	0.10	N	N	N	N	N	N	Y	N	N	N	ENSMUST00000039046,ENSMUST00000038447,ENSMUST00000068880,ENSMUST00000053266,ENSMUST00000029667,ENSMUST00000037998,ENSMUST00000027067,ENSMUST00000027065
867	1	38	9	20774351	2038213	20767231	22812563	0.02	0.306	0.00	0.10	N	N	N	N	N	N	Y	N	N	N	ENSMUST00000053266,ENSMUST00000039046,ENSMUST00000038447,ENSMUST00000097808,ENSMUST00000068880,ENSMUST00000029667,ENSMUST00000037998,ENSMUST00000027067,ENSMUST00000027065
868	1	38	10	20774351	2615664	20767231	23390014	0.02	0.297	0.00	0.10	N	N	N	N	N	N	Y	N	N	N	ENSMUST00000027343,ENSMUST00000097808,ENSMUST00000068880,ENSMUST00000029667,ENSMUST00000053266,ENSMUST00000039046,ENSMUST00000027067,ENSMUST00000038447,ENSMUST00000027065,ENSMUST00000037998
876	1	39	2	20810306	70392	20793095	20929632	-0.48	0.995	0.00	1.00	Y	Y	Y	Y	Y	Y	Y	Y	Y	Y	ENSMUST00000068880,ENSMUST00000053266
877	1	39	3	20810306	131463	20793095	20980920	-0.18	0.983	0.00	1.00	Y	Y	Y	Y	Y	Y	Y	Y	Y	Y	ENSMUST00000068880,ENSMUST00000053266,ENSMUST00000038447
878	1	39	4	20810306	259001	20793095	21069306	-0.08	0.943	0.00	1.00	Y	Y	Y	Y	Y	Y	Y	Y	Y	Y	ENSMUST00000037998,ENSMUST00000053266,ENSMUST00000038447,ENSMUST00000068880
879	1	39	5	20810306	398404	20793095	21220246	-0.06	0.939	0.00	1.00	Y	Y	Y	Y	Y	Y	Y	Y	Y	Y	ENSMUST00000053266,ENSMUST00000037998,ENSMUST00000038447,ENSMUST00000068880,ENSMUST00000027065
880	1	39	6	20810306	420388	20793095	21255291	-0.06	0.964	0.00	0.10	N	N	N	N	N	N	Y	N	N	N	ENSMUST00000027065,ENSMUST00000037998,ENSMUST00000038447,ENSMUST00000068880,ENSMUST00000053266,ENSMUST00000027067
881	1	39	7	20810306	1141357	20793095	21951662	-0.03	0.900	0.00	0.10	N	N	N	N	N	N	Y	N	N	N	ENSMUST00000053266,ENSMUST00000027067,ENSMUST00000027065,ENSMUST00000068880,ENSMUST00000037998,ENSMUST00000038447,ENSMUST00000029667
882	1	39	8	20810306	2002258	20793095	22812563	0.00	0.561	0.00	0.10	N	N	N	N	N	N	Y	N	N	N	ENSMUST00000097808,ENSMUST00000068880,ENSMUST00000029667,ENSMUST00000053266,ENSMUST00000027067,ENSMUST00000038447,ENSMUST00000027065,ENSMUST00000037998
883	1	39	9	20810306	2579709	20793095	23390014	0.01	0.436	0.00	0.10	N	N	N	N	N	N	Y	N	N	N	ENSMUST00000068880,ENSMUST00000053266,ENSMUST00000029667,ENSMUST00000027067,ENSMUST00000038447,ENSMUST00000027065,ENSMUST00000037998,ENSMUST00000027343,ENSMUST00000097808
884	1	39	10	20810306	3118823	20793095	23929128	0.01	0.424	0.00	0.10	N	N	N	N	N	N	Y	N	N	N	ENSMUST00000029667,ENSMUST00000053266,ENSMUST00000027067,ENSMUST00000027065,ENSMUST00000068880,ENSMUST00000037998,ENSMUST00000038447,ENSMUST00000027343,ENSMUST00000097808,ENSMUST00000027339
892	1	40	2	20880697	61072	20880697	20980920	-0.14	0.873	0.00	1.00	Y	Y	Y	Y	Y	Y	Y	Y	Y	Y	ENSMUST00000038447,ENSMUST00000068880
893	1	40	3	20880697	188610	20880697	21069306	-0.05	0.793	0.00	1.00	Y	Y	Y	Y	Y	Y	Y	Y	Y	Y	ENSMUST00000037998,ENSMUST00000038447,ENSMUST00000068880
894	1	40	4	20880697	328013	20880697	21220246	0.02	0.408	0.00	1.00	Y	Y	Y	Y	Y	Y	Y	Y	Y	Y	ENSMUST00000027065,ENSMUST00000068880,ENSMUST00000037998,ENSMUST00000038447
895	1	40	5	20880697	349997	20880697	21255291	0.01	0.417	0.00	0.10	N	N	N	N	N	N	Y	N	N	N	ENSMUST00000027065,ENSMUST00000037998,ENSMUST00000038447,ENSMUST00000068880,ENSMUST00000027067
896	1	40	6	20880697	1070966	20880697	21951662	0.02	0.317	0.00	0.10	N	N	N	N	N	N	Y	N	N	N	ENSMUST00000027065,ENSMUST00000037998,ENSMUST00000038447,ENSMUST00000068880,ENSMUST00000029667,ENSMUST00000027067
897	1	40	7	20880697	1931867	20880697	22812563	0.05	0.155	0.00	0.10	N	N	N	N	N	N	Y	N	N	N	ENSMUST00000097808,ENSMUST00000068880,ENSMUST00000029667,ENSMUST00000027067,ENSMUST00000038447,ENSMUST00000027065,ENSMUST00000037998
898	1	40	8	20880697	2509318	20880697	23390014	0.05	0.099	0.00	0.10	N	N	N	N	N	N	Y	N	N	N	ENSMUST00000038447,ENSMUST00000097808,ENSMUST00000068880,ENSMUST00000029667,ENSMUST00000037998,ENSMUST00000027067,ENSMUST00000027065,ENSMUST00000027343
899	1	40	9	20880697	3048432	20880697	23929128	0.04	0.129	0.00	0.10	N	N	N	N	N	N	Y	N	N	N	ENSMUST00000027339,ENSMUST00000027343,ENSMUST00000038447,ENSMUST00000097808,ENSMUST00000068880,ENSMUST00000029667,ENSMUST00000037998,ENSMUST00000027067,ENSMUST00000027065
900	1	40	10	20880697	3131775	20880697	24012471	0.02	0.311	0.00	0.10	N	N	N	N	N	N	Y	N	N	N	ENSMUST00000068880,ENSMUST00000029667,ENSMUST00000027067,ENSMUST00000038447,ENSMUST00000027065,ENSMUST00000037998,ENSMUST00000027339,ENSMUST00000027343,ENSMUST00000097808,ENSMUST00000027338
907	1	41	2	20941768	127539	20941768	21069306	0.08	0.219	0.00	1.00	Y	Y	Y	Y	Y	Y	Y	Y	Y	Y	ENSMUST00000037998,ENSMUST00000038447
908	1	41	3	20941768	266942	20941768	21220246	-0.05	0.779	0.00	1.00	Y	Y	Y	Y	Y	Y	Y	Y	Y	Y	ENSMUST00000027065,ENSMUST00000037998,ENSMUST00000038447
909	1	41	4	20941768	288926	20941768	21255291	0.00	0.491	0.00	0.10	N	N	N	N	N	N	Y	N	N	N	ENSMUST00000038447,ENSMUST00000037998,ENSMUST00000027067,ENSMUST00000027065
910	1	41	5	20941768	1009895	20941768	21951662	0.01	0.472	0.00	0.10	N	N	N	N	N	N	Y	N	N	N	ENSMUST00000037998,ENSMUST00000038447,ENSMUST00000029667,ENSMUST00000027067,ENSMUST00000027065
911	1	41	6	20941768	1870796	20941768	22812563	0.02	0.326	0.00	0.10	N	N	N	N	N	N	Y	N	N	N	ENSMUST00000097808,ENSMUST00000029667,ENSMUST00000027067,ENSMUST00000038447,ENSMUST00000027065,ENSMUST00000037998
912	1	41	7	20941768	2448247	20941768	23390014	0.03	0.283	0.00	0.10	N	N	N	N	N	N	Y	N	N	N	ENSMUST00000037998,ENSMUST00000027343,ENSMUST00000038447,ENSMUST00000097808,ENSMUST00000027065,ENSMUST00000029667,ENSMUST00000027067
913	1	41	8	20941768	2987361	20941768	23929128	0.01	0.395	0.00	0.10	N	N	N	N	N	N	Y	N	N	N	ENSMUST00000027065,ENSMUST00000027339,ENSMUST00000037998,ENSMUST00000038447,ENSMUST00000027343,ENSMUST00000027067,ENSMUST00000097808,ENSMUST00000029667
914	1	41	9	20941768	3070704	20941768	24012471	-0.01	0.772	0.00	0.10	N	N	N	N	N	N	Y	N	N	N	ENSMUST00000037998,ENSMUST00000038447,ENSMUST00000027065,ENSMUST00000027339,ENSMUST00000027343,ENSMUST00000027067,ENSMUST00000097808,ENSMUST00000029667,ENSMUST00000027338
915	1	41	10	20941768	3242776	20941768	24259184	-0.02	0.896	0.00	0.10	N	N	N	N	N	N	Y	N	N	N	ENSMUST00000027339,ENSMUST00000037998,ENSMUST00000027343,ENSMUST00000038447,ENSMUST00000097808,ENSMUST00000027065,ENSMUST00000029667,ENSMUST00000027067,ENSMUST00000054588,ENSMUST00000027338
922	1	42	2	21069306	139404	20991477	21220246	-0.09	0.827	0.00	1.00	Y	Y	Y	Y	Y	Y	Y	Y	Y	Y	ENSMUST00000027065,ENSMUST00000037998
923	1	42	3	21069306	161388	20991477	21255291	-0.04	0.742	0.00	0.10	N	N	N	N	N	N	Y	N	N	N	ENSMUST00000037998,ENSMUST00000027067,ENSMUST00000027065
924	1	42	4	21069306	882357	20991477	21951662	0.01	0.471	0.00	0.10	N	N	N	N	N	N	Y	N	N	N	ENSMUST00000037998,ENSMUST00000027065,ENSMUST00000029667,ENSMUST00000027067
925	1	42	5	21069306	1743258	20991477	22812563	0.04	0.260	0.00	0.10	N	N	N	N	N	N	Y	N	N	N	ENSMUST00000027067,ENSMUST00000027065,ENSMUST00000037998,ENSMUST00000097808,ENSMUST00000029667
926	1	42	6	21069306	2320709	20991477	23390014	0.06	0.136	0.00	0.10	N	N	N	N	N	N	Y	N	N	N	ENSMUST00000097808,ENSMUST00000037998,ENSMUST00000029667,ENSMUST00000027067,ENSMUST00000027065,ENSMUST00000027343
927	1	42	7	21069306	2859823	20991477	23929128	0.03	0.243	0.00	0.10	N	N	N	N	N	N	Y	N	N	N	ENSMUST00000027065,ENSMUST00000037998,ENSMUST00000027339,ENSMUST00000027067,ENSMUST00000027343,ENSMUST00000097808,ENSMUST00000029667
928	1	42	8	21069306	2943166	20991477	24012471	0.00	0.585	0.00	0.10	N	N	N	N	N	N	Y	N	N	N	ENSMUST00000027065,ENSMUST00000037998,ENSMUST00000027067,ENSMUST00000027338,ENSMUST00000029667,ENSMUST00000027339,ENSMUST00000027343,ENSMUST00000097808
929	1	42	9	21069306	3115238	20991477	24259184	-0.02	0.831	0.00	0.10	N	N	N	N	N	N	Y	N	N	N	ENSMUST00000054588,ENSMUST00000027067,ENSMUST00000027338,ENSMUST00000027065,ENSMUST00000037998,ENSMUST00000029667,ENSMUST00000027339,ENSMUST00000027343,ENSMUST00000097808
930	1	42	10	21069306	3524971	20991477	24594276	-0.01	0.821	0.00	0.10	N	N	N	N	N	N	Y	N	N	N	ENSMUST00000027339,ENSMUST00000027065,ENSMUST00000037998,ENSMUST00000027067,ENSMUST00000027343,ENSMUST00000097808,ENSMUST00000029667,ENSMUST00000115244,ENSMUST00000054588,ENSMUST00000027338
936	1	43	2	21208709	21985	21208709	21255291	-0.24	0.938	0.00	0.10	N	N	N	N	N	N	Y	N	N	N	ENSMUST00000027067,ENSMUST00000027065
937	1	43	3	21208709	742954	21208709	21951662	-0.04	0.734	0.00	0.10	N	N	N	N	N	N	Y	N	N	N	ENSMUST00000029667,ENSMUST00000027067,ENSMUST00000027065
938	1	43	4	21208709	1603855	21208709	22812563	0.02	0.389	0.00	0.10	N	N	N	N	N	N	Y	N	N	N	ENSMUST00000027067,ENSMUST00000027065,ENSMUST00000029667,ENSMUST00000097808
939	1	43	5	21208709	2181306	21208709	23390014	0.08	0.107	0.00	0.10	N	N	N	N	N	N	Y	N	N	N	ENSMUST00000029667,ENSMUST00000027067,ENSMUST00000027065,ENSMUST00000027343,ENSMUST00000097808
940	1	43	6	21208709	2720420	21208709	23929128	0.05	0.151	0.00	0.10	N	N	N	N	N	N	Y	N	N	N	ENSMUST00000027065,ENSMUST00000027339,ENSMUST00000027067,ENSMUST00000027343,ENSMUST00000097808,ENSMUST00000029667
941	1	43	7	21208709	2803763	21208709	24012471	0.02	0.346	0.00	0.10	N	N	N	N	N	N	Y	N	N	N	ENSMUST00000027065,ENSMUST00000029667,ENSMUST00000027067,ENSMUST00000097808,ENSMUST00000027338,ENSMUST00000027339,ENSMUST00000027343
942	1	43	8	21208709	2975835	21208709	24259184	0.00	0.632	0.00	0.10	N	N	N	N	N	N	Y	N	N	N	ENSMUST00000027065,ENSMUST00000097808,ENSMUST00000029667,ENSMUST00000027067,ENSMUST00000027343,ENSMUST00000054588,ENSMUST00000027338,ENSMUST00000027339
943	1	43	9	21208709	3385568	21208709	24594276	0.00	0.640	0.00	0.10	N	N	N	N	N	N	Y	N	N	N	ENSMUST00000029667,ENSMUST00000027067,ENSMUST00000027065,ENSMUST00000097808,ENSMUST00000115244,ENSMUST00000027343,ENSMUST00000054588,ENSMUST00000027338,ENSMUST00000027339
944	1	43	10	21208709	3476674	21208709	24823144	0.02	0.300	0.00	0.10	N	N	N	N	N	N	Y	N	N	N	ENSMUST00000115244,ENSMUST00000029667,ENSMUST00000054588,ENSMUST00000027067,ENSMUST00000027065,ENSMUST00000097808,ENSMUST00000027338,ENSMUST00000027339,ENSMUST00000027343,ENSMUST00000095062
949	1	44	2	21230693	720970	21230693	21951662	-0.24	0.938	0.00	0.10	N	N	N	N	N	N	Y	N	N	N	ENSMUST00000029667,ENSMUST00000027067
950	1	44	3	21230693	1581871	21230693	22812563	-0.09	0.890	0.00	0.10	N	N	N	N	N	N	Y	N	N	N	ENSMUST00000027067,ENSMUST00000097808,ENSMUST00000029667
951	1	44	4	21230693	2159322	21230693	23390014	-0.02	0.683	0.00	0.10	N	N	N	N	N	N	Y	N	N	N	ENSMUST00000027067,ENSMUST00000027343,ENSMUST00000097808,ENSMUST00000029667
952	1	44	5	21230693	2698436	21230693	23929128	-0.01	0.609	0.00	0.10	N	N	N	N	N	N	Y	N	N	N	ENSMUST00000027067,ENSMUST00000027343,ENSMUST00000097808,ENSMUST00000029667,ENSMUST00000027339
953	1	44	6	21230693	2781779	21230693	24012471	-0.04	0.898	0.00	0.10	N	N	N	N	N	N	Y	N	N	N	ENSMUST00000027338,ENSMUST00000027339,ENSMUST00000027343,ENSMUST00000097808,ENSMUST00000029667,ENSMUST00000027067
954	1	44	7	21230693	2953851	21230693	24259184	-0.04	0.948	0.00	0.10	N	N	N	N	N	N	Y	N	N	N	ENSMUST00000027067,ENSMUST00000027338,ENSMUST00000029667,ENSMUST00000027339,ENSMUST00000027343,ENSMUST00000097808,ENSMUST00000054588
955	1	44	8	21230693	3363584	21230693	24594276	-0.03	0.929	0.00	0.10	N	N	N	N	N	N	Y	N	N	N	ENSMUST00000115244,ENSMUST00000029667,ENSMUST00000027067,ENSMUST00000054588,ENSMUST00000097808,ENSMUST00000027338,ENSMUST00000027339,ENSMUST00000027343
956	1	44	9	21230693	3454690	21230693	24823144	-0.01	0.752	0.00	0.10	N	N	N	N	N	N	Y	N	N	N	ENSMUST00000029667,ENSMUST00000027067,ENSMUST00000054588,ENSMUST00000097808,ENSMUST00000027338,ENSMUST00000027339,ENSMUST00000027343,ENSMUST00000095062,ENSMUST00000115244
957	1	44	10	21230693	4656809	21230693	25888723	-0.01	0.727	0.00	0.00	N	N	N	N	N	N	N	N	N	N	ENSMUST00000115244,ENSMUST00000054588,ENSMUST00000027067,ENSMUST00000027338,ENSMUST00000029667,ENSMUST00000027339,ENSMUST00000027343,ENSMUST00000097808,ENSMUST00000095062,ENSMUST00000064487
961	1	45	2	21951662	860902	21388483	22812563	0.31	0.047	0.30	1.00	Y	Y	Y	Y	Y	Y	Y	Y	Y	Y	ENSMUST00000097808,ENSMUST00000029667
962	1	45	3	21951662	1438353	21388483	23390014	0.23	0.022	0.21	0.90	Y	Y	Y	Y	Y	Y	Y	Y	Y	N	ENSMUST00000029667,ENSMUST00000097808,ENSMUST00000027343
963	1	45	4	21951662	1977467	21388483	23929128	0.16	0.026	0.14	0.90	Y	Y	Y	Y	Y	Y	Y	Y	Y	N	ENSMUST00000027339,ENSMUST00000027343,ENSMUST00000097808,ENSMUST00000029667
964	1	45	5	21951662	2060810	21388483	24012471	0.06	0.171	0.00	0.90	Y	Y	Y	Y	Y	Y	Y	Y	Y	N	ENSMUST00000097808,ENSMUST00000029667,ENSMUST00000027343,ENSMUST00000027338,ENSMUST00000027339
965	1	45	6	21951662	2232882	21388483	24259184	0.02	0.373	0.00	0.90	Y	Y	Y	Y	Y	Y	Y	Y	Y	N	ENSMUST00000097808,ENSMUST00000029667,ENSMUST00000027338,ENSMUST00000027339,ENSMUST00000027343,ENSMUST00000054588
966	1	45	7	21951662	2642615	21388483	24594276	0.01	0.416	0.00	0.90	Y	Y	Y	Y	Y	Y	Y	Y	Y	N	ENSMUST00000054588,ENSMUST00000027338,ENSMUST00000027339,ENSMUST00000027343,ENSMUST00000097808,ENSMUST00000029667,ENSMUST00000115244
967	1	45	8	21951662	2733721	21388483	24823144	0.03	0.257	0.00	0.90	Y	Y	Y	Y	Y	Y	Y	Y	Y	N	ENSMUST00000027338,ENSMUST00000029667,ENSMUST00000027339,ENSMUST00000027343,ENSMUST00000097808,ENSMUST00000095062,ENSMUST00000115244,ENSMUST00000054588
968	1	45	9	21951662	3935840	21388483	25888723	0.03	0.202	0.00	0.00	N	N	N	N	N	N	N	N	N	N	ENSMUST00000054588,ENSMUST00000027338,ENSMUST00000029667,ENSMUST00000027339,ENSMUST00000027343,ENSMUST00000097808,ENSMUST00000095062,ENSMUST00000115244,ENSMUST00000064487
969	1	45	10	21951662	6885436	21388483	28837097	0.03	0.243	0.00	0.00	N	N	N	N	N	N	N	N	N	N	ENSMUST00000027339,ENSMUST00000027343,ENSMUST00000097808,ENSMUST00000029667,ENSMUST00000115244,ENSMUST00000054588,ENSMUST00000027338,ENSMUST00000095062,ENSMUST00000059937,ENSMUST00000064487
975	1	46	2	22812563	577452	22278502	23390014	0.22	0.098	0.00	0.90	Y	Y	Y	Y	Y	Y	Y	Y	Y	N	ENSMUST00000027343,ENSMUST00000097808
976	1	46	3	22812563	1116566	22278502	23929128	0.19	0.039	0.17	0.90	Y	Y	Y	Y	Y	Y	Y	Y	Y	N	ENSMUST00000027339,ENSMUST00000027343,ENSMUST00000097808
977	1	46	4	22812563	1199909	22278502	24012471	0.04	0.275	0.00	0.90	Y	Y	Y	Y	Y	Y	Y	Y	Y	N	ENSMUST00000097808,ENSMUST00000027343,ENSMUST00000027338,ENSMUST00000027339
978	1	46	5	22812563	1371981	22278502	24259184	0.02	0.369	0.00	0.90	Y	Y	Y	Y	Y	Y	Y	Y	Y	N	ENSMUST00000027339,ENSMUST00000027343,ENSMUST00000097808,ENSMUST00000027338,ENSMUST00000054588
979	1	46	6	22812563	1781714	22278502	24594276	0.01	0.414	0.00	0.90	Y	Y	Y	Y	Y	Y	Y	Y	Y	N	ENSMUST00000027338,ENSMUST00000027339,ENSMUST00000027343,ENSMUST00000097808,ENSMUST00000115244,ENSMUST00000054588
980	1	46	7	22812563	1872820	22278502	24823144	0.02	0.313	0.00	0.90	Y	Y	Y	Y	Y	Y	Y	Y	Y	N	ENSMUST00000054588,ENSMUST00000097808,ENSMUST00000027338,ENSMUST00000027339,ENSMUST00000027343,ENSMUST00000095062,ENSMUST00000115244
981	1	46	8	22812563	3074939	22278502	25888723	0.03	0.253	0.00	0.00	N	N	N	N	N	N	N	N	N	N	ENSMUST00000064487,ENSMUST00000095062,ENSMUST00000097808,ENSMUST00000115244,ENSMUST00000027343,ENSMUST00000054588,ENSMUST00000027338,ENSMUST00000027339
982	1	46	9	22812563	6024535	22278502	28837097	0.02	0.298	0.00	0.00	N	N	N	N	N	N	N	N	N	N	ENSMUST00000097808,ENSMUST00000115244,ENSMUST00000027343,ENSMUST00000054588,ENSMUST00000027338,ENSMUST00000027339,ENSMUST00000059937,ENSMUST00000064487,ENSMUST00000095062
983	1	46	10	22812563	7964244	22278502	30776806	0.02	0.340	0.00	0.00	N	N	N	N	N	N	N	N	N	N	ENSMUST00000115244,ENSMUST00000054588,ENSMUST00000097808,ENSMUST00000027338,ENSMUST00000027339,ENSMUST00000027343,ENSMUST00000064487,ENSMUST00000095062,ENSMUST00000059937,ENSMUST00000065469
988	1	47	2	23390014	539115	23373262	23929128	0.19	0.115	0.00	1.00	Y	Y	Y	Y	Y	Y	Y	Y	Y	Y	ENSMUST00000027343,ENSMUST00000027339
989	1	47	3	23390014	622458	23373262	24012471	0.04	0.288	0.00	1.00	Y	Y	Y	Y	Y	Y	Y	Y	Y	Y	ENSMUST00000027338,ENSMUST00000027339,ENSMUST00000027343
990	1	47	4	23390014	794530	23373262	24259184	0.01	0.456	0.00	1.00	Y	Y	Y	Y	Y	Y	Y	Y	Y	Y	ENSMUST00000027339,ENSMUST00000027343,ENSMUST00000054588,ENSMUST00000027338
991	1	47	5	23390014	1204263	23373262	24594276	0.00	0.492	0.00	1.00	Y	Y	Y	Y	Y	Y	Y	Y	Y	Y	ENSMUST00000115244,ENSMUST00000027343,ENSMUST00000054588,ENSMUST00000027338,ENSMUST00000027339
992	1	47	6	23390014	1295369	23373262	24823144	0.00	0.522	0.00	1.00	Y	Y	Y	Y	Y	Y	Y	Y	Y	Y	ENSMUST00000027338,ENSMUST00000027339,ENSMUST00000027343,ENSMUST00000054588,ENSMUST00000095062,ENSMUST00000115244
993	1	47	7	23390014	2497488	23373262	25888723	0.01	0.483	0.00	0.00	N	N	N	N	N	N	N	N	N	N	ENSMUST00000095062,ENSMUST00000115244,ENSMUST00000054588,ENSMUST00000027338,ENSMUST00000027339,ENSMUST00000027343,ENSMUST00000064487
994	1	47	8	23390014	5447084	23373262	28837097	0.01	0.510	0.00	0.00	N	N	N	N	N	N	N	N	N	N	ENSMUST00000027338,ENSMUST00000027339,ENSMUST00000027343,ENSMUST00000095062,ENSMUST00000115244,ENSMUST00000054588,ENSMUST00000064487,ENSMUST00000059937
995	1	47	9	23390014	7386793	23373262	30776806	0.00	0.534	0.00	0.00	N	N	N	N	N	N	N	N	N	N	ENSMUST00000054588,ENSMUST00000027338,ENSMUST00000027339,ENSMUST00000027343,ENSMUST00000095062,ENSMUST00000115244,ENSMUST00000064487,ENSMUST00000065469,ENSMUST00000059937
996	1	47	10	23390014	7530088	23373262	30920101	0.00	0.557	0.00	0.00	N	N	N	N	N	N	N	N	N	N	ENSMUST00000027339,ENSMUST00000027343,ENSMUST00000115244,ENSMUST00000088310,ENSMUST00000054588,ENSMUST00000027338,ENSMUST00000095062,ENSMUST00000065469,ENSMUST00000059937,ENSMUST00000064487
1000	1	48	2	23929128	83344	23852465	24012471	-0.13	0.864	0.00	1.00	Y	Y	Y	Y	Y	Y	Y	Y	Y	Y	ENSMUST00000027339,ENSMUST00000027338
1001	1	48	3	23929128	255416	23852465	24259184	-0.04	0.734	0.00	1.00	Y	Y	Y	Y	Y	Y	Y	Y	Y	Y	ENSMUST00000027338,ENSMUST00000027339,ENSMUST00000054588
1002	1	48	4	23929128	665149	23852465	24594276	-0.02	0.674	0.00	1.00	Y	Y	Y	Y	Y	Y	Y	Y	Y	Y	ENSMUST00000115244,ENSMUST00000054588,ENSMUST00000027338,ENSMUST00000027339
1003	1	48	5	23929128	756255	23852465	24823144	-0.06	0.948	0.00	1.00	Y	Y	Y	Y	Y	Y	Y	Y	Y	Y	ENSMUST00000027339,ENSMUST00000054588,ENSMUST00000027338,ENSMUST00000115244,ENSMUST00000095062
1004	1	48	6	23929128	1958374	23852465	25888723	-0.03	0.870	0.00	0.00	N	N	N	N	N	N	N	N	N	N	ENSMUST00000027339,ENSMUST00000115244,ENSMUST00000054588,ENSMUST00000027338,ENSMUST00000095062,ENSMUST00000064487
1005	1	48	7	23929128	4907970	23852465	28837097	-0.02	0.843	0.00	0.00	N	N	N	N	N	N	N	N	N	N	ENSMUST00000095062,ENSMUST00000115244,ENSMUST00000054588,ENSMUST00000027338,ENSMUST00000027339,ENSMUST00000064487,ENSMUST00000059937
1006	1	48	8	23929128	6847679	23852465	30776806	-0.02	0.823	0.00	0.00	N	N	N	N	N	N	N	N	N	N	ENSMUST00000115244,ENSMUST00000054588,ENSMUST00000027338,ENSMUST00000027339,ENSMUST00000059937,ENSMUST00000064487,ENSMUST00000095062,ENSMUST00000065469
1007	1	48	9	23929128	6990974	23852465	30920101	-0.01	0.810	0.00	0.00	N	N	N	N	N	N	N	N	N	N	ENSMUST00000095062,ENSMUST00000115244,ENSMUST00000054588,ENSMUST00000027338,ENSMUST00000027339,ENSMUST00000059937,ENSMUST00000064487,ENSMUST00000065469,ENSMUST00000088310
1008	1	48	10	23929128	7304152	23852465	31261569	-0.02	0.877	0.00	0.00	N	N	N	N	N	N	N	N	N	N	ENSMUST00000054588,ENSMUST00000027338,ENSMUST00000027339,ENSMUST00000064487,ENSMUST00000095062,ENSMUST00000115244,ENSMUST00000059937,ENSMUST00000062560,ENSMUST00000088310,ENSMUST00000065469
1015	1	49	2	24012471	172073	24002784	24259184	0.02	0.281	0.00	1.00	Y	Y	Y	Y	Y	Y	Y	Y	Y	Y	ENSMUST00000054588,ENSMUST00000027338
1016	1	49	3	24012471	581806	24002784	24594276	0.01	0.428	0.00	1.00	Y	Y	Y	Y	Y	Y	Y	Y	Y	Y	ENSMUST00000027338,ENSMUST00000115244,ENSMUST00000054588
1017	1	49	4	24012471	672912	24002784	24823144	-0.10	0.965	0.00	1.00	Y	Y	Y	Y	Y	Y	Y	Y	Y	Y	ENSMUST00000027338,ENSMUST00000054588,ENSMUST00000095062,ENSMUST00000115244
1018	1	49	5	24012471	1875031	24002784	25888723	-0.07	0.960	0.00	0.00	N	N	N	N	N	N	N	N	N	N	ENSMUST00000095062,ENSMUST00000115244,ENSMUST00000054588,ENSMUST00000027338,ENSMUST00000064487
1019	1	49	6	24012471	4824627	24002784	28837097	-0.05	0.935	0.00	0.00	N	N	N	N	N	N	N	N	N	N	ENSMUST00000064487,ENSMUST00000027338,ENSMUST00000095062,ENSMUST00000115244,ENSMUST00000054588,ENSMUST00000059937
1020	1	49	7	24012471	6764336	24002784	30776806	-0.03	0.909	0.00	0.00	N	N	N	N	N	N	N	N	N	N	ENSMUST00000054588,ENSMUST00000027338,ENSMUST00000065469,ENSMUST00000115244,ENSMUST00000059937,ENSMUST00000064487,ENSMUST00000095062
1021	1	49	8	24012471	6907631	24002784	30920101	-0.02	0.888	0.00	0.00	N	N	N	N	N	N	N	N	N	N	ENSMUST00000027338,ENSMUST00000115244,ENSMUST00000054588,ENSMUST00000088310,ENSMUST00000095062,ENSMUST00000065469,ENSMUST00000059937,ENSMUST00000064487
1022	1	49	9	24012471	7220809	24002784	31261569	-0.02	0.874	0.00	0.00	N	N	N	N	N	N	N	N	N	N	ENSMUST00000062560,ENSMUST00000115244,ENSMUST00000088310,ENSMUST00000054588,ENSMUST00000027338,ENSMUST00000095062,ENSMUST00000065469,ENSMUST00000059937,ENSMUST00000064487
1023	1	49	10	24012471	7267213	24002784	31281132	-0.01	0.825	0.00	0.00	N	N	N	N	N	N	N	N	N	N	ENSMUST00000115244,ENSMUST00000054588,ENSMUST00000027338,ENSMUST00000065469,ENSMUST00000059937,ENSMUST00000064487,ENSMUST00000095062,ENSMUST00000027230,ENSMUST00000062560,ENSMUST00000088310
1029	1	50	2	24184543	409734	24184543	24594276	0.00	0.298	0.00	1.00	Y	Y	Y	Y	Y	Y	Y	Y	Y	Y	ENSMUST00000115244,ENSMUST00000054588
1030	1	50	3	24184543	500840	24184543	24823144	-0.13	0.948	0.00	1.00	Y	Y	Y	Y	Y	Y	Y	Y	Y	Y	ENSMUST00000115244,ENSMUST00000054588,ENSMUST00000095062
1031	1	50	4	24184543	1702959	24184543	25888723	-0.07	0.900	0.00	0.00	N	N	N	N	N	N	N	N	N	N	ENSMUST00000115244,ENSMUST00000054588,ENSMUST00000095062,ENSMUST00000064487
1032	1	50	5	24184543	4652555	24184543	28837097	-0.04	0.856	0.00	0.00	N	N	N	N	N	N	N	N	N	N	ENSMUST00000059937,ENSMUST00000064487,ENSMUST00000095062,ENSMUST00000115244,ENSMUST00000054588
1033	1	50	6	24184543	6592264	24184543	30776806	-0.03	0.821	0.00	0.00	N	N	N	N	N	N	N	N	N	N	ENSMUST00000064487,ENSMUST00000095062,ENSMUST00000065469,ENSMUST00000115244,ENSMUST00000054588,ENSMUST00000059937
1034	1	50	7	24184543	6735559	24184543	30920101	-0.02	0.797	0.00	0.00	N	N	N	N	N	N	N	N	N	N	ENSMUST00000064487,ENSMUST00000054588,ENSMUST00000115244,ENSMUST00000095062,ENSMUST00000059937,ENSMUST00000065469,ENSMUST00000088310
1035	1	50	8	24184543	7048737	24184543	31261569	-0.01	0.692	0.00	0.00	N	N	N	N	N	N	N	N	N	N	ENSMUST00000095062,ENSMUST00000115244,ENSMUST00000054588,ENSMUST00000065469,ENSMUST00000059937,ENSMUST00000064487,ENSMUST00000088310,ENSMUST00000062560
1036	1	50	9	24184543	7095141	24184543	31281132	0.00	0.570	0.00	0.00	N	N	N	N	N	N	N	N	N	N	ENSMUST00000064487,ENSMUST00000095062,ENSMUST00000115244,ENSMUST00000054588,ENSMUST00000065469,ENSMUST00000059937,ENSMUST00000088310,ENSMUST00000027230,ENSMUST00000062560
1037	1	50	10	24184543	7488293	24184543	31673507	0.00	0.589	0.00	0.00	N	N	N	N	N	N	N	N	N	N	ENSMUST00000115244,ENSMUST00000054588,ENSMUST00000059937,ENSMUST00000095050,ENSMUST00000064487,ENSMUST00000095062,ENSMUST00000065469,ENSMUST00000027230,ENSMUST00000062560,ENSMUST00000088310
1043	1	51	2	24594276	91107	24264521	24823144	0.00	0.298	0.00	1.00	Y	Y	Y	Y	Y	Y	Y	Y	Y	Y	ENSMUST00000095062,ENSMUST00000115244
1044	1	51	3	24594276	1293226	24264521	25888723	-0.06	0.806	0.00	0.00	N	N	N	N	N	N	N	N	N	N	ENSMUST00000064487,ENSMUST00000095062,ENSMUST00000115244
1045	1	51	4	24594276	4242822	24264521	28837097	-0.03	0.742	0.00	0.00	N	N	N	N	N	N	N	N	N	N	ENSMUST00000095062,ENSMUST00000115244,ENSMUST00000064487,ENSMUST00000059937
1046	1	51	5	24594276	6182531	24264521	30776806	-0.02	0.705	0.00	0.00	N	N	N	N	N	N	N	N	N	N	ENSMUST00000064487,ENSMUST00000095062,ENSMUST00000115244,ENSMUST00000065469,ENSMUST00000059937
1047	1	51	6	24594276	6325826	24264521	30920101	-0.01	0.685	0.00	0.00	N	N	N	N	N	N	N	N	N	N	ENSMUST00000115244,ENSMUST00000088310,ENSMUST00000095062,ENSMUST00000065469,ENSMUST00000059937,ENSMUST00000064487
1048	1	51	7	24594276	6639004	24264521	31261569	-0.01	0.711	0.00	0.00	N	N	N	N	N	N	N	N	N	N	ENSMUST00000095062,ENSMUST00000115244,ENSMUST00000064487,ENSMUST00000059937,ENSMUST00000062560,ENSMUST00000088310,ENSMUST00000065469
1049	1	51	8	24594276	6685408	24264521	31281132	-0.01	0.661	0.00	0.00	N	N	N	N	N	N	N	N	N	N	ENSMUST00000115244,ENSMUST00000059937,ENSMUST00000064487,ENSMUST00000095062,ENSMUST00000065469,ENSMUST00000027230,ENSMUST00000062560,ENSMUST00000088310
1050	1	51	9	24594276	7078560	24264521	31673507	0.00	0.666	0.00	0.00	N	N	N	N	N	N	N	N	N	N	ENSMUST00000095062,ENSMUST00000115244,ENSMUST00000095050,ENSMUST00000059937,ENSMUST00000064487,ENSMUST00000065469,ENSMUST00000027230,ENSMUST00000062560,ENSMUST00000088310
1051	1	51	10	24594276	7635296	24264521	32715128	0.00	0.680	0.00	0.00	N	N	N	N	N	N	N	N	N	N	ENSMUST00000027226,ENSMUST00000095050,ENSMUST00000064487,ENSMUST00000027230,ENSMUST00000095062,ENSMUST00000115244,ENSMUST00000059937,ENSMUST00000062560,ENSMUST00000088310,ENSMUST00000065469
1057	1	52	2	24685382	1202120	24685382	25888723	-0.18	0.900	0.00	0.00	N	N	N	N	N	N	N	N	N	N	ENSMUST00000095062,ENSMUST00000064487
1058	1	52	3	24685382	4151716	24685382	28837097	-0.06	0.806	0.00	0.00	N	N	N	N	N	N	N	N	N	N	ENSMUST00000059937,ENSMUST00000064487,ENSMUST00000095062
1059	1	52	4	24685382	6091425	24685382	30776806	-0.03	0.742	0.00	0.00	N	N	N	N	N	N	N	N	N	N	ENSMUST00000059937,ENSMUST00000064487,ENSMUST00000095062,ENSMUST00000065469
1060	1	52	5	24685382	6234720	24685382	30920101	-0.02	0.705	0.00	0.00	N	N	N	N	N	N	N	N	N	N	ENSMUST00000088310,ENSMUST00000065469,ENSMUST00000059937,ENSMUST00000064487,ENSMUST00000095062
1061	1	52	6	24685382	6547898	24685382	31261569	-0.02	0.725	0.00	0.00	N	N	N	N	N	N	N	N	N	N	ENSMUST00000095062,ENSMUST00000064487,ENSMUST00000059937,ENSMUST00000062560,ENSMUST00000088310,ENSMUST00000065469
1062	1	52	7	24685382	6594302	24685382	31281132	-0.01	0.660	0.00	0.00	N	N	N	N	N	N	N	N	N	N	ENSMUST00000095062,ENSMUST00000065469,ENSMUST00000059937,ENSMUST00000064487,ENSMUST00000088310,ENSMUST00000027230,ENSMUST00000062560
1063	1	52	8	24685382	6987454	24685382	31673507	-0.01	0.661	0.00	0.00	N	N	N	N	N	N	N	N	N	N	ENSMUST00000059937,ENSMUST00000064487,ENSMUST00000095062,ENSMUST00000088310,ENSMUST00000065469,ENSMUST00000062560,ENSMUST00000095050,ENSMUST00000027230
1064	1	52	9	24685382	7544190	24685382	32715128	0.00	0.674	0.00	0.00	N	N	N	N	N	N	N	N	N	N	ENSMUST00000064487,ENSMUST00000095062,ENSMUST00000088310,ENSMUST00000065469,ENSMUST00000059937,ENSMUST00000062560,ENSMUST00000027226,ENSMUST00000095050,ENSMUST00000027230
1065	1	52	10	24685382	9041219	24685382	33726600	0.00	0.652	0.00	0.00	N	N	N	N	N	N	N	N	N	N	ENSMUST00000062560,ENSMUST00000088310,ENSMUST00000065469,ENSMUST00000059937,ENSMUST00000064487,ENSMUST00000095062,ENSMUST00000027226,ENSMUST00000095050,ENSMUST00000027230,ENSMUST00000027312
1072	1	53	2	25887501	2949597	25887501	28837097	0.00	0.298	0.00	0.00	N	N	N	N	N	N	N	N	N	N	ENSMUST00000059937,ENSMUST00000064487
1073	1	53	3	25887501	4889306	25887501	30776806	0.00	0.448	0.00	0.00	N	N	N	N	N	N	N	N	N	N	ENSMUST00000064487,ENSMUST00000065469,ENSMUST00000059937
1074	1	53	4	25887501	5032601	25887501	30920101	0.00	0.508	0.00	0.00	N	N	N	N	N	N	N	N	N	N	ENSMUST00000065469,ENSMUST00000059937,ENSMUST00000064487,ENSMUST00000088310
1075	1	53	5	25887501	5345779	25887501	31261569	0.01	0.459	0.00	0.00	N	N	N	N	N	N	N	N	N	N	ENSMUST00000064487,ENSMUST00000059937,ENSMUST00000062560,ENSMUST00000088310,ENSMUST00000065469
1076	1	53	6	25887501	5392183	25887501	31281132	0.01	0.438	0.00	0.00	N	N	N	N	N	N	N	N	N	N	ENSMUST00000064487,ENSMUST00000088310,ENSMUST00000065469,ENSMUST00000059937,ENSMUST00000062560,ENSMUST00000027230
1077	1	53	7	25887501	5785335	25887501	31673507	0.01	0.472	0.00	0.00	N	N	N	N	N	N	N	N	N	N	ENSMUST00000095050,ENSMUST00000027230,ENSMUST00000062560,ENSMUST00000088310,ENSMUST00000065469,ENSMUST00000059937,ENSMUST00000064487
1078	1	53	8	25887501	6342071	25887501	32715128	-0.01	0.672	0.00	0.00	N	N	N	N	N	N	N	N	N	N	ENSMUST00000088310,ENSMUST00000065469,ENSMUST00000059937,ENSMUST00000064487,ENSMUST00000095050,ENSMUST00000027230,ENSMUST00000062560,ENSMUST00000027226
1079	1	53	9	25887501	7839100	25887501	33726600	0.01	0.495	0.00	0.00	N	N	N	N	N	N	N	N	N	N	ENSMUST00000062560,ENSMUST00000088310,ENSMUST00000065469,ENSMUST00000059937,ENSMUST00000064487,ENSMUST00000095050,ENSMUST00000027230,ENSMUST00000027226,ENSMUST00000027312
1080	1	53	10	25887501	7839187	25887501	33727557	0.01	0.523	0.00	0.00	N	N	N	N	N	N	N	N	N	N	ENSMUST00000065469,ENSMUST00000059937,ENSMUST00000064487,ENSMUST00000027230,ENSMUST00000062560,ENSMUST00000088310,ENSMUST00000095050,ENSMUST00000051203,ENSMUST00000027312,ENSMUST00000027226
1090	1	54	2	28837097	1939710	28832988	30776806	0.00	0.298	0.00	0.00	N	N	N	N	N	N	N	N	N	N	ENSMUST00000059937,ENSMUST00000065469
1091	1	54	3	28837097	2083005	28832988	30920101	0.00	0.448	0.00	0.00	N	N	N	N	N	N	N	N	N	N	ENSMUST00000088310,ENSMUST00000065469,ENSMUST00000059937
1092	1	54	4	28837097	2396183	28832988	31261569	0.00	0.508	0.00	0.00	N	N	N	N	N	N	N	N	N	N	ENSMUST00000088310,ENSMUST00000065469,ENSMUST00000059937,ENSMUST00000062560
1093	1	54	5	28837097	2442587	28832988	31281132	0.00	0.578	0.00	0.00	N	N	N	N	N	N	N	N	N	N	ENSMUST00000062560,ENSMUST00000088310,ENSMUST00000065469,ENSMUST00000059937,ENSMUST00000027230
1094	1	54	6	28837097	2835739	28832988	31673507	0.00	0.579	0.00	0.00	N	N	N	N	N	N	N	N	N	N	ENSMUST00000065469,ENSMUST00000059937,ENSMUST00000088310,ENSMUST00000095050,ENSMUST00000027230,ENSMUST00000062560
1095	1	54	7	28837097	3392475	28832988	32715128	-0.02	0.814	0.00	0.00	N	N	N	N	N	N	N	N	N	N	ENSMUST00000065469,ENSMUST00000059937,ENSMUST00000062560,ENSMUST00000088310,ENSMUST00000027230,ENSMUST00000027226,ENSMUST00000095050
1096	1	54	8	28837097	4889504	28832988	33726600	-0.01	0.718	0.00	0.00	N	N	N	N	N	N	N	N	N	N	ENSMUST00000065469,ENSMUST00000059937,ENSMUST00000027230,ENSMUST00000062560,ENSMUST00000088310,ENSMUST00000095050,ENSMUST00000027312,ENSMUST00000027226
1097	1	54	9	28837097	4889591	28832988	33727557	-0.01	0.715	0.00	0.00	N	N	N	N	N	N	N	N	N	N	ENSMUST00000062560,ENSMUST00000088310,ENSMUST00000065469,ENSMUST00000059937,ENSMUST00000027230,ENSMUST00000095050,ENSMUST00000051203,ENSMUST00000027312,ENSMUST00000027226
1098	1	54	10	28837097	4939644	28832988	33798342	-0.01	0.717	0.00	0.00	N	N	N	N	N	N	N	N	N	N	ENSMUST00000088287,ENSMUST00000059937,ENSMUST00000062560,ENSMUST00000051203,ENSMUST00000088310,ENSMUST00000065469,ENSMUST00000027230,ENSMUST00000027312,ENSMUST00000027226,ENSMUST00000095050
1126	1	55	2	30776806	143296	30775398	30920101	0.00	0.298	0.00	0.00	N	N	N	N	N	N	N	N	N	N	ENSMUST00000088310,ENSMUST00000065469
1127	1	55	3	30776806	456474	30775398	31261569	0.00	0.448	0.00	0.00	N	N	N	N	N	N	N	N	N	N	ENSMUST00000088310,ENSMUST00000065469,ENSMUST00000062560
1128	1	55	4	30776806	502878	30775398	31281132	-0.01	0.593	0.00	0.00	N	N	N	N	N	N	N	N	N	N	ENSMUST00000088310,ENSMUST00000065469,ENSMUST00000062560,ENSMUST00000027230
1129	1	55	5	30776806	896030	30775398	31673507	0.00	0.578	0.00	0.00	N	N	N	N	N	N	N	N	N	N	ENSMUST00000027230,ENSMUST00000062560,ENSMUST00000088310,ENSMUST00000065469,ENSMUST00000095050
1130	1	55	6	30776806	1452766	30775398	32715128	-0.03	0.839	0.00	0.00	N	N	N	N	N	N	N	N	N	N	ENSMUST00000027226,ENSMUST00000065469,ENSMUST00000088310,ENSMUST00000095050,ENSMUST00000027230,ENSMUST00000062560
1131	1	55	7	30776806	2949795	30775398	33726600	-0.01	0.726	0.00	0.00	N	N	N	N	N	N	N	N	N	N	ENSMUST00000062560,ENSMUST00000088310,ENSMUST00000065469,ENSMUST00000027230,ENSMUST00000027312,ENSMUST00000027226,ENSMUST00000095050
1132	1	55	8	30776806	2949882	30775398	33727557	-0.01	0.718	0.00	0.00	N	N	N	N	N	N	N	N	N	N	ENSMUST00000062560,ENSMUST00000088310,ENSMUST00000065469,ENSMUST00000027230,ENSMUST00000095050,ENSMUST00000051203,ENSMUST00000027312,ENSMUST00000027226
1133	1	55	9	30776806	2999935	30775398	33798342	-0.01	0.715	0.00	0.00	N	N	N	N	N	N	N	N	N	N	ENSMUST00000065469,ENSMUST00000027230,ENSMUST00000088287,ENSMUST00000062560,ENSMUST00000088310,ENSMUST00000095050,ENSMUST00000051203,ENSMUST00000027312,ENSMUST00000027226
1134	1	55	10	30776806	3037811	30775398	33814616	-0.01	0.717	0.00	0.00	N	N	N	N	N	N	N	N	N	N	ENSMUST00000065469,ENSMUST00000051203,ENSMUST00000062560,ENSMUST00000088310,ENSMUST00000027230,ENSMUST00000027312,ENSMUST00000027226,ENSMUST00000095050,ENSMUST00000044691,ENSMUST00000088287
1172	1	56	2	30920101	313179	30859186	31261569	0.00	0.298	0.00	0.90	Y	Y	Y	Y	Y	Y	Y	Y	Y	N	ENSMUST00000088310,ENSMUST00000062560
1173	1	56	3	30920101	359583	30859186	31281132	-0.01	0.645	0.00	0.30	N	N	N	N	Y	Y	N	Y	N	N	ENSMUST00000062560,ENSMUST00000088310,ENSMUST00000027230
1174	1	56	4	30920101	752735	30859186	31673507	-0.01	0.593	0.00	0.30	N	N	N	N	Y	Y	N	Y	N	N	ENSMUST00000095050,ENSMUST00000027230,ENSMUST00000062560,ENSMUST00000088310
1175	1	56	5	30920101	1309471	30859186	32715128	-0.04	0.874	0.00	0.30	N	N	N	N	Y	Y	N	Y	N	N	ENSMUST00000062560,ENSMUST00000088310,ENSMUST00000027230,ENSMUST00000095050,ENSMUST00000027226
1176	1	56	6	30920101	2806500	30859186	33726600	-0.02	0.743	0.00	0.10	N	N	N	N	N	N	N	Y	N	N	ENSMUST00000027230,ENSMUST00000062560,ENSMUST00000088310,ENSMUST00000027312,ENSMUST00000027226,ENSMUST00000095050
1177	1	56	7	30920101	2806587	30859186	33727557	-0.01	0.726	0.00	0.10	N	N	N	N	N	N	N	Y	N	N	ENSMUST00000027312,ENSMUST00000027226,ENSMUST00000088310,ENSMUST00000095050,ENSMUST00000027230,ENSMUST00000062560,ENSMUST00000051203
1178	1	56	8	30920101	2856640	30859186	33798342	-0.01	0.718	0.00	0.10	N	N	N	N	N	N	N	Y	N	N	ENSMUST00000027312,ENSMUST00000088310,ENSMUST00000062560,ENSMUST00000027226,ENSMUST00000095050,ENSMUST00000027230,ENSMUST00000088287,ENSMUST00000051203
1179	1	56	9	30920101	2894516	30859186	33814616	-0.01	0.715	0.00	0.10	N	N	N	N	N	N	N	Y	N	N	ENSMUST00000044691,ENSMUST00000088287,ENSMUST00000051203,ENSMUST00000088310,ENSMUST00000027312,ENSMUST00000062560,ENSMUST00000027226,ENSMUST00000095050,ENSMUST00000027230
1180	1	56	10	30920101	2951321	30859186	33871421	0.00	0.648	0.00	0.10	N	N	N	N	N	N	N	Y	N	N	ENSMUST00000027226,ENSMUST00000088310,ENSMUST00000095050,ENSMUST00000027230,ENSMUST00000062560,ENSMUST00000088287,ENSMUST00000051203,ENSMUST00000027312,ENSMUST00000044691,ENSMUST00000115167
1218	1	57	2	31233279	46405	31233279	31281132	-0.03	0.771	0.00	0.30	N	N	N	N	Y	Y	N	Y	N	N	ENSMUST00000062560,ENSMUST00000027230
1219	1	57	3	31233279	439557	31233279	31673507	-0.01	0.645	0.00	0.30	N	N	N	N	Y	Y	N	Y	N	N	ENSMUST00000095050,ENSMUST00000027230,ENSMUST00000062560
1220	1	57	4	31233279	996293	31233279	32715128	-0.07	0.916	0.00	0.30	N	N	N	N	Y	Y	N	Y	N	N	ENSMUST00000027230,ENSMUST00000062560,ENSMUST00000095050,ENSMUST00000027226
1221	1	57	5	31233279	2493322	31233279	33726600	-0.03	0.771	0.00	0.10	N	N	N	N	N	N	N	Y	N	N	ENSMUST00000027312,ENSMUST00000027226,ENSMUST00000095050,ENSMUST00000027230,ENSMUST00000062560
1222	1	57	6	31233279	2493409	31233279	33727557	-0.02	0.743	0.00	0.10	N	N	N	N	N	N	N	Y	N	N	ENSMUST00000027230,ENSMUST00000062560,ENSMUST00000027312,ENSMUST00000027226,ENSMUST00000095050,ENSMUST00000051203
1223	1	57	7	31233279	2543462	31233279	33798342	-0.01	0.726	0.00	0.10	N	N	N	N	N	N	N	Y	N	N	ENSMUST00000088287,ENSMUST00000051203,ENSMUST00000027312,ENSMUST00000027226,ENSMUST00000095050,ENSMUST00000027230,ENSMUST00000062560
1224	1	57	8	31233279	2581338	31233279	33814616	-0.01	0.718	0.00	0.10	N	N	N	N	N	N	N	Y	N	N	ENSMUST00000095050,ENSMUST00000027230,ENSMUST00000062560,ENSMUST00000051203,ENSMUST00000027312,ENSMUST00000027226,ENSMUST00000088287,ENSMUST00000044691
1225	1	57	9	31233279	2638143	31233279	33871421	0.00	0.636	0.00	0.10	N	N	N	N	N	N	N	Y	N	N	ENSMUST00000027226,ENSMUST00000095050,ENSMUST00000027230,ENSMUST00000062560,ENSMUST00000088287,ENSMUST00000115167,ENSMUST00000051203,ENSMUST00000044691,ENSMUST00000027312
1226	1	57	10	31233279	2731357	31233279	33964635	0.00	0.612	0.00	0.10	N	N	N	N	N	N	N	Y	N	N	ENSMUST00000051203,ENSMUST00000062560,ENSMUST00000095050,ENSMUST00000027312,ENSMUST00000115161,ENSMUST00000027230,ENSMUST00000115167,ENSMUST00000027226,ENSMUST00000044691,ENSMUST00000088287
1266	1	58	2	31279683	393153	31279683	31673507	0.00	0.298	0.00	0.30	N	N	N	N	Y	Y	N	Y	N	N	ENSMUST00000095050,ENSMUST00000027230
1267	1	58	3	31279683	949889	31279683	32715128	-0.05	0.772	0.00	0.30	N	N	N	N	Y	Y	N	Y	N	N	ENSMUST00000027230,ENSMUST00000027226,ENSMUST00000095050
1268	1	58	4	31279683	2446918	31279683	33726600	-0.02	0.675	0.00	0.10	N	N	N	N	N	N	N	Y	N	N	ENSMUST00000027230,ENSMUST00000095050,ENSMUST00000027312,ENSMUST00000027226
1269	1	58	5	31279683	2447005	31279683	33727557	-0.01	0.646	0.00	0.10	N	N	N	N	N	N	N	Y	N	N	ENSMUST00000095050,ENSMUST00000027230,ENSMUST00000027312,ENSMUST00000027226,ENSMUST00000051203
1270	1	58	6	31279683	2497058	31279683	33798342	-0.01	0.635	0.00	0.10	N	N	N	N	N	N	N	Y	N	N	ENSMUST00000051203,ENSMUST00000027312,ENSMUST00000027226,ENSMUST00000095050,ENSMUST00000027230,ENSMUST00000088287
1271	1	58	7	31279683	2534934	31279683	33814616	-0.01	0.634	0.00	0.10	N	N	N	N	N	N	N	Y	N	N	ENSMUST00000044691,ENSMUST00000088287,ENSMUST00000051203,ENSMUST00000027312,ENSMUST00000027226,ENSMUST00000095050,ENSMUST00000027230
1272	1	58	8	31279683	2591739	31279683	33871421	0.01	0.473	0.00	0.10	N	N	N	N	N	N	N	Y	N	N	ENSMUST00000027226,ENSMUST00000095050,ENSMUST00000027230,ENSMUST00000027312,ENSMUST00000051203,ENSMUST00000115167,ENSMUST00000044691,ENSMUST00000088287
1273	1	58	9	31279683	2684953	31279683	33964635	0.02	0.368	0.00	0.10	N	N	N	N	N	N	N	Y	N	N	ENSMUST00000095050,ENSMUST00000027230,ENSMUST00000027226,ENSMUST00000115167,ENSMUST00000027312,ENSMUST00000044691,ENSMUST00000088287,ENSMUST00000051203,ENSMUST00000115161
1274	1	58	10	31279683	2788987	31279683	34365495	0.00	0.545	0.00	0.10	N	N	N	N	N	N	N	Y	N	N	ENSMUST00000095050,ENSMUST00000097785,ENSMUST00000027230,ENSMUST00000115161,ENSMUST00000027312,ENSMUST00000027226,ENSMUST00000051203,ENSMUST00000115167,ENSMUST00000044691,ENSMUST00000088287
1309	1	59	2	31672835	556737	31672835	32715128	0.00	0.298	0.00	0.30	N	N	N	N	Y	Y	N	Y	N	N	ENSMUST00000027226,ENSMUST00000095050
1310	1	59	3	31672835	2053766	31672835	33726600	-0.05	0.765	0.00	0.10	N	N	N	N	N	N	N	Y	N	N	ENSMUST00000027226,ENSMUST00000095050,ENSMUST00000027312
1311	1	59	4	31672835	2053853	31672835	33727557	-0.02	0.704	0.00	0.10	N	N	N	N	N	N	N	Y	N	N	ENSMUST00000095050,ENSMUST00000051203,ENSMUST00000027312,ENSMUST00000027226
1312	1	59	5	31672835	2103906	31672835	33798342	-0.01	0.670	0.00	0.10	N	N	N	N	N	N	N	Y	N	N	ENSMUST00000095050,ENSMUST00000027312,ENSMUST00000027226,ENSMUST00000088287,ENSMUST00000051203
1313	1	59	6	31672835	2141782	31672835	33814616	-0.01	0.656	0.00	0.10	N	N	N	N	N	N	N	Y	N	N	ENSMUST00000088287,ENSMUST00000051203,ENSMUST00000027312,ENSMUST00000044691,ENSMUST00000027226,ENSMUST00000095050
1314	1	59	7	31672835	2198587	31672835	33871421	0.00	0.516	0.00	0.10	N	N	N	N	N	N	N	Y	N	N	ENSMUST00000051203,ENSMUST00000027312,ENSMUST00000027226,ENSMUST00000095050,ENSMUST00000044691,ENSMUST00000088287,ENSMUST00000115167
1315	1	59	8	31672835	2291801	31672835	33964635	0.01	0.415	0.00	0.10	N	N	N	N	N	N	N	Y	N	N	ENSMUST00000027312,ENSMUST00000027226,ENSMUST00000095050,ENSMUST00000115161,ENSMUST00000051203,ENSMUST00000115167,ENSMUST00000044691,ENSMUST00000088287
1316	1	59	9	31672835	2395835	31672835	34365495	0.00	0.570	0.00	0.10	N	N	N	N	N	N	N	Y	N	N	ENSMUST00000095050,ENSMUST00000027226,ENSMUST00000115167,ENSMUST00000027312,ENSMUST00000044691,ENSMUST00000088287,ENSMUST00000051203,ENSMUST00000097785,ENSMUST00000115161
1317	1	59	10	31672835	2843756	31672835	34530620	-0.03	0.969	0.00	0.00	N	N	N	N	N	N	N	N	N	N	ENSMUST00000115161,ENSMUST00000027302,ENSMUST00000097785,ENSMUST00000115167,ENSMUST00000044691,ENSMUST00000095050,ENSMUST00000027226,ENSMUST00000088287,ENSMUST00000051203,ENSMUST00000027312
1354	1	60	2	32229571	1497030	32229571	33726600	-0.14	0.869	0.00	0.10	N	N	N	N	N	N	N	Y	N	N	ENSMUST00000027226,ENSMUST00000027312
1355	1	60	3	32229571	1497117	32229571	33727557	-0.05	0.765	0.00	0.10	N	N	N	N	N	N	N	Y	N	N	ENSMUST00000027312,ENSMUST00000051203,ENSMUST00000027226
1356	1	60	4	32229571	1547170	32229571	33798342	-0.02	0.704	0.00	0.10	N	N	N	N	N	N	N	Y	N	N	ENSMUST00000051203,ENSMUST00000027312,ENSMUST00000027226,ENSMUST00000088287
1357	1	60	5	32229571	1585046	32229571	33814616	-0.01	0.670	0.00	0.10	N	N	N	N	N	N	N	Y	N	N	ENSMUST00000027312,ENSMUST00000027226,ENSMUST00000051203,ENSMUST00000044691,ENSMUST00000088287
1358	1	60	6	32229571	1641851	32229571	33871421	0.01	0.490	0.00	0.10	N	N	N	N	N	N	N	Y	N	N	ENSMUST00000051203,ENSMUST00000027312,ENSMUST00000027226,ENSMUST00000115167,ENSMUST00000044691,ENSMUST00000088287
1359	1	60	7	32229571	1735065	32229571	33964635	0.02	0.375	0.00	0.10	N	N	N	N	N	N	N	Y	N	N	ENSMUST00000027312,ENSMUST00000051203,ENSMUST00000027226,ENSMUST00000115161,ENSMUST00000044691,ENSMUST00000088287,ENSMUST00000115167
1360	1	60	8	32229571	1839099	32229571	34365495	0.00	0.550	0.00	0.10	N	N	N	N	N	N	N	Y	N	N	ENSMUST00000115161,ENSMUST00000027226,ENSMUST00000097785,ENSMUST00000115167,ENSMUST00000044691,ENSMUST00000088287,ENSMUST00000051203,ENSMUST00000027312
1361	1	60	9	32229571	2287020	32229571	34530620	-0.04	0.979	0.00	0.00	N	N	N	N	N	N	N	N	N	N	ENSMUST00000088287,ENSMUST00000051203,ENSMUST00000027226,ENSMUST00000027312,ENSMUST00000044691,ENSMUST00000115167,ENSMUST00000027302,ENSMUST00000097785,ENSMUST00000115161
1362	1	60	10	32229571	2325704	32229571	34559907	-0.03	0.973	0.00	0.00	N	N	N	N	N	N	N	N	N	N	ENSMUST00000027312,ENSMUST00000044691,ENSMUST00000027226,ENSMUST00000088287,ENSMUST00000051203,ENSMUST00000027302,ENSMUST00000097785,ENSMUST00000027299,ENSMUST00000115161,ENSMUST00000115167
1399	1	61	2	33726600	88	33510658	33727557	0.00	0.298	0.00	0.90	Y	Y	Y	Y	N	Y	Y	Y	Y	Y	ENSMUST00000027312,ENSMUST00000051203
1400	1	61	3	33726600	50141	33510658	33798342	0.00	0.448	0.00	0.90	Y	Y	Y	Y	N	Y	Y	Y	Y	Y	ENSMUST00000027312,ENSMUST00000088287,ENSMUST00000051203
1401	1	61	4	33726600	88017	33510658	33814616	0.00	0.508	0.00	0.90	Y	Y	Y	Y	N	Y	Y	Y	Y	Y	ENSMUST00000051203,ENSMUST00000027312,ENSMUST00000044691,ENSMUST00000088287
1402	1	61	5	33726600	144822	33510658	33871421	0.03	0.294	0.00	0.90	Y	Y	Y	Y	N	Y	Y	Y	Y	Y	ENSMUST00000051203,ENSMUST00000027312,ENSMUST00000088287,ENSMUST00000044691,ENSMUST00000115167
1403	1	61	6	33726600	238036	33510658	33964635	0.00	0.579	0.00	0.90	Y	Y	Y	Y	N	Y	Y	Y	Y	Y	ENSMUST00000051203,ENSMUST00000027312,ENSMUST00000088287,ENSMUST00000044691,ENSMUST00000115167,ENSMUST00000115161
1404	1	61	7	33726600	342070	33510658	34365495	-0.02	0.818	0.00	0.80	Y	Y	Y	Y	N	Y	Y	Y	Y	N	ENSMUST00000097785,ENSMUST00000115161,ENSMUST00000115167,ENSMUST00000044691,ENSMUST00000088287,ENSMUST00000051203,ENSMUST00000027312
1405	1	61	8	33726600	789991	33510658	34530620	-0.05	0.989	0.00	0.10	N	N	N	N	N	N	Y	N	N	N	ENSMUST00000088287,ENSMUST00000051203,ENSMUST00000027312,ENSMUST00000027302,ENSMUST00000097785,ENSMUST00000115161,ENSMUST00000115167,ENSMUST00000044691
1406	1	61	9	33726600	828675	33510658	34559907	-0.04	0.978	0.00	0.10	N	N	N	N	N	N	Y	N	N	N	ENSMUST00000051203,ENSMUST00000027312,ENSMUST00000027302,ENSMUST00000088287,ENSMUST00000097785,ENSMUST00000115161,ENSMUST00000115167,ENSMUST00000044691,ENSMUST00000027299
1407	1	61	10	33726600	865893	33510658	34601156	-0.02	0.872	0.00	0.10	N	N	N	N	N	N	Y	N	N	N	ENSMUST00000051203,ENSMUST00000097785,ENSMUST00000088287,ENSMUST00000027312,ENSMUST00000115161,ENSMUST00000115167,ENSMUST00000044691,ENSMUST00000027298,ENSMUST00000027299,ENSMUST00000027302
1449	1	62	2	33726687	50054	33726687	33798342	0.00	0.298	0.00	0.90	Y	Y	Y	Y	N	Y	Y	Y	Y	Y	ENSMUST00000088287,ENSMUST00000051203
1450	1	62	3	33726687	87930	33726687	33814616	0.00	0.448	0.00	0.90	Y	Y	Y	Y	N	Y	Y	Y	Y	Y	ENSMUST00000051203,ENSMUST00000044691,ENSMUST00000088287
1451	1	62	4	33726687	144735	33726687	33871421	0.00	0.508	0.00	0.90	Y	Y	Y	Y	N	Y	Y	Y	Y	Y	ENSMUST00000088287,ENSMUST00000051203,ENSMUST00000115167,ENSMUST00000044691
1452	1	62	5	33726687	237949	33726687	33964635	-0.02	0.701	0.00	0.90	Y	Y	Y	Y	N	Y	Y	Y	Y	Y	ENSMUST00000051203,ENSMUST00000115161,ENSMUST00000088287,ENSMUST00000115167,ENSMUST00000044691
1453	1	62	6	33726687	341983	33726687	34365495	0.00	0.587	0.00	0.80	Y	Y	Y	Y	N	Y	Y	Y	Y	N	ENSMUST00000097785,ENSMUST00000115161,ENSMUST00000115167,ENSMUST00000044691,ENSMUST00000088287,ENSMUST00000051203
1454	1	62	7	33726687	789904	33726687	34530620	-0.05	0.984	0.00	0.10	N	N	N	N	N	N	Y	N	N	N	ENSMUST00000027302,ENSMUST00000088287,ENSMUST00000051203,ENSMUST00000097785,ENSMUST00000044691,ENSMUST00000115161,ENSMUST00000115167
1455	1	62	8	33726687	828588	33726687	34559907	-0.04	0.979	0.00	0.10	N	N	N	N	N	N	Y	N	N	N	ENSMUST00000044691,ENSMUST00000027299,ENSMUST00000088287,ENSMUST00000051203,ENSMUST00000115167,ENSMUST00000027302,ENSMUST00000097785,ENSMUST00000115161
1456	1	62	9	33726687	865806	33726687	34601156	-0.02	0.920	0.00	0.10	N	N	N	N	N	N	Y	N	N	N	ENSMUST00000088287,ENSMUST00000051203,ENSMUST00000115161,ENSMUST00000115167,ENSMUST00000044691,ENSMUST00000027302,ENSMUST00000097785,ENSMUST00000027298,ENSMUST00000027299
1457	1	62	10	33726687	909772	33726687	34636458	-0.02	0.906	0.00	0.10	N	N	N	N	N	N	Y	N	N	N	ENSMUST00000115161,ENSMUST00000062557,ENSMUST00000115167,ENSMUST00000097785,ENSMUST00000027298,ENSMUST00000027299,ENSMUST00000027302,ENSMUST00000044691,ENSMUST00000088287,ENSMUST00000051203
1499	1	63	2	33776740	37877	33776740	33814616	0.00	0.298	0.00	0.90	Y	Y	Y	Y	N	Y	Y	Y	Y	Y	ENSMUST00000044691,ENSMUST00000088287
1500	1	63	3	33776740	94682	33776740	33871421	0.00	0.448	0.00	0.90	Y	Y	Y	Y	N	Y	Y	Y	Y	Y	ENSMUST00000044691,ENSMUST00000088287,ENSMUST00000115167
1501	1	63	4	33776740	187896	33776740	33964635	-0.03	0.739	0.00	0.90	Y	Y	Y	Y	N	Y	Y	Y	Y	Y	ENSMUST00000088287,ENSMUST00000044691,ENSMUST00000115161,ENSMUST00000115167
1502	1	63	5	33776740	291930	33776740	34365495	0.00	0.588	0.00	0.80	Y	Y	Y	Y	N	Y	Y	Y	Y	N	ENSMUST00000044691,ENSMUST00000088287,ENSMUST00000097785,ENSMUST00000115161,ENSMUST00000115167
1503	1	63	6	33776740	739851	33776740	34530620	-0.07	0.993	0.00	0.10	N	N	N	N	N	N	Y	N	N	N	ENSMUST00000027302,ENSMUST00000097785,ENSMUST00000088287,ENSMUST00000115161,ENSMUST00000115167,ENSMUST00000044691
1504	1	63	7	33776740	778535	33776740	34559907	-0.06	0.988	0.00	0.10	N	N	N	N	N	N	Y	N	N	N	ENSMUST00000044691,ENSMUST00000088287,ENSMUST00000115161,ENSMUST00000027299,ENSMUST00000115167,ENSMUST00000027302,ENSMUST00000097785
1505	1	63	8	33776740	815753	33776740	34601156	-0.03	0.936	0.00	0.10	N	N	N	N	N	N	Y	N	N	N	ENSMUST00000115167,ENSMUST00000027298,ENSMUST00000115161,ENSMUST00000044691,ENSMUST00000088287,ENSMUST00000027299,ENSMUST00000027302,ENSMUST00000097785
1506	1	63	9	33776740	859719	33776740	34636458	-0.02	0.920	0.00	0.10	N	N	N	N	N	N	Y	N	N	N	ENSMUST00000044691,ENSMUST00000088287,ENSMUST00000027299,ENSMUST00000027302,ENSMUST00000115167,ENSMUST00000097785,ENSMUST00000115161,ENSMUST00000062557,ENSMUST00000027298
1507	1	63	10	33776740	859832	33776740	34647783	-0.02	0.906	0.00	0.10	N	N	N	N	N	N	Y	N	N	N	ENSMUST00000027298,ENSMUST00000027299,ENSMUST00000088287,ENSMUST00000027302,ENSMUST00000044691,ENSMUST00000097785,ENSMUST00000115161,ENSMUST00000115167,ENSMUST00000052670,ENSMUST00000062557
1548	1	64	2	33814616	56806	33802330	33871421	0.00	0.298	0.00	1.00	Y	Y	Y	Y	Y	Y	Y	Y	Y	Y	ENSMUST00000044691,ENSMUST00000115167
1549	1	64	3	33814616	150020	33802330	33964635	-0.06	0.802	0.00	1.00	Y	Y	Y	Y	Y	Y	Y	Y	Y	Y	ENSMUST00000044691,ENSMUST00000115167,ENSMUST00000115161
1550	1	64	4	33814616	254054	33802330	34365495	-0.01	0.606	0.00	0.80	Y	Y	Y	Y	N	Y	Y	Y	Y	N	ENSMUST00000115161,ENSMUST00000115167,ENSMUST00000044691,ENSMUST00000097785
1551	1	64	5	33814616	701975	33802330	34530620	-0.11	0.998	0.00	0.10	N	N	N	N	N	N	Y	N	N	N	ENSMUST00000115167,ENSMUST00000044691,ENSMUST00000115161,ENSMUST00000027302,ENSMUST00000097785
1552	1	64	6	33814616	740659	33802330	34559907	-0.08	0.995	0.00	0.10	N	N	N	N	N	N	Y	N	N	N	ENSMUST00000027302,ENSMUST00000097785,ENSMUST00000115161,ENSMUST00000115167,ENSMUST00000044691,ENSMUST00000027299
1553	1	64	7	33814616	777877	33802330	34601156	-0.04	0.955	0.00	0.10	N	N	N	N	N	N	Y	N	N	N	ENSMUST00000027302,ENSMUST00000097785,ENSMUST00000027299,ENSMUST00000044691,ENSMUST00000115161,ENSMUST00000115167,ENSMUST00000027298
1554	1	64	8	33814616	821843	33802330	34636458	-0.03	0.936	0.00	0.10	N	N	N	N	N	N	Y	N	N	N	ENSMUST00000097785,ENSMUST00000115161,ENSMUST00000115167,ENSMUST00000044691,ENSMUST00000027299,ENSMUST00000027302,ENSMUST00000027298,ENSMUST00000062557
1555	1	64	9	33814616	821956	33802330	34647783	-0.02	0.920	0.00	0.10	N	N	N	N	N	N	Y	N	N	N	ENSMUST00000115161,ENSMUST00000115167,ENSMUST00000044691,ENSMUST00000027299,ENSMUST00000097785,ENSMUST00000027302,ENSMUST00000027298,ENSMUST00000062557,ENSMUST00000052670
1556	1	64	10	33814616	965313	33802330	34780877	-0.02	0.906	0.00	0.10	N	N	N	N	N	N	Y	N	N	N	ENSMUST00000097785,ENSMUST00000115161,ENSMUST00000115167,ENSMUST00000044691,ENSMUST00000027302,ENSMUST00000062557,ENSMUST00000027298,ENSMUST00000027299,ENSMUST00000054582,ENSMUST00000052670
1596	1	65	2	33871421	93215	33817316	33964635	-0.17	0.897	0.00	1.00	Y	Y	Y	Y	Y	Y	Y	Y	Y	Y	ENSMUST00000115161,ENSMUST00000115167
1597	1	65	3	33871421	197249	33817316	34365495	-0.01	0.659	0.00	0.80	Y	Y	Y	Y	N	Y	Y	Y	Y	N	ENSMUST00000097785,ENSMUST00000115161,ENSMUST00000115167
1598	1	65	4	33871421	645170	33817316	34530620	-0.19	1.000	0.00	0.10	N	N	N	N	N	N	Y	N	N	N	ENSMUST00000115161,ENSMUST00000115167,ENSMUST00000027302,ENSMUST00000097785
1599	1	65	5	33871421	683854	33817316	34559907	-0.12	0.999	0.00	0.10	N	N	N	N	N	N	Y	N	N	N	ENSMUST00000097785,ENSMUST00000115161,ENSMUST00000115167,ENSMUST00000027302,ENSMUST00000027299
1600	1	65	6	33871421	721072	33817316	34601156	-0.06	0.972	0.00	0.10	N	N	N	N	N	N	Y	N	N	N	ENSMUST00000027299,ENSMUST00000027302,ENSMUST00000097785,ENSMUST00000115167,ENSMUST00000115161,ENSMUST00000027298
1601	1	65	7	33871421	765038	33817316	34636458	-0.04	0.955	0.00	0.10	N	N	N	N	N	N	Y	N	N	N	ENSMUST00000115161,ENSMUST00000115167,ENSMUST00000062557,ENSMUST00000027302,ENSMUST00000097785,ENSMUST00000027298,ENSMUST00000027299
1602	1	65	8	33871421	765151	33817316	34647783	-0.03	0.936	0.00	0.10	N	N	N	N	N	N	Y	N	N	N	ENSMUST00000097785,ENSMUST00000062557,ENSMUST00000052670,ENSMUST00000115161,ENSMUST00000115167,ENSMUST00000027302,ENSMUST00000027298,ENSMUST00000027299
1603	1	65	9	33871421	908508	33817316	34780877	-0.02	0.920	0.00	0.10	N	N	N	N	N	N	Y	N	N	N	ENSMUST00000115167,ENSMUST00000115161,ENSMUST00000097785,ENSMUST00000027302,ENSMUST00000027298,ENSMUST00000027299,ENSMUST00000062557,ENSMUST00000054582,ENSMUST00000052670
1604	1	65	10	33871421	987184	33817316	34869583	-0.02	0.905	0.00	0.10	N	N	N	N	N	N	Y	N	N	N	ENSMUST00000115167,ENSMUST00000027298,ENSMUST00000115161,ENSMUST00000027299,ENSMUST00000027302,ENSMUST00000097785,ENSMUST00000054582,ENSMUST00000052670,ENSMUST00000062557,ENSMUST00000047664
1646	1	66	2	33964635	104035	33908896	34365495	0.26	0.072	0.00	0.80	Y	Y	Y	Y	N	Y	Y	Y	Y	N	ENSMUST00000097785,ENSMUST00000115161
1647	1	66	3	33964635	551956	33908896	34530620	-0.27	0.999	0.00	0.10	N	N	N	N	N	N	Y	N	N	N	ENSMUST00000115161,ENSMUST00000027302,ENSMUST00000097785
1648	1	66	4	33964635	590640	33908896	34559907	-0.15	0.996	0.00	0.10	N	N	N	N	N	N	Y	N	N	N	ENSMUST00000115161,ENSMUST00000097785,ENSMUST00000027299,ENSMUST00000027302
1649	1	66	5	33964635	627858	33908896	34601156	-0.07	0.964	0.00	0.10	N	N	N	N	N	N	Y	N	N	N	ENSMUST00000027298,ENSMUST00000027299,ENSMUST00000027302,ENSMUST00000097785,ENSMUST00000115161
1650	1	66	6	33964635	671824	33908896	34636458	-0.05	0.939	0.00	0.10	N	N	N	N	N	N	Y	N	N	N	ENSMUST00000115161,ENSMUST00000097785,ENSMUST00000027302,ENSMUST00000062557,ENSMUST00000027298,ENSMUST00000027299
1651	1	66	7	33964635	671937	33908896	34647783	-0.03	0.914	0.00	0.10	N	N	N	N	N	N	Y	N	N	N	ENSMUST00000097785,ENSMUST00000115161,ENSMUST00000027302,ENSMUST00000027299,ENSMUST00000052670,ENSMUST00000027298,ENSMUST00000062557
1652	1	66	8	33964635	815294	33908896	34780877	-0.03	0.893	0.00	0.10	N	N	N	N	N	N	Y	N	N	N	ENSMUST00000097785,ENSMUST00000115161,ENSMUST00000027302,ENSMUST00000062557,ENSMUST00000027298,ENSMUST00000027299,ENSMUST00000052670,ENSMUST00000054582
1653	1	66	9	33964635	893970	33908896	34869583	-0.01	0.786	0.00	0.10	N	N	N	N	N	N	Y	N	N	N	ENSMUST00000027298,ENSMUST00000027299,ENSMUST00000027302,ENSMUST00000097785,ENSMUST00000115161,ENSMUST00000047664,ENSMUST00000054582,ENSMUST00000052670,ENSMUST00000062557
1654	1	66	10	33964635	942169	33908896	34936430	0.01	0.503	0.00	0.10	N	N	N	N	N	N	Y	N	N	N	ENSMUST00000027297,ENSMUST00000027302,ENSMUST00000047664,ENSMUST00000097785,ENSMUST00000115161,ENSMUST00000054582,ENSMUST00000027298,ENSMUST00000027299,ENSMUST00000052670,ENSMUST00000062557
1696	1	67	2	34068669	447922	34068669	34530620	-0.52	0.998	0.00	0.10	N	N	N	N	N	N	Y	N	N	N	ENSMUST00000097785,ENSMUST00000027302
1697	1	67	3	34068669	486606	34068669	34559907	-0.19	0.986	0.00	0.10	N	N	N	N	N	N	Y	N	N	N	ENSMUST00000027302,ENSMUST00000097785,ENSMUST00000027299
1698	1	67	4	34068669	523824	34068669	34601156	-0.08	0.932	0.00	0.10	N	N	N	N	N	N	Y	N	N	N	ENSMUST00000027299,ENSMUST00000027302,ENSMUST00000097785,ENSMUST00000027298
1699	1	67	5	34068669	567790	34068669	34636458	-0.05	0.893	0.00	0.10	N	N	N	N	N	N	Y	N	N	N	ENSMUST00000027302,ENSMUST00000097785,ENSMUST00000027299,ENSMUST00000062557,ENSMUST00000027298
1700	1	67	6	34068669	567903	34068669	34647783	-0.03	0.858	0.00	0.10	N	N	N	N	N	N	Y	N	N	N	ENSMUST00000052670,ENSMUST00000062557,ENSMUST00000027298,ENSMUST00000027299,ENSMUST00000027302,ENSMUST00000097785
1701	1	67	7	34068669	711260	34068669	34780877	-0.02	0.832	0.00	0.10	N	N	N	N	N	N	Y	N	N	N	ENSMUST00000097785,ENSMUST00000062557,ENSMUST00000027298,ENSMUST00000027299,ENSMUST00000027302,ENSMUST00000054582,ENSMUST00000052670
1702	1	67	8	34068669	789936	34068669	34869583	-0.03	0.936	0.00	0.10	N	N	N	N	N	N	Y	N	N	N	ENSMUST00000052670,ENSMUST00000027298,ENSMUST00000062557,ENSMUST00000027299,ENSMUST00000047664,ENSMUST00000027302,ENSMUST00000097785,ENSMUST00000054582
1703	1	67	9	34068669	838135	34068669	34936430	-0.02	0.840	0.00	0.10	N	N	N	N	N	N	Y	N	N	N	ENSMUST00000027299,ENSMUST00000027297,ENSMUST00000027302,ENSMUST00000097785,ENSMUST00000047664,ENSMUST00000062557,ENSMUST00000027298,ENSMUST00000054582,ENSMUST00000052670
1704	1	67	10	34068669	2056576	34068669	36163289	-0.01	0.810	0.00	0.00	N	N	N	N	N	N	N	N	N	N	ENSMUST00000027302,ENSMUST00000097785,ENSMUST00000052670,ENSMUST00000062557,ENSMUST00000027298,ENSMUST00000027299,ENSMUST00000054582,ENSMUST00000088174,ENSMUST00000027297,ENSMUST00000047664
1746	1	68	2	34516590	38685	34516590	34559907	0.18	0.127	0.00	0.80	Y	Y	Y	N	N	Y	Y	Y	Y	Y	ENSMUST00000027299,ENSMUST00000027302
1747	1	68	3	34516590	75903	34516590	34601156	0.19	0.041	0.15	0.80	Y	Y	Y	N	N	Y	Y	Y	Y	Y	ENSMUST00000027299,ENSMUST00000027302,ENSMUST00000027298
1748	1	68	4	34516590	119869	34516590	34636458	0.10	0.100	0.00	0.80	Y	Y	Y	N	N	Y	Y	Y	Y	Y	ENSMUST00000062557,ENSMUST00000027298,ENSMUST00000027299,ENSMUST00000027302
1749	1	68	5	34516590	119982	34516590	34647783	0.06	0.163	0.00	0.80	Y	Y	Y	N	N	Y	Y	Y	Y	Y	ENSMUST00000027298,ENSMUST00000027299,ENSMUST00000027302,ENSMUST00000062557,ENSMUST00000052670
1750	1	68	6	34516590	263339	34516590	34780877	0.04	0.223	0.00	0.80	Y	Y	Y	N	N	Y	Y	Y	Y	Y	ENSMUST00000052670,ENSMUST00000062557,ENSMUST00000027298,ENSMUST00000027299,ENSMUST00000027302,ENSMUST00000054582
1751	1	68	7	34516590	342015	34516590	34869583	0.00	0.613	0.00	0.80	Y	Y	Y	N	N	Y	Y	Y	Y	Y	ENSMUST00000062557,ENSMUST00000027298,ENSMUST00000027299,ENSMUST00000027302,ENSMUST00000047664,ENSMUST00000054582,ENSMUST00000052670
1752	1	68	8	34516590	390214	34516590	34936430	-0.01	0.763	0.00	0.60	N	Y	N	N	N	Y	Y	Y	Y	Y	ENSMUST00000054582,ENSMUST00000052670,ENSMUST00000027302,ENSMUST00000062557,ENSMUST00000027298,ENSMUST00000027299,ENSMUST00000047664,ENSMUST00000027297
1753	1	68	9	34516590	1608655	34516590	36163289	-0.01	0.705	0.00	0.00	N	N	N	N	N	N	N	N	N	N	ENSMUST00000062557,ENSMUST00000027298,ENSMUST00000027299,ENSMUST00000027302,ENSMUST00000054582,ENSMUST00000052670,ENSMUST00000088174,ENSMUST00000027297,ENSMUST00000047664
1754	1	68	10	34516590	1813681	34516590	36330270	0.01	0.475	0.00	0.00	N	N	N	N	N	N	N	N	N	N	ENSMUST00000052670,ENSMUST00000062557,ENSMUST00000056946,ENSMUST00000088174,ENSMUST00000027298,ENSMUST00000027297,ENSMUST00000027299,ENSMUST00000027302,ENSMUST00000047664,ENSMUST00000054582
1796	1	69	2	34555274	37219	34555274	34601156	0.25	0.075	0.00	0.80	Y	Y	Y	N	N	Y	Y	Y	Y	Y	ENSMUST00000027299,ENSMUST00000027298
1797	1	69	3	34555274	81185	34555274	34636458	0.08	0.175	0.00	0.80	Y	Y	Y	N	N	Y	Y	Y	Y	Y	ENSMUST00000027298,ENSMUST00000027299,ENSMUST00000062557
1798	1	69	4	34555274	81298	34555274	34647783	0.04	0.261	0.00	0.80	Y	Y	Y	N	N	Y	Y	Y	Y	Y	ENSMUST00000052670,ENSMUST00000062557,ENSMUST00000027298,ENSMUST00000027299
1799	1	69	5	34555274	224655	34555274	34780877	0.03	0.327	0.00	0.80	Y	Y	Y	N	N	Y	Y	Y	Y	Y	ENSMUST00000027299,ENSMUST00000062557,ENSMUST00000027298,ENSMUST00000052670,ENSMUST00000054582
1800	1	69	6	34555274	303331	34555274	34869583	0.00	0.532	0.00	0.80	Y	Y	Y	N	N	Y	Y	Y	Y	Y	ENSMUST00000062557,ENSMUST00000027298,ENSMUST00000027299,ENSMUST00000047664,ENSMUST00000054582,ENSMUST00000052670
1801	1	69	7	34555274	351530	34555274	34936430	0.00	0.511	0.00	0.60	N	Y	N	N	N	Y	Y	Y	Y	Y	ENSMUST00000027297,ENSMUST00000047664,ENSMUST00000054582,ENSMUST00000052670,ENSMUST00000027299,ENSMUST00000062557,ENSMUST00000027298
1802	1	69	8	34555274	1569971	34555274	36163289	0.01	0.460	0.00	0.00	N	N	N	N	N	N	N	N	N	N	ENSMUST00000027299,ENSMUST00000052670,ENSMUST00000027298,ENSMUST00000062557,ENSMUST00000054582,ENSMUST00000047664,ENSMUST00000027297,ENSMUST00000088174
1803	1	69	9	34555274	1774997	34555274	36330270	0.01	0.501	0.00	0.00	N	N	N	N	N	N	N	N	N	N	ENSMUST00000056946,ENSMUST00000088174,ENSMUST00000027297,ENSMUST00000047664,ENSMUST00000054582,ENSMUST00000062557,ENSMUST00000052670,ENSMUST00000027298,ENSMUST00000027299
1804	1	69	10	34555274	1870753	34555274	36426026	0.00	0.566	0.00	0.00	N	N	N	N	N	N	N	N	N	N	ENSMUST00000062557,ENSMUST00000027298,ENSMUST00000027299,ENSMUST00000054582,ENSMUST00000115018,ENSMUST00000052670,ENSMUST00000047664,ENSMUST00000056946,ENSMUST00000088174,ENSMUST00000027297
1847	1	70	2	34592492	43967	34592492	34636458	0.00	0.298	0.00	0.80	Y	Y	Y	N	N	Y	Y	Y	Y	Y	ENSMUST00000027298,ENSMUST00000062557
1848	1	70	3	34592492	44080	34592492	34647783	0.00	0.448	0.00	0.80	Y	Y	Y	N	N	Y	Y	Y	Y	Y	ENSMUST00000027298,ENSMUST00000052670,ENSMUST00000062557
1849	1	70	4	34592492	187437	34592492	34780877	0.00	0.508	0.00	0.80	Y	Y	Y	N	N	Y	Y	Y	Y	Y	ENSMUST00000054582,ENSMUST00000052670,ENSMUST00000062557,ENSMUST00000027298
1850	1	70	5	34592492	266113	34592492	34869583	0.00	0.519	0.00	0.80	Y	Y	Y	N	N	Y	Y	Y	Y	Y	ENSMUST00000047664,ENSMUST00000054582,ENSMUST00000052670,ENSMUST00000027298,ENSMUST00000062557
1851	1	70	6	34592492	314312	34592492	34936430	0.02	0.322	0.00	0.60	N	Y	N	N	N	Y	Y	Y	Y	Y	ENSMUST00000054582,ENSMUST00000052670,ENSMUST00000027298,ENSMUST00000062557,ENSMUST00000047664,ENSMUST00000027297
1852	1	70	7	34592492	1532753	34592492	36163289	0.02	0.323	0.00	0.00	N	N	N	N	N	N	N	N	N	N	ENSMUST00000054582,ENSMUST00000052670,ENSMUST00000062557,ENSMUST00000027298,ENSMUST00000047664,ENSMUST00000027297,ENSMUST00000088174
1853	1	70	8	34592492	1737779	34592492	36330270	0.00	0.526	0.00	0.00	N	N	N	N	N	N	N	N	N	N	ENSMUST00000054582,ENSMUST00000052670,ENSMUST00000062557,ENSMUST00000027298,ENSMUST00000088174,ENSMUST00000027297,ENSMUST00000047664,ENSMUST00000056946
1854	1	70	9	34592492	1833535	34592492	36426026	0.00	0.540	0.00	0.00	N	N	N	N	N	N	N	N	N	N	ENSMUST00000115018,ENSMUST00000088174,ENSMUST00000056946,ENSMUST00000027297,ENSMUST00000047664,ENSMUST00000054582,ENSMUST00000052670,ENSMUST00000062557,ENSMUST00000027298
1855	1	70	10	34592492	1909625	34592492	36502116	0.01	0.442	0.00	0.00	N	N	N	N	N	N	N	N	N	N	ENSMUST00000027298,ENSMUST00000062557,ENSMUST00000054582,ENSMUST00000052670,ENSMUST00000027297,ENSMUST00000047664,ENSMUST00000115018,ENSMUST00000056946,ENSMUST00000088174,ENSMUST00000115011
1894	1	71	2	34636458	114	34636068	34647783	0.00	0.298	0.00	1.00	Y	Y	Y	Y	Y	Y	Y	Y	Y	Y	ENSMUST00000062557,ENSMUST00000052670
1895	1	71	3	34636458	143471	34636068	34780877	0.00	0.448	0.00	1.00	Y	Y	Y	Y	Y	Y	Y	Y	Y	Y	ENSMUST00000054582,ENSMUST00000062557,ENSMUST00000052670
1896	1	71	4	34636458	222147	34636068	34869583	0.00	0.508	0.00	1.00	Y	Y	Y	Y	Y	Y	Y	Y	Y	Y	ENSMUST00000062557,ENSMUST00000054582,ENSMUST00000052670,ENSMUST00000047664
1897	1	71	5	34636458	270346	34636068	34936430	0.05	0.179	0.00	0.80	N	Y	N	Y	Y	Y	Y	Y	Y	Y	ENSMUST00000054582,ENSMUST00000052670,ENSMUST00000062557,ENSMUST00000047664,ENSMUST00000027297
1898	1	71	6	34636458	1488787	34636068	36163289	0.03	0.243	0.00	0.00	N	N	N	N	N	N	N	N	N	N	ENSMUST00000088174,ENSMUST00000047664,ENSMUST00000027297,ENSMUST00000052670,ENSMUST00000054582,ENSMUST00000062557
1899	1	71	7	34636458	1693813	34636068	36330270	-0.01	0.675	0.00	0.00	N	N	N	N	N	N	N	N	N	N	ENSMUST00000062557,ENSMUST00000052670,ENSMUST00000056946,ENSMUST00000054582,ENSMUST00000088174,ENSMUST00000027297,ENSMUST00000047664
1900	1	71	8	34636458	1789569	34636068	36426026	0.01	0.505	0.00	0.00	N	N	N	N	N	N	N	N	N	N	ENSMUST00000054582,ENSMUST00000052670,ENSMUST00000062557,ENSMUST00000056946,ENSMUST00000088174,ENSMUST00000047664,ENSMUST00000027297,ENSMUST00000115018
1901	1	71	9	34636458	1865659	34636068	36502116	0.01	0.411	0.00	0.00	N	N	N	N	N	N	N	N	N	N	ENSMUST00000088174,ENSMUST00000027297,ENSMUST00000047664,ENSMUST00000054582,ENSMUST00000062557,ENSMUST00000052670,ENSMUST00000056946,ENSMUST00000115018,ENSMUST00000115011
1902	1	71	10	34636458	1892007	34636068	36565586	0.00	0.572	0.00	0.00	N	N	N	N	N	N	N	N	N	N	ENSMUST00000047664,ENSMUST00000054582,ENSMUST00000052670,ENSMUST00000062557,ENSMUST00000056946,ENSMUST00000088174,ENSMUST00000027297,ENSMUST00000115011,ENSMUST00000115018,ENSMUST00000045383
1946	1	72	2	34636571	143358	34636571	34780877	0.00	0.298	0.00	1.00	Y	Y	Y	Y	Y	Y	Y	Y	Y	Y	ENSMUST00000054582,ENSMUST00000052670
1947	1	72	3	34636571	222034	34636571	34869583	0.00	0.448	0.00	1.00	Y	Y	Y	Y	Y	Y	Y	Y	Y	Y	ENSMUST00000047664,ENSMUST00000054582,ENSMUST00000052670
1948	1	72	4	34636571	270233	34636571	34936430	0.09	0.113	0.00	0.80	N	Y	N	Y	Y	Y	Y	Y	Y	Y	ENSMUST00000054582,ENSMUST00000052670,ENSMUST00000047664,ENSMUST00000027297
1949	1	72	5	34636571	1488674	34636571	36163289	0.05	0.182	0.00	0.00	N	N	N	N	N	N	N	N	N	N	ENSMUST00000047664,ENSMUST00000054582,ENSMUST00000052670,ENSMUST00000088174,ENSMUST00000027297
1950	1	72	6	34636571	1693700	34636571	36330270	-0.01	0.683	0.00	0.00	N	N	N	N	N	N	N	N	N	N	ENSMUST00000088174,ENSMUST00000027297,ENSMUST00000047664,ENSMUST00000054582,ENSMUST00000052670,ENSMUST00000056946
1951	1	72	7	34636571	1789456	34636571	36426026	0.01	0.477	0.00	0.00	N	N	N	N	N	N	N	N	N	N	ENSMUST00000115018,ENSMUST00000056946,ENSMUST00000054582,ENSMUST00000052670,ENSMUST00000088174,ENSMUST00000047664,ENSMUST00000027297
1952	1	72	8	34636571	1865546	34636571	36502116	0.02	0.373	0.00	0.00	N	N	N	N	N	N	N	N	N	N	ENSMUST00000047664,ENSMUST00000115011,ENSMUST00000054582,ENSMUST00000052670,ENSMUST00000027297,ENSMUST00000115018,ENSMUST00000056946,ENSMUST00000088174
1953	1	72	9	34636571	1891894	34636571	36565586	0.00	0.551	0.00	0.00	N	N	N	N	N	N	N	N	N	N	ENSMUST00000054582,ENSMUST00000052670,ENSMUST00000088174,ENSMUST00000027297,ENSMUST00000047664,ENSMUST00000115011,ENSMUST00000115018,ENSMUST00000056946,ENSMUST00000045383
1954	1	72	10	34636571	1932150	34636571	36585079	0.00	0.569	0.00	0.00	N	N	N	N	N	N	N	N	N	N	ENSMUST00000056946,ENSMUST00000115018,ENSMUST00000088174,ENSMUST00000027297,ENSMUST00000047664,ENSMUST00000052670,ENSMUST00000054582,ENSMUST00000001166,ENSMUST00000045383,ENSMUST00000115011
1998	1	73	2	34779928	78677	34779928	34869583	0.00	0.298	0.00	1.00	Y	Y	Y	Y	Y	Y	Y	Y	Y	Y	ENSMUST00000047664,ENSMUST00000054582
1999	1	73	3	34779928	126876	34779928	34936430	0.18	0.049	0.13	0.80	N	Y	N	Y	Y	Y	Y	Y	Y	Y	ENSMUST00000054582,ENSMUST00000027297,ENSMUST00000047664
2000	1	73	4	34779928	1345317	34779928	36163289	0.09	0.116	0.00	0.00	N	N	N	N	N	N	N	N	N	N	ENSMUST00000088174,ENSMUST00000027297,ENSMUST00000047664,ENSMUST00000054582
2001	1	73	5	34779928	1550343	34779928	36330270	-0.02	0.703	0.00	0.00	N	N	N	N	N	N	N	N	N	N	ENSMUST00000027297,ENSMUST00000047664,ENSMUST00000054582,ENSMUST00000056946,ENSMUST00000088174
2002	1	73	6	34779928	1646099	34779928	36426026	0.01	0.443	0.00	0.00	N	N	N	N	N	N	N	N	N	N	ENSMUST00000115018,ENSMUST00000054582,ENSMUST00000056946,ENSMUST00000047664,ENSMUST00000027297,ENSMUST00000088174
2003	1	73	7	34779928	1722189	34779928	36502116	0.02	0.328	0.00	0.00	N	N	N	N	N	N	N	N	N	N	ENSMUST00000115011,ENSMUST00000047664,ENSMUST00000115018,ENSMUST00000054582,ENSMUST00000056946,ENSMUST00000088174,ENSMUST00000027297
2004	1	73	8	34779928	1748537	34779928	36565586	0.00	0.529	0.00	0.00	N	N	N	N	N	N	N	N	N	N	ENSMUST00000054582,ENSMUST00000047664,ENSMUST00000056946,ENSMUST00000027297,ENSMUST00000115018,ENSMUST00000088174,ENSMUST00000115011,ENSMUST00000045383
2005	1	73	9	34779928	1788793	34779928	36585079	0.00	0.547	0.00	0.00	N	N	N	N	N	N	N	N	N	N	ENSMUST00000056946,ENSMUST00000054582,ENSMUST00000088174,ENSMUST00000027297,ENSMUST00000047664,ENSMUST00000115011,ENSMUST00000115018,ENSMUST00000001166,ENSMUST00000045383
2006	1	73	10	34779928	1812647	34779928	36592574	0.00	0.569	0.00	0.00	N	N	N	N	N	N	N	N	N	N	ENSMUST00000045383,ENSMUST00000027297,ENSMUST00000115011,ENSMUST00000047664,ENSMUST00000054582,ENSMUST00000115018,ENSMUST00000056946,ENSMUST00000088174,ENSMUST00000054665,ENSMUST00000001166
2046	1	74	2	34858604	48200	34858604	34936430	0.53	0.004	0.42	0.80	N	Y	N	Y	Y	Y	Y	Y	Y	Y	ENSMUST00000027297,ENSMUST00000047664
2047	1	74	3	34858604	1266641	34858604	36163289	0.17	0.051	0.00	0.00	N	N	N	N	N	N	N	N	N	N	ENSMUST00000088174,ENSMUST00000027297,ENSMUST00000047664
2048	1	74	4	34858604	1471667	34858604	36330270	-0.03	0.741	0.00	0.00	N	N	N	N	N	N	N	N	N	N	ENSMUST00000047664,ENSMUST00000056946,ENSMUST00000088174,ENSMUST00000027297
2049	1	74	5	34858604	1567423	34858604	36426026	0.02	0.403	0.00	0.00	N	N	N	N	N	N	N	N	N	N	ENSMUST00000047664,ENSMUST00000056946,ENSMUST00000088174,ENSMUST00000027297,ENSMUST00000115018
2050	1	74	6	34858604	1643513	34858604	36502116	0.03	0.277	0.00	0.00	N	N	N	N	N	N	N	N	N	N	ENSMUST00000115018,ENSMUST00000056946,ENSMUST00000088174,ENSMUST00000027297,ENSMUST00000047664,ENSMUST00000115011
2051	1	74	7	34858604	1669861	34858604	36565586	0.00	0.505	0.00	0.00	N	N	N	N	N	N	N	N	N	N	ENSMUST00000115011,ENSMUST00000047664,ENSMUST00000027297,ENSMUST00000115018,ENSMUST00000056946,ENSMUST00000088174,ENSMUST00000045383
2052	1	74	8	34858604	1710117	34858604	36585079	0.00	0.525	0.00	0.00	N	N	N	N	N	N	N	N	N	N	ENSMUST00000001166,ENSMUST00000027297,ENSMUST00000045383,ENSMUST00000047664,ENSMUST00000088174,ENSMUST00000115011,ENSMUST00000115018,ENSMUST00000056946
2053	1	74	9	34858604	1733971	34858604	36592574	0.00	0.547	0.00	0.00	N	N	N	N	N	N	N	N	N	N	ENSMUST00000001166,ENSMUST00000056946,ENSMUST00000045383,ENSMUST00000088174,ENSMUST00000027297,ENSMUST00000115011,ENSMUST00000047664,ENSMUST00000115018,ENSMUST00000054665
2054	1	74	10	34858604	1756591	34858604	36615194	0.01	0.431	0.00	0.00	N	N	N	N	N	N	N	N	N	N	ENSMUST00000088174,ENSMUST00000027297,ENSMUST00000047664,ENSMUST00000115011,ENSMUST00000115018,ENSMUST00000056946,ENSMUST00000114991,ENSMUST00000054665,ENSMUST00000045383,ENSMUST00000001166
2097	1	75	2	34906803	1218442	34906803	36163289	-0.03	0.769	0.00	0.00	N	N	N	N	N	N	N	N	N	N	ENSMUST00000027297,ENSMUST00000088174
2098	1	75	3	34906803	1423468	34906803	36330270	-0.12	0.932	0.00	0.00	N	N	N	N	N	N	N	N	N	N	ENSMUST00000027297,ENSMUST00000088174,ENSMUST00000056946
2099	1	75	4	34906803	1519224	34906803	36426026	-0.01	0.642	0.00	0.00	N	N	N	N	N	N	N	N	N	N	ENSMUST00000115018,ENSMUST00000056946,ENSMUST00000088174,ENSMUST00000027297
2100	1	75	5	34906803	1595314	34906803	36502116	0.03	0.274	0.00	0.00	N	N	N	N	N	N	N	N	N	N	ENSMUST00000027297,ENSMUST00000088174,ENSMUST00000115011,ENSMUST00000056946,ENSMUST00000115018
2101	1	75	6	34906803	1621662	34906803	36565586	0.01	0.457	0.00	0.00	N	N	N	N	N	N	N	N	N	N	ENSMUST00000088174,ENSMUST00000027297,ENSMUST00000045383,ENSMUST00000115011,ENSMUST00000056946,ENSMUST00000115018
2102	1	75	7	34906803	1661918	34906803	36585079	0.01	0.431	0.00	0.00	N	N	N	N	N	N	N	N	N	N	ENSMUST00000001166,ENSMUST00000045383,ENSMUST00000115011,ENSMUST00000027297,ENSMUST00000115018,ENSMUST00000056946,ENSMUST00000088174
2103	1	75	8	34906803	1685772	34906803	36592574	0.01	0.465	0.00	0.00	N	N	N	N	N	N	N	N	N	N	ENSMUST00000027297,ENSMUST00000088174,ENSMUST00000056946,ENSMUST00000054665,ENSMUST00000115011,ENSMUST00000115018,ENSMUST00000001166,ENSMUST00000045383
2104	1	75	9	34906803	1708392	34906803	36615194	0.01	0.399	0.00	0.00	N	N	N	N	N	N	N	N	N	N	ENSMUST00000088174,ENSMUST00000027297,ENSMUST00000056946,ENSMUST00000114991,ENSMUST00000054665,ENSMUST00000115011,ENSMUST00000115018,ENSMUST00000001166,ENSMUST00000045383
2105	1	75	10	34906803	1739420	34906803	36646222	0.02	0.349	0.00	0.00	N	N	N	N	N	N	N	N	N	N	ENSMUST00000114986,ENSMUST00000115018,ENSMUST00000114991,ENSMUST00000056946,ENSMUST00000027297,ENSMUST00000088174,ENSMUST00000115011,ENSMUST00000054665,ENSMUST00000001166,ENSMUST00000045383
2145	1	76	2	36125244	205027	36125244	36330270	-0.11	0.845	0.00	0.00	N	N	N	N	N	N	N	N	N	N	ENSMUST00000056946,ENSMUST00000088174
2146	1	76	3	36125244	300783	36125244	36426026	-0.13	0.941	0.00	0.00	N	N	N	N	N	N	N	N	N	N	ENSMUST00000115018,ENSMUST00000056946,ENSMUST00000088174
2147	1	76	4	36125244	376873	36125244	36502116	0.01	0.472	0.00	0.00	N	N	N	N	N	N	N	N	N	N	ENSMUST00000088174,ENSMUST00000115011,ENSMUST00000115018,ENSMUST00000056946
2148	1	76	5	36125244	403221	36125244	36565586	0.00	0.501	0.00	0.00	N	N	N	N	N	N	N	N	N	N	ENSMUST00000115018,ENSMUST00000056946,ENSMUST00000088174,ENSMUST00000115011,ENSMUST00000045383
2149	1	76	6	36125244	443477	36125244	36585079	0.01	0.460	0.00	0.00	N	N	N	N	N	N	N	N	N	N	ENSMUST00000001166,ENSMUST00000045383,ENSMUST00000115011,ENSMUST00000115018,ENSMUST00000056946,ENSMUST00000088174
2150	1	76	7	36125244	467331	36125244	36592574	0.01	0.491	0.00	0.00	N	N	N	N	N	N	N	N	N	N	ENSMUST00000088174,ENSMUST00000054665,ENSMUST00000001166,ENSMUST00000045383,ENSMUST00000115011,ENSMUST00000056946,ENSMUST00000115018
2151	1	76	8	36125244	489951	36125244	36615194	0.01	0.410	0.00	0.00	N	N	N	N	N	N	N	N	N	N	ENSMUST00000054665,ENSMUST00000001166,ENSMUST00000056946,ENSMUST00000088174,ENSMUST00000045383,ENSMUST00000115018,ENSMUST00000115011,ENSMUST00000114991
2152	1	76	9	36125244	520979	36125244	36646222	0.01	0.380	0.00	0.00	N	N	N	N	N	N	N	N	N	N	ENSMUST00000114986,ENSMUST00000088174,ENSMUST00000114991,ENSMUST00000054665,ENSMUST00000115018,ENSMUST00000056946,ENSMUST00000001166,ENSMUST00000115011,ENSMUST00000045383
2153	1	76	10	36125244	693462	36125244	36839661	0.02	0.282	0.00	0.00	N	N	N	N	N	N	N	N	N	N	ENSMUST00000088174,ENSMUST00000115011,ENSMUST00000115018,ENSMUST00000056946,ENSMUST00000054665,ENSMUST00000001166,ENSMUST00000045383,ENSMUST00000114986,ENSMUST00000114991,ENSMUST00000027291
2197	1	77	2	36330270	95757	36321446	36426026	-0.17	0.897	0.00	0.60	Y	N	Y	N	N	N	Y	Y	Y	Y	ENSMUST00000115018,ENSMUST00000056946
2198	1	77	3	36330270	171847	36321446	36502116	0.03	0.356	0.00	0.60	Y	N	Y	N	N	N	Y	Y	Y	Y	ENSMUST00000115011,ENSMUST00000115018,ENSMUST00000056946
2199	1	77	4	36330270	198195	36321446	36565586	-0.05	0.827	0.00	0.60	Y	N	Y	N	N	N	Y	Y	Y	Y	ENSMUST00000045383,ENSMUST00000115011,ENSMUST00000056946,ENSMUST00000115018
2200	1	77	5	36330270	238451	36321446	36585079	-0.02	0.740	0.00	0.60	Y	N	Y	N	N	N	Y	Y	Y	Y	ENSMUST00000115018,ENSMUST00000056946,ENSMUST00000045383,ENSMUST00000115011,ENSMUST00000001166
2201	1	77	6	36330270	262305	36321446	36592574	-0.01	0.715	0.00	0.60	Y	N	Y	N	N	N	Y	Y	Y	Y	ENSMUST00000045383,ENSMUST00000115011,ENSMUST00000115018,ENSMUST00000056946,ENSMUST00000001166,ENSMUST00000054665
2202	1	77	7	36330270	284925	36321446	36615194	-0.01	0.736	0.00	0.60	Y	N	Y	N	N	N	Y	Y	Y	Y	ENSMUST00000115018,ENSMUST00000056946,ENSMUST00000115011,ENSMUST00000114991,ENSMUST00000054665,ENSMUST00000045383,ENSMUST00000001166
2203	1	77	8	36330270	315953	36321446	36646222	-0.01	0.736	0.00	0.60	Y	N	Y	N	N	N	Y	Y	Y	Y	ENSMUST00000115018,ENSMUST00000056946,ENSMUST00000114986,ENSMUST00000045383,ENSMUST00000115011,ENSMUST00000114991,ENSMUST00000001166,ENSMUST00000054665
2204	1	77	9	36330270	488436	36321446	36839661	0.00	0.563	0.00	0.60	Y	N	Y	N	N	N	Y	Y	Y	Y	ENSMUST00000056946,ENSMUST00000027291,ENSMUST00000115011,ENSMUST00000115018,ENSMUST00000114986,ENSMUST00000001166,ENSMUST00000045383,ENSMUST00000114991,ENSMUST00000054665
2205	1	77	10	36330270	666103	36321446	36996372	0.00	0.630	0.00	0.60	Y	N	Y	N	N	N	Y	Y	Y	Y	ENSMUST00000001166,ENSMUST00000045383,ENSMUST00000115011,ENSMUST00000115018,ENSMUST00000056946,ENSMUST00000054665,ENSMUST00000027290,ENSMUST00000027291,ENSMUST00000114991,ENSMUST00000114986
2249	1	78	2	36426026	76091	36392574	36502116	0.21	0.102	0.00	1.00	Y	Y	Y	Y	Y	Y	Y	Y	Y	Y	ENSMUST00000115011,ENSMUST00000115018
2250	1	78	3	36426026	102439	36392574	36565586	-0.06	0.800	0.00	1.00	Y	Y	Y	Y	Y	Y	Y	Y	Y	Y	ENSMUST00000115011,ENSMUST00000115018,ENSMUST00000045383
2251	1	78	4	36426026	142695	36392574	36585079	-0.04	0.807	0.00	1.00	Y	Y	Y	Y	Y	Y	Y	Y	Y	Y	ENSMUST00000115011,ENSMUST00000115018,ENSMUST00000045383,ENSMUST00000001166
2252	1	78	5	36426026	166549	36392574	36592574	-0.03	0.763	0.00	1.00	Y	Y	Y	Y	Y	Y	Y	Y	Y	Y	ENSMUST00000054665,ENSMUST00000001166,ENSMUST00000045383,ENSMUST00000115011,ENSMUST00000115018
2253	1	78	6	36426026	189169	36392574	36615194	-0.02	0.716	0.00	1.00	Y	Y	Y	Y	Y	Y	Y	Y	Y	Y	ENSMUST00000115018,ENSMUST00000115011,ENSMUST00000045383,ENSMUST00000114991,ENSMUST00000001166,ENSMUST00000054665
2254	1	78	7	36426026	220197	36392574	36646222	0.00	0.550	0.00	1.00	Y	Y	Y	Y	Y	Y	Y	Y	Y	Y	ENSMUST00000114991,ENSMUST00000054665,ENSMUST00000115018,ENSMUST00000001166,ENSMUST00000045383,ENSMUST00000115011,ENSMUST00000114986
2255	1	78	8	36426026	392680	36392574	36839661	0.02	0.335	0.00	1.00	Y	Y	Y	Y	Y	Y	Y	Y	Y	Y	ENSMUST00000054665,ENSMUST00000115018,ENSMUST00000001166,ENSMUST00000045383,ENSMUST00000115011,ENSMUST00000114986,ENSMUST00000027291,ENSMUST00000114991
2256	1	78	9	36426026	570347	36392574	36996372	0.01	0.447	0.00	1.00	Y	Y	Y	Y	Y	Y	Y	Y	Y	Y	ENSMUST00000114991,ENSMUST00000054665,ENSMUST00000001166,ENSMUST00000045383,ENSMUST00000115011,ENSMUST00000114986,ENSMUST00000115018,ENSMUST00000027291,ENSMUST00000027290
2257	1	78	10	36426026	657415	36392574	37133840	0.02	0.319	0.00	1.00	Y	Y	Y	Y	Y	Y	Y	Y	Y	Y	ENSMUST00000054665,ENSMUST00000001166,ENSMUST00000045383,ENSMUST00000115011,ENSMUST00000115018,ENSMUST00000117172,ENSMUST00000114986,ENSMUST00000114991,ENSMUST00000027290,ENSMUST00000027291
2299	1	79	2	36502116	26349	36480030	36565586	-0.03	0.774	0.00	1.00	Y	Y	Y	Y	Y	Y	Y	Y	Y	Y	ENSMUST00000115011,ENSMUST00000045383
2300	1	79	3	36502116	66605	36480030	36585079	-0.06	0.802	0.00	1.00	Y	Y	Y	Y	Y	Y	Y	Y	Y	Y	ENSMUST00000045383,ENSMUST00000115011,ENSMUST00000001166
2301	1	79	4	36502116	90459	36480030	36592574	-0.03	0.739	0.00	1.00	Y	Y	Y	Y	Y	Y	Y	Y	Y	Y	ENSMUST00000054665,ENSMUST00000045383,ENSMUST00000001166,ENSMUST00000115011
2302	1	79	5	36502116	113079	36480030	36615194	0.00	0.519	0.00	1.00	Y	Y	Y	Y	Y	Y	Y	Y	Y	Y	ENSMUST00000115011,ENSMUST00000045383,ENSMUST00000001166,ENSMUST00000054665,ENSMUST00000114991
2303	1	79	6	36502116	144107	36480030	36646222	0.02	0.377	0.00	1.00	Y	Y	Y	Y	Y	Y	Y	Y	Y	Y	ENSMUST00000114986,ENSMUST00000114991,ENSMUST00000054665,ENSMUST00000001166,ENSMUST00000045383,ENSMUST00000115011
2304	1	79	7	36502116	316590	36480030	36839661	0.03	0.222	0.00	1.00	Y	Y	Y	Y	Y	Y	Y	Y	Y	Y	ENSMUST00000054665,ENSMUST00000045383,ENSMUST00000001166,ENSMUST00000115011,ENSMUST00000027291,ENSMUST00000114986,ENSMUST00000114991
2305	1	79	8	36502116	494257	36480030	36996372	0.01	0.418	0.00	1.00	Y	Y	Y	Y	Y	Y	Y	Y	Y	Y	ENSMUST00000114986,ENSMUST00000114991,ENSMUST00000115011,ENSMUST00000054665,ENSMUST00000001166,ENSMUST00000045383,ENSMUST00000027291,ENSMUST00000027290
2306	1	79	9	36502116	581325	36480030	37133840	0.02	0.332	0.00	1.00	Y	Y	Y	Y	Y	Y	Y	Y	Y	Y	ENSMUST00000027290,ENSMUST00000117172,ENSMUST00000027291,ENSMUST00000114986,ENSMUST00000114991,ENSMUST00000045383,ENSMUST00000115011,ENSMUST00000054665,ENSMUST00000001166
2307	1	79	10	36502116	708573	36480030	37244449	0.01	0.426	0.00	1.00	Y	Y	Y	Y	Y	Y	Y	Y	Y	Y	ENSMUST00000114991,ENSMUST00000054665,ENSMUST00000001166,ENSMUST00000045383,ENSMUST00000115011,ENSMUST00000027291,ENSMUST00000114986,ENSMUST00000027290,ENSMUST00000027289,ENSMUST00000117172
2349	1	80	2	36528464	40257	36528464	36585079	-0.25	0.943	0.00	1.00	Y	Y	Y	Y	Y	Y	Y	Y	Y	Y	ENSMUST00000001166,ENSMUST00000045383
2350	1	80	3	36528464	64111	36528464	36592574	-0.08	0.868	0.00	1.00	Y	Y	Y	Y	Y	Y	Y	Y	Y	Y	ENSMUST00000054665,ENSMUST00000001166,ENSMUST00000045383
2351	1	80	4	36528464	86731	36528464	36615194	-0.04	0.772	0.00	1.00	Y	Y	Y	Y	Y	Y	Y	Y	Y	Y	ENSMUST00000045383,ENSMUST00000001166,ENSMUST00000054665,ENSMUST00000114991
2352	1	80	5	36528464	117759	36528464	36646222	-0.01	0.603	0.00	1.00	Y	Y	Y	Y	Y	Y	Y	Y	Y	Y	ENSMUST00000114991,ENSMUST00000054665,ENSMUST00000001166,ENSMUST00000045383,ENSMUST00000114986
2353	1	80	6	36528464	290242	36528464	36839661	0.02	0.367	0.00	1.00	Y	Y	Y	Y	Y	Y	Y	Y	Y	Y	ENSMUST00000054665,ENSMUST00000001166,ENSMUST00000045383,ENSMUST00000114986,ENSMUST00000114991,ENSMUST00000027291
2354	1	80	7	36528464	467909	36528464	36996372	-0.01	0.743	0.00	1.00	Y	Y	Y	Y	Y	Y	Y	Y	Y	Y	ENSMUST00000027291,ENSMUST00000114991,ENSMUST00000114986,ENSMUST00000054665,ENSMUST00000045383,ENSMUST00000001166,ENSMUST00000027290
2355	1	80	8	36528464	554977	36528464	37133840	0.00	0.519	0.00	1.00	Y	Y	Y	Y	Y	Y	Y	Y	Y	Y	ENSMUST00000001166,ENSMUST00000045383,ENSMUST00000054665,ENSMUST00000114991,ENSMUST00000027290,ENSMUST00000027291,ENSMUST00000114986,ENSMUST00000117172
2356	1	80	9	36528464	682225	36528464	37244449	0.00	0.594	0.00	1.00	Y	Y	Y	Y	Y	Y	Y	Y	Y	Y	ENSMUST00000117172,ENSMUST00000001166,ENSMUST00000027290,ENSMUST00000045383,ENSMUST00000054665,ENSMUST00000027291,ENSMUST00000114986,ENSMUST00000114991,ENSMUST00000027289
2357	1	80	10	36528464	747642	36528464	37320228	0.00	0.611	0.00	1.00	Y	Y	Y	Y	Y	Y	Y	Y	Y	Y	ENSMUST00000027288,ENSMUST00000027289,ENSMUST00000114991,ENSMUST00000054665,ENSMUST00000001166,ENSMUST00000045383,ENSMUST00000114986,ENSMUST00000117172,ENSMUST00000027290,ENSMUST00000027291
2398	1	81	2	36568720	23855	36568720	36592574	0.00	0.298	0.00	1.00	Y	Y	Y	Y	Y	Y	Y	Y	Y	Y	ENSMUST00000001166,ENSMUST00000054665
2399	1	81	3	36568720	46475	36568720	36615194	-0.01	0.645	0.00	1.00	Y	Y	Y	Y	Y	Y	Y	Y	Y	Y	ENSMUST00000001166,ENSMUST00000114991,ENSMUST00000054665
2400	1	81	4	36568720	77503	36568720	36646222	0.01	0.446	0.00	1.00	Y	Y	Y	Y	Y	Y	Y	Y	Y	Y	ENSMUST00000114986,ENSMUST00000114991,ENSMUST00000054665,ENSMUST00000001166
2401	1	81	5	36568720	249986	36568720	36839661	0.04	0.260	0.00	1.00	Y	Y	Y	Y	Y	Y	Y	Y	Y	Y	ENSMUST00000114986,ENSMUST00000114991,ENSMUST00000054665,ENSMUST00000001166,ENSMUST00000027291
2402	1	81	6	36568720	427653	36568720	36996372	0.01	0.441	0.00	1.00	Y	Y	Y	Y	Y	Y	Y	Y	Y	Y	ENSMUST00000114986,ENSMUST00000114991,ENSMUST00000054665,ENSMUST00000001166,ENSMUST00000027290,ENSMUST00000027291
2403	1	81	7	36568720	514721	36568720	37133840	0.03	0.278	0.00	1.00	Y	Y	Y	Y	Y	Y	Y	Y	Y	Y	ENSMUST00000001166,ENSMUST00000054665,ENSMUST00000027290,ENSMUST00000027291,ENSMUST00000114986,ENSMUST00000114991,ENSMUST00000117172
2404	1	81	8	36568720	641969	36568720	37244449	0.01	0.480	0.00	1.00	Y	Y	Y	Y	Y	Y	Y	Y	Y	Y	ENSMUST00000027289,ENSMUST00000054665,ENSMUST00000001166,ENSMUST00000117172,ENSMUST00000114986,ENSMUST00000114991,ENSMUST00000027290,ENSMUST00000027291
2405	1	81	9	36568720	707386	36568720	37320228	0.01	0.508	0.00	1.00	Y	Y	Y	Y	Y	Y	Y	Y	Y	Y	ENSMUST00000054665,ENSMUST00000001166,ENSMUST00000027291,ENSMUST00000027290,ENSMUST00000114986,ENSMUST00000114991,ENSMUST00000027288,ENSMUST00000027289,ENSMUST00000117172
2406	1	81	10	36568720	857346	36568720	37461284	0.00	0.534	0.00	1.00	Y	Y	Y	Y	Y	Y	Y	Y	Y	Y	ENSMUST00000117172,ENSMUST00000027290,ENSMUST00000027291,ENSMUST00000054665,ENSMUST00000001166,ENSMUST00000114986,ENSMUST00000114991,ENSMUST00000027289,ENSMUST00000027288,ENSMUST00000114933
2447	1	82	2	36592574	22621	36587378	36615194	0.00	0.298	0.00	1.00	Y	Y	Y	Y	Y	Y	Y	Y	Y	Y	ENSMUST00000054665,ENSMUST00000114991
2448	1	82	3	36592574	53649	36587378	36646222	0.04	0.319	0.00	1.00	Y	Y	Y	Y	Y	Y	Y	Y	Y	Y	ENSMUST00000054665,ENSMUST00000114986,ENSMUST00000114991
2449	1	82	4	36592574	226132	36587378	36839661	0.07	0.166	0.00	1.00	Y	Y	Y	Y	Y	Y	Y	Y	Y	Y	ENSMUST00000114986,ENSMUST00000114991,ENSMUST00000054665,ENSMUST00000027291
2450	1	82	5	36592574	403799	36587378	36996372	0.01	0.490	0.00	1.00	Y	Y	Y	Y	Y	Y	Y	Y	Y	Y	ENSMUST00000027290,ENSMUST00000027291,ENSMUST00000114986,ENSMUST00000054665,ENSMUST00000114991
2451	1	82	6	36592574	490867	36587378	37133840	0.03	0.255	0.00	1.00	Y	Y	Y	Y	Y	Y	Y	Y	Y	Y	ENSMUST00000117172,ENSMUST00000027290,ENSMUST00000027291,ENSMUST00000054665,ENSMUST00000114991,ENSMUST00000114986
2452	1	82	7	36592574	618115	36587378	37244449	0.01	0.459	0.00	1.00	Y	Y	Y	Y	Y	Y	Y	Y	Y	Y	ENSMUST00000027290,ENSMUST00000027291,ENSMUST00000114991,ENSMUST00000114986,ENSMUST00000054665,ENSMUST00000027289,ENSMUST00000117172
2453	1	82	8	36592574	683532	36587378	37320228	0.01	0.490	0.00	1.00	Y	Y	Y	Y	Y	Y	Y	Y	Y	Y	ENSMUST00000117172,ENSMUST00000027290,ENSMUST00000027291,ENSMUST00000114986,ENSMUST00000114991,ENSMUST00000054665,ENSMUST00000027288,ENSMUST00000027289
2454	1	82	9	36592574	833492	36587378	37461284	0.01	0.516	0.00	1.00	Y	Y	Y	Y	Y	Y	Y	Y	Y	Y	ENSMUST00000114991,ENSMUST00000054665,ENSMUST00000027290,ENSMUST00000027291,ENSMUST00000114986,ENSMUST00000114933,ENSMUST00000027288,ENSMUST00000117172,ENSMUST00000027289
2455	1	82	10	36592574	894441	36587378	37495969	0.01	0.511	0.00	1.00	Y	Y	Y	Y	Y	Y	Y	Y	Y	Y	ENSMUST00000027288,ENSMUST00000027289,ENSMUST00000117172,ENSMUST00000114933,ENSMUST00000027290,ENSMUST00000027285,ENSMUST00000114991,ENSMUST00000027291,ENSMUST00000114986,ENSMUST00000054665
2494	1	83	2	36615194	31029	36605486	36646222	0.11	0.189	0.00	1.00	Y	Y	Y	Y	Y	Y	Y	Y	Y	Y	ENSMUST00000114986,ENSMUST00000114991
2495	1	83	3	36615194	203512	36605486	36839661	0.13	0.088	0.00	1.00	Y	Y	Y	Y	Y	Y	Y	Y	Y	Y	ENSMUST00000114991,ENSMUST00000027291,ENSMUST00000114986
2496	1	83	4	36615194	381179	36605486	36996372	0.01	0.453	0.00	1.00	Y	Y	Y	Y	Y	Y	Y	Y	Y	Y	ENSMUST00000114986,ENSMUST00000114991,ENSMUST00000027291,ENSMUST00000027290
2497	1	83	5	36615194	468247	36605486	37133840	0.05	0.194	0.00	1.00	Y	Y	Y	Y	Y	Y	Y	Y	Y	Y	ENSMUST00000027291,ENSMUST00000114986,ENSMUST00000114991,ENSMUST00000027290,ENSMUST00000117172
2498	1	83	6	36615194	595495	36605486	37244449	0.01	0.423	0.00	1.00	Y	Y	Y	Y	Y	Y	Y	Y	Y	Y	ENSMUST00000027289,ENSMUST00000117172,ENSMUST00000027290,ENSMUST00000114991,ENSMUST00000027291,ENSMUST00000114986
2499	1	83	7	36615194	660912	36605486	37320228	0.01	0.459	0.00	1.00	Y	Y	Y	Y	Y	Y	Y	Y	Y	Y	ENSMUST00000114986,ENSMUST00000027288,ENSMUST00000027289,ENSMUST00000114991,ENSMUST00000027291,ENSMUST00000117172,ENSMUST00000027290
2500	1	83	8	36615194	810872	36605486	37461284	0.01	0.490	0.00	1.00	Y	Y	Y	Y	Y	Y	Y	Y	Y	Y	ENSMUST00000114991,ENSMUST00000027291,ENSMUST00000114933,ENSMUST00000114986,ENSMUST00000027288,ENSMUST00000027289,ENSMUST00000117172,ENSMUST00000027290
2501	1	83	9	36615194	871821	36605486	37495969	0.01	0.482	0.00	1.00	Y	Y	Y	Y	Y	Y	Y	Y	Y	Y	ENSMUST00000114991,ENSMUST00000027288,ENSMUST00000027291,ENSMUST00000114986,ENSMUST00000027289,ENSMUST00000117172,ENSMUST00000027290,ENSMUST00000027285,ENSMUST00000114933
2502	1	83	10	36615194	978065	36605486	37593258	0.01	0.517	0.00	1.00	Y	Y	Y	Y	Y	Y	Y	Y	Y	Y	ENSMUST00000042161,ENSMUST00000027285,ENSMUST00000114933,ENSMUST00000027288,ENSMUST00000114991,ENSMUST00000027289,ENSMUST00000114986,ENSMUST00000117172,ENSMUST00000027290,ENSMUST00000027291
2540	1	84	2	36646222	172484	36619540	36839661	0.24	0.084	0.00	1.00	Y	Y	Y	Y	Y	Y	Y	Y	Y	Y	ENSMUST00000114986,ENSMUST00000027291
2541	1	84	3	36646222	350151	36619540	36996372	-0.06	0.819	0.00	1.00	Y	Y	Y	Y	Y	Y	Y	Y	Y	Y	ENSMUST00000027291,ENSMUST00000114986,ENSMUST00000027290
2542	1	84	4	36646222	437219	36619540	37133840	0.03	0.349	0.00	1.00	Y	Y	Y	Y	Y	Y	Y	Y	Y	Y	ENSMUST00000117172,ENSMUST00000027290,ENSMUST00000027291,ENSMUST00000114986
2543	1	84	5	36646222	564467	36619540	37244449	-0.01	0.647	0.00	1.00	Y	Y	Y	Y	Y	Y	Y	Y	Y	Y	ENSMUST00000114986,ENSMUST00000027289,ENSMUST00000117172,ENSMUST00000027290,ENSMUST00000027291
2544	1	84	6	36646222	629884	36619540	37320228	-0.01	0.636	0.00	1.00	Y	Y	Y	Y	Y	Y	Y	Y	Y	Y	ENSMUST00000027290,ENSMUST00000027289,ENSMUST00000117172,ENSMUST00000027291,ENSMUST00000114986,ENSMUST00000027288
2545	1	84	7	36646222	779844	36619540	37461284	-0.01	0.635	0.00	1.00	Y	Y	Y	Y	Y	Y	Y	Y	Y	Y	ENSMUST00000114986,ENSMUST00000117172,ENSMUST00000027290,ENSMUST00000027291,ENSMUST00000027289,ENSMUST00000114933,ENSMUST00000027288
2546	1	84	8	36646222	840793	36619540	37495969	-0.01	0.661	0.00	1.00	Y	Y	Y	Y	Y	Y	Y	Y	Y	Y	ENSMUST00000027289,ENSMUST00000117172,ENSMUST00000027290,ENSMUST00000027291,ENSMUST00000114986,ENSMUST00000027288,ENSMUST00000114933,ENSMUST00000027285
2547	1	84	9	36646222	947037	36619540	37593258	-0.01	0.759	0.00	1.00	Y	Y	Y	Y	Y	Y	Y	Y	Y	Y	ENSMUST00000114933,ENSMUST00000027288,ENSMUST00000114986,ENSMUST00000027289,ENSMUST00000027291,ENSMUST00000117172,ENSMUST00000027290,ENSMUST00000027285,ENSMUST00000042161
2548	1	84	10	36646222	1130435	36619540	37776656	0.01	0.516	0.00	1.00	Y	Y	Y	Y	Y	Y	Y	Y	Y	Y	ENSMUST00000117172,ENSMUST00000027290,ENSMUST00000027291,ENSMUST00000114986,ENSMUST00000027289,ENSMUST00000114933,ENSMUST00000027288,ENSMUST00000027285,ENSMUST00000061505,ENSMUST00000042161
2585	1	85	2	36818705	177668	36818705	36996372	-0.17	0.896	0.00	1.00	Y	Y	Y	Y	Y	Y	Y	Y	Y	Y	ENSMUST00000027291,ENSMUST00000027290
2586	1	85	3	36818705	264736	36818705	37133840	0.02	0.382	0.00	1.00	Y	Y	Y	Y	Y	Y	Y	Y	Y	Y	ENSMUST00000027290,ENSMUST00000027291,ENSMUST00000117172
2587	1	85	4	36818705	391984	36818705	37244449	-0.04	0.813	0.00	1.00	Y	Y	Y	Y	Y	Y	Y	Y	Y	Y	ENSMUST00000027289,ENSMUST00000117172,ENSMUST00000027290,ENSMUST00000027291
2588	1	85	5	36818705	457401	36818705	37320228	-0.03	0.768	0.00	1.00	Y	Y	Y	Y	Y	Y	Y	Y	Y	Y	ENSMUST00000027291,ENSMUST00000027290,ENSMUST00000117172,ENSMUST00000027288,ENSMUST00000027289
2589	1	85	6	36818705	607361	36818705	37461284	-0.02	0.740	0.00	1.00	Y	Y	Y	Y	Y	Y	Y	Y	Y	Y	ENSMUST00000114933,ENSMUST00000027288,ENSMUST00000027291,ENSMUST00000027289,ENSMUST00000027290,ENSMUST00000117172
2590	1	85	7	36818705	668310	36818705	37495969	-0.02	0.770	0.00	1.00	Y	Y	Y	Y	Y	Y	Y	Y	Y	Y	ENSMUST00000117172,ENSMUST00000027289,ENSMUST00000027290,ENSMUST00000027291,ENSMUST00000027288,ENSMUST00000114933,ENSMUST00000027285
2591	1	85	8	36818705	774554	36818705	37593258	-0.02	0.883	0.00	1.00	Y	Y	Y	Y	Y	Y	Y	Y	Y	Y	ENSMUST00000027285,ENSMUST00000114933,ENSMUST00000027288,ENSMUST00000027289,ENSMUST00000117172,ENSMUST00000027290,ENSMUST00000027291,ENSMUST00000042161
2592	1	85	9	36818705	957952	36818705	37776656	-0.01	0.726	0.00	1.00	Y	Y	Y	Y	Y	Y	Y	Y	Y	Y	ENSMUST00000027289,ENSMUST00000117172,ENSMUST00000027291,ENSMUST00000027290,ENSMUST00000042161,ENSMUST00000114933,ENSMUST00000027285,ENSMUST00000027288,ENSMUST00000061505
2593	1	85	10	36818705	1103220	36818705	37921924	-0.01	0.726	0.00	1.00	Y	Y	Y	Y	Y	Y	Y	Y	Y	Y	ENSMUST00000061505,ENSMUST00000042161,ENSMUST00000027288,ENSMUST00000027285,ENSMUST00000027291,ENSMUST00000027289,ENSMUST00000117172,ENSMUST00000027290,ENSMUST00000114933,ENSMUST00000041815
2630	1	86	2	36996372	87069	36849035	37133840	0.08	0.219	0.00	1.00	Y	Y	Y	Y	Y	Y	Y	Y	Y	Y	ENSMUST00000117172,ENSMUST00000027290
2631	1	86	3	36996372	214317	36849035	37244449	-0.04	0.736	0.00	1.00	Y	Y	Y	Y	Y	Y	Y	Y	Y	Y	ENSMUST00000027289,ENSMUST00000117172,ENSMUST00000027290
2632	1	86	4	36996372	279734	36849035	37320228	-0.02	0.676	0.00	1.00	Y	Y	Y	Y	Y	Y	Y	Y	Y	Y	ENSMUST00000027288,ENSMUST00000027289,ENSMUST00000117172,ENSMUST00000027290
2633	1	86	5	36996372	429694	36849035	37461284	-0.01	0.647	0.00	1.00	Y	Y	Y	Y	Y	Y	Y	Y	Y	Y	ENSMUST00000027290,ENSMUST00000114933,ENSMUST00000027288,ENSMUST00000117172,ENSMUST00000027289
2634	1	86	6	36996372	490643	36849035	37495969	0.01	0.439	0.00	1.00	Y	Y	Y	Y	Y	Y	Y	Y	Y	Y	ENSMUST00000114933,ENSMUST00000027285,ENSMUST00000027288,ENSMUST00000027290,ENSMUST00000117172,ENSMUST00000027289
2635	1	86	7	36996372	596887	36849035	37593258	-0.02	0.769	0.00	1.00	Y	Y	Y	Y	Y	Y	Y	Y	Y	Y	ENSMUST00000027290,ENSMUST00000117172,ENSMUST00000027288,ENSMUST00000027289,ENSMUST00000027285,ENSMUST00000114933,ENSMUST00000042161
2636	1	86	8	36996372	780285	36849035	37776656	-0.01	0.698	0.00	1.00	Y	Y	Y	Y	Y	Y	Y	Y	Y	Y	ENSMUST00000114933,ENSMUST00000027288,ENSMUST00000027289,ENSMUST00000117172,ENSMUST00000027290,ENSMUST00000061505,ENSMUST00000042161,ENSMUST00000027285
2637	1	86	9	36996372	925553	36849035	37921924	-0.01	0.698	0.00	1.00	Y	Y	Y	Y	Y	Y	Y	Y	Y	Y	ENSMUST00000027289,ENSMUST00000027288,ENSMUST00000117172,ENSMUST00000027290,ENSMUST00000114933,ENSMUST00000042161,ENSMUST00000027285,ENSMUST00000041815,ENSMUST00000061505
2638	1	86	10	36996372	932679	36849035	37934232	-0.02	0.858	0.00	1.00	Y	Y	Y	Y	Y	Y	Y	Y	Y	Y	ENSMUST00000027289,ENSMUST00000117172,ENSMUST00000027290,ENSMUST00000041815,ENSMUST00000027288,ENSMUST00000061505,ENSMUST00000042161,ENSMUST00000114933,ENSMUST00000027285,ENSMUST00000041621
2675	1	87	2	37083440	127249	37083440	37244449	-0.04	0.784	0.00	1.00	Y	Y	Y	Y	Y	Y	Y	Y	Y	Y	ENSMUST00000117172,ENSMUST00000027289
2676	1	87	3	37083440	192666	37083440	37320228	-0.01	0.660	0.00	1.00	Y	Y	Y	Y	Y	Y	Y	Y	Y	Y	ENSMUST00000027288,ENSMUST00000027289,ENSMUST00000117172
2677	1	87	4	37083440	342626	37083440	37461284	-0.01	0.607	0.00	1.00	Y	Y	Y	Y	Y	Y	Y	Y	Y	Y	ENSMUST00000027289,ENSMUST00000117172,ENSMUST00000027288,ENSMUST00000114933
2678	1	87	5	37083440	403575	37083440	37495969	-0.01	0.633	0.00	1.00	Y	Y	Y	Y	Y	Y	Y	Y	Y	Y	ENSMUST00000027289,ENSMUST00000117172,ENSMUST00000027288,ENSMUST00000027285,ENSMUST00000114933
2679	1	87	6	37083440	509819	37083440	37593258	-0.02	0.745	0.00	1.00	Y	Y	Y	Y	Y	Y	Y	Y	Y	Y	ENSMUST00000117172,ENSMUST00000027289,ENSMUST00000042161,ENSMUST00000027285,ENSMUST00000027288,ENSMUST00000114933
2680	1	87	7	37083440	693217	37083440	37776656	0.00	0.619	0.00	1.00	Y	Y	Y	Y	Y	Y	Y	Y	Y	Y	ENSMUST00000027289,ENSMUST00000117172,ENSMUST00000061505,ENSMUST00000114933,ENSMUST00000027288,ENSMUST00000042161,ENSMUST00000027285
2681	1	87	8	37083440	838485	37083440	37921924	0.00	0.626	0.00	1.00	Y	Y	Y	Y	Y	Y	Y	Y	Y	Y	ENSMUST00000061505,ENSMUST00000042161,ENSMUST00000027285,ENSMUST00000114933,ENSMUST00000027288,ENSMUST00000117172,ENSMUST00000027289,ENSMUST00000041815
2682	1	87	9	37083440	845611	37083440	37934232	-0.01	0.786	0.00	1.00	Y	Y	Y	Y	Y	Y	Y	Y	Y	Y	ENSMUST00000041621,ENSMUST00000041815,ENSMUST00000061505,ENSMUST00000042161,ENSMUST00000117172,ENSMUST00000027285,ENSMUST00000114933,ENSMUST00000027289,ENSMUST00000027288
2683	1	87	10	37083440	863751	37083440	37947190	-0.01	0.832	0.00	1.00	Y	Y	Y	Y	Y	Y	Y	Y	Y	Y	ENSMUST00000027289,ENSMUST00000117172,ENSMUST00000027288,ENSMUST00000027285,ENSMUST00000114933,ENSMUST00000061505,ENSMUST00000042161,ENSMUST00000041815,ENSMUST00000027257,ENSMUST00000041621
2718	1	88	2	37210688	65418	37210688	37320228	0.00	0.298	0.00	1.00	Y	Y	Y	Y	Y	Y	Y	Y	Y	Y	ENSMUST00000027289,ENSMUST00000027288
2719	1	88	3	37210688	215378	37210688	37461284	0.00	0.448	0.00	1.00	Y	Y	Y	Y	Y	Y	Y	Y	Y	Y	ENSMUST00000114933,ENSMUST00000027288,ENSMUST00000027289
2720	1	88	4	37210688	276327	37210688	37495969	-0.02	0.698	0.00	1.00	Y	Y	Y	Y	Y	Y	Y	Y	Y	Y	ENSMUST00000027289,ENSMUST00000027285,ENSMUST00000114933,ENSMUST00000027288
2721	1	88	5	37210688	382571	37210688	37593258	-0.03	0.818	0.00	1.00	Y	Y	Y	Y	Y	Y	Y	Y	Y	Y	ENSMUST00000042161,ENSMUST00000027289,ENSMUST00000027285,ENSMUST00000114933,ENSMUST00000027288
2722	1	88	6	37210688	565969	37210688	37776656	-0.03	0.820	0.00	1.00	Y	Y	Y	Y	Y	Y	Y	Y	Y	Y	ENSMUST00000027285,ENSMUST00000114933,ENSMUST00000027288,ENSMUST00000027289,ENSMUST00000042161,ENSMUST00000061505
2723	1	88	7	37210688	711237	37210688	37921924	-0.02	0.795	0.00	1.00	Y	Y	Y	Y	Y	Y	Y	Y	Y	Y	ENSMUST00000061505,ENSMUST00000027288,ENSMUST00000027289,ENSMUST00000042161,ENSMUST00000027285,ENSMUST00000114933,ENSMUST00000041815
2724	1	88	8	37210688	718363	37210688	37934232	-0.02	0.879	0.00	1.00	Y	Y	Y	Y	Y	Y	Y	Y	Y	Y	ENSMUST00000114933,ENSMUST00000027288,ENSMUST00000027289,ENSMUST00000027285,ENSMUST00000041621,ENSMUST00000041815,ENSMUST00000042161,ENSMUST00000061505
2725	1	88	9	37210688	736503	37210688	37947190	-0.02	0.880	0.00	1.00	Y	Y	Y	Y	Y	Y	Y	Y	Y	Y	ENSMUST00000114933,ENSMUST00000027288,ENSMUST00000027289,ENSMUST00000027285,ENSMUST00000061505,ENSMUST00000042161,ENSMUST00000027257,ENSMUST00000041621,ENSMUST00000041815
2726	1	88	10	37210688	803917	37210688	38014604	-0.01	0.739	0.00	1.00	Y	Y	Y	Y	Y	Y	Y	Y	Y	Y	ENSMUST00000027285,ENSMUST00000114933,ENSMUST00000042161,ENSMUST00000027289,ENSMUST00000061505,ENSMUST00000027288,ENSMUST00000041815,ENSMUST00000027254,ENSMUST00000027257,ENSMUST00000041621
2762	1	89	2	37276105	149961	37276105	37461284	0.00	0.298	0.00	1.00	Y	Y	Y	Y	Y	Y	Y	Y	Y	Y	ENSMUST00000027288,ENSMUST00000114933
2763	1	89	3	37276105	210910	37276105	37495969	0.00	0.448	0.00	1.00	Y	Y	Y	Y	Y	Y	Y	Y	Y	Y	ENSMUST00000027285,ENSMUST00000027288,ENSMUST00000114933
2764	1	89	4	37276105	317154	37276105	37593258	-0.06	0.886	0.00	1.00	Y	Y	Y	Y	Y	Y	Y	Y	Y	Y	ENSMUST00000027288,ENSMUST00000027285,ENSMUST00000114933,ENSMUST00000042161
2765	1	89	5	37276105	500552	37276105	37776656	-0.02	0.721	0.00	1.00	Y	Y	Y	Y	Y	Y	Y	Y	Y	Y	ENSMUST00000042161,ENSMUST00000027285,ENSMUST00000114933,ENSMUST00000027288,ENSMUST00000061505
2766	1	89	6	37276105	645820	37276105	37921924	-0.01	0.698	0.00	1.00	Y	Y	Y	Y	Y	Y	Y	Y	Y	Y	ENSMUST00000061505,ENSMUST00000042161,ENSMUST00000041815,ENSMUST00000027285,ENSMUST00000114933,ENSMUST00000027288
2767	1	89	7	37276105	652946	37276105	37934232	-0.03	0.860	0.00	1.00	Y	Y	Y	Y	Y	Y	Y	Y	Y	Y	ENSMUST00000027288,ENSMUST00000114933,ENSMUST00000027285,ENSMUST00000041621,ENSMUST00000041815,ENSMUST00000042161,ENSMUST00000061505
2768	1	89	8	37276105	671086	37276105	37947190	-0.03	0.935	0.00	1.00	Y	Y	Y	Y	Y	Y	Y	Y	Y	Y	ENSMUST00000027288,ENSMUST00000042161,ENSMUST00000027285,ENSMUST00000114933,ENSMUST00000061505,ENSMUST00000027257,ENSMUST00000041621,ENSMUST00000041815
2769	1	89	9	37276105	738500	37276105	38014604	-0.02	0.855	0.00	1.00	Y	Y	Y	Y	Y	Y	Y	Y	Y	Y	ENSMUST00000042161,ENSMUST00000027285,ENSMUST00000114933,ENSMUST00000027288,ENSMUST00000027254,ENSMUST00000027257,ENSMUST00000041621,ENSMUST00000061505,ENSMUST00000041815
2770	1	89	10	37276105	910403	37276105	38186507	-0.01	0.841	0.00	1.00	Y	Y	Y	Y	Y	Y	Y	Y	Y	Y	ENSMUST00000042161,ENSMUST00000027285,ENSMUST00000114933,ENSMUST00000041815,ENSMUST00000061505,ENSMUST00000027288,ENSMUST00000027251,ENSMUST00000027254,ENSMUST00000027257,ENSMUST00000041621
2804	1	90	2	37426065	60950	37426065	37495969	0.00	0.298	0.00	1.00	Y	Y	Y	Y	Y	Y	Y	Y	Y	Y	ENSMUST00000114933,ENSMUST00000027285
2805	1	90	3	37426065	167194	37426065	37593258	-0.13	0.938	0.00	1.00	Y	Y	Y	Y	Y	Y	Y	Y	Y	Y	ENSMUST00000042161,ENSMUST00000027285,ENSMUST00000114933
2806	1	90	4	37426065	350592	37426065	37776656	-0.03	0.761	0.00	1.00	Y	Y	Y	Y	Y	Y	Y	Y	Y	Y	ENSMUST00000061505,ENSMUST00000027285,ENSMUST00000042161,ENSMUST00000114933
2807	1	90	5	37426065	495860	37426065	37921924	-0.02	0.721	0.00	1.00	Y	Y	Y	Y	Y	Y	Y	Y	Y	Y	ENSMUST00000114933,ENSMUST00000027285,ENSMUST00000042161,ENSMUST00000061505,ENSMUST00000041815
2808	1	90	6	37426065	502986	37426065	37934232	-0.04	0.887	0.00	1.00	Y	Y	Y	Y	Y	Y	Y	Y	Y	Y	ENSMUST00000114933,ENSMUST00000042161,ENSMUST00000061505,ENSMUST00000027285,ENSMUST00000041815,ENSMUST00000041621
2809	1	90	7	37426065	521126	37426065	37947190	-0.04	0.954	0.00	1.00	Y	Y	Y	Y	Y	Y	Y	Y	Y	Y	ENSMUST00000027257,ENSMUST00000041621,ENSMUST00000041815,ENSMUST00000061505,ENSMUST00000042161,ENSMUST00000027285,ENSMUST00000114933
2810	1	90	8	37426065	588540	37426065	38014604	-0.02	0.872	0.00	1.00	Y	Y	Y	Y	Y	Y	Y	Y	Y	Y	ENSMUST00000027285,ENSMUST00000114933,ENSMUST00000061505,ENSMUST00000042161,ENSMUST00000027254,ENSMUST00000041815,ENSMUST00000027257,ENSMUST00000041621
2811	1	90	9	37426065	760443	37426065	38186507	-0.02	0.852	0.00	1.00	Y	Y	Y	Y	Y	Y	Y	Y	Y	Y	ENSMUST00000027285,ENSMUST00000114933,ENSMUST00000042161,ENSMUST00000041815,ENSMUST00000027251,ENSMUST00000061505,ENSMUST00000041621,ENSMUST00000027254,ENSMUST00000027257
2812	1	90	10	37426065	1257966	37426065	38684030	-0.01	0.773	0.00	1.00	Y	Y	Y	Y	Y	Y	Y	Y	Y	Y	ENSMUST00000095027,ENSMUST00000027251,ENSMUST00000042161,ENSMUST00000027254,ENSMUST00000027285,ENSMUST00000114933,ENSMUST00000061505,ENSMUST00000027257,ENSMUST00000041621,ENSMUST00000041815
2845	1	91	2	37487014	106245	37487014	37593258	-0.38	0.983	0.00	1.00	Y	Y	Y	Y	Y	Y	Y	Y	Y	Y	ENSMUST00000042161,ENSMUST00000027285
2846	1	91	3	37487014	289643	37487014	37776656	-0.07	0.825	0.00	1.00	Y	Y	Y	Y	Y	Y	Y	Y	Y	Y	ENSMUST00000042161,ENSMUST00000027285,ENSMUST00000061505
2847	1	91	4	37487014	434911	37487014	37921924	-0.03	0.761	0.00	1.00	Y	Y	Y	Y	Y	Y	Y	Y	Y	Y	ENSMUST00000041815,ENSMUST00000061505,ENSMUST00000042161,ENSMUST00000027285
2848	1	91	5	37487014	442037	37487014	37934232	-0.05	0.920	0.00	1.00	Y	Y	Y	Y	Y	Y	Y	Y	Y	Y	ENSMUST00000027285,ENSMUST00000041815,ENSMUST00000041621,ENSMUST00000061505,ENSMUST00000042161
2849	1	91	6	37487014	460177	37487014	37947190	-0.06	0.971	0.00	1.00	Y	Y	Y	Y	Y	Y	Y	Y	Y	Y	ENSMUST00000061505,ENSMUST00000041815,ENSMUST00000042161,ENSMUST00000027285,ENSMUST00000027257,ENSMUST00000041621
2850	1	91	7	37487014	527591	37487014	38014604	-0.03	0.893	0.00	1.00	Y	Y	Y	Y	Y	Y	Y	Y	Y	Y	ENSMUST00000027254,ENSMUST00000042161,ENSMUST00000027257,ENSMUST00000027285,ENSMUST00000041621,ENSMUST00000041815,ENSMUST00000061505
2851	1	91	8	37487014	699494	37487014	38186507	-0.02	0.869	0.00	1.00	Y	Y	Y	Y	Y	Y	Y	Y	Y	Y	ENSMUST00000027254,ENSMUST00000042161,ENSMUST00000027257,ENSMUST00000027285,ENSMUST00000041621,ENSMUST00000041815,ENSMUST00000061505,ENSMUST00000027251
2852	1	91	9	37487014	1197017	37487014	38684030	-0.01	0.779	0.00	1.00	Y	Y	Y	Y	Y	Y	Y	Y	Y	Y	ENSMUST00000027254,ENSMUST00000027257,ENSMUST00000027285,ENSMUST00000041621,ENSMUST00000042161,ENSMUST00000041815,ENSMUST00000061505,ENSMUST00000027251,ENSMUST00000095027
2853	1	91	10	37487014	1467992	37487014	38955005	-0.01	0.808	0.00	1.00	Y	Y	Y	Y	Y	Y	Y	Y	Y	Y	ENSMUST00000061505,ENSMUST00000027249,ENSMUST00000042161,ENSMUST00000027285,ENSMUST00000041621,ENSMUST00000095027,ENSMUST00000041815,ENSMUST00000027251,ENSMUST00000027254,ENSMUST00000027257
2883	1	92	2	37593258	183399	37500961	37776656	0.12	0.175	0.00	1.00	Y	Y	Y	Y	Y	Y	Y	Y	Y	Y	ENSMUST00000042161,ENSMUST00000061505
2884	1	92	3	37593258	328667	37500961	37921924	0.04	0.301	0.00	1.00	Y	Y	Y	Y	Y	Y	Y	Y	Y	Y	ENSMUST00000061505,ENSMUST00000042161,ENSMUST00000041815
2885	1	92	4	37593258	335793	37500961	37934232	0.00	0.573	0.00	1.00	Y	Y	Y	Y	Y	Y	Y	Y	Y	Y	ENSMUST00000041621,ENSMUST00000041815,ENSMUST00000061505,ENSMUST00000042161
2886	1	92	5	37593258	353933	37500961	37947190	-0.06	0.932	0.00	1.00	Y	Y	Y	Y	Y	Y	Y	Y	Y	Y	ENSMUST00000042161,ENSMUST00000061505,ENSMUST00000027257,ENSMUST00000041815,ENSMUST00000041621
2887	1	92	6	37593258	421347	37500961	38014604	-0.02	0.747	0.00	1.00	Y	Y	Y	Y	Y	Y	Y	Y	Y	Y	ENSMUST00000027254,ENSMUST00000027257,ENSMUST00000061505,ENSMUST00000042161,ENSMUST00000041621,ENSMUST00000041815
2888	1	92	7	37593258	593250	37500961	38186507	-0.02	0.811	0.00	1.00	Y	Y	Y	Y	Y	Y	Y	Y	Y	Y	ENSMUST00000041621,ENSMUST00000027257,ENSMUST00000027254,ENSMUST00000027251,ENSMUST00000041815,ENSMUST00000061505,ENSMUST00000042161
2889	1	92	8	37593258	1090773	37500961	38684030	0.00	0.621	0.00	1.00	Y	Y	Y	Y	Y	Y	Y	Y	Y	Y	ENSMUST00000042161,ENSMUST00000041815,ENSMUST00000061505,ENSMUST00000027251,ENSMUST00000041621,ENSMUST00000027254,ENSMUST00000027257,ENSMUST00000095027
2890	1	92	9	37593258	1361748	37500961	38955005	0.01	0.498	0.00	1.00	Y	Y	Y	Y	Y	Y	Y	Y	Y	Y	ENSMUST00000027257,ENSMUST00000041621,ENSMUST00000041815,ENSMUST00000061505,ENSMUST00000042161,ENSMUST00000027254,ENSMUST00000027251,ENSMUST00000027249,ENSMUST00000095027
2891	1	92	10	37593258	1657791	37500961	39419031	0.01	0.525	0.00	1.00	Y	Y	Y	Y	Y	Y	Y	Y	Y	Y	ENSMUST00000056815,ENSMUST00000027249,ENSMUST00000061505,ENSMUST00000042161,ENSMUST00000041621,ENSMUST00000095027,ENSMUST00000041815,ENSMUST00000027251,ENSMUST00000027254,ENSMUST00000027257
2922	1	93	2	37776656	145269	37668521	37921924	0.00	0.298	0.00	1.00	Y	Y	Y	Y	Y	Y	Y	Y	Y	Y	ENSMUST00000041815,ENSMUST00000061505
2923	1	93	3	37776656	152395	37668521	37934232	-0.08	0.869	0.00	1.00	Y	Y	Y	Y	Y	Y	Y	Y	Y	Y	ENSMUST00000041621,ENSMUST00000041815,ENSMUST00000061505
2924	1	93	4	37776656	170535	37668521	37947190	-0.11	0.981	0.00	1.00	Y	Y	Y	Y	Y	Y	Y	Y	Y	Y	ENSMUST00000061505,ENSMUST00000041815,ENSMUST00000027257,ENSMUST00000041621
2925	1	93	5	37776656	237949	37668521	38014604	-0.04	0.868	0.00	1.00	Y	Y	Y	Y	Y	Y	Y	Y	Y	Y	ENSMUST00000061505,ENSMUST00000027257,ENSMUST00000041815,ENSMUST00000041621,ENSMUST00000027254
2926	1	93	6	37776656	409852	37668521	38186507	-0.03	0.816	0.00	1.00	Y	Y	Y	Y	Y	Y	Y	Y	Y	Y	ENSMUST00000027254,ENSMUST00000027251,ENSMUST00000027257,ENSMUST00000041621,ENSMUST00000041815,ENSMUST00000061505
2927	1	93	7	37776656	907375	37668521	38684030	-0.01	0.672	0.00	1.00	Y	Y	Y	Y	Y	Y	Y	Y	Y	Y	ENSMUST00000027251,ENSMUST00000027257,ENSMUST00000041815,ENSMUST00000061505,ENSMUST00000027254,ENSMUST00000041621,ENSMUST00000095027
2928	1	93	8	37776656	1178350	37668521	38955005	0.00	0.615	0.00	1.00	Y	Y	Y	Y	Y	Y	Y	Y	Y	Y	ENSMUST00000027257,ENSMUST00000041621,ENSMUST00000041815,ENSMUST00000061505,ENSMUST00000095027,ENSMUST00000027254,ENSMUST00000027251,ENSMUST00000027249
2929	1	93	9	37776656	1474393	37668521	39419031	0.00	0.626	0.00	1.00	Y	Y	Y	Y	Y	Y	Y	Y	Y	Y	ENSMUST00000095027,ENSMUST00000027251,ENSMUST00000027254,ENSMUST00000027257,ENSMUST00000041621,ENSMUST00000041815,ENSMUST00000061505,ENSMUST00000056815,ENSMUST00000027249
2930	1	93	10	37776656	1758925	37668521	39535580	-0.01	0.756	0.00	1.00	Y	Y	Y	Y	Y	Y	Y	Y	Y	Y	ENSMUST00000027249,ENSMUST00000061505,ENSMUST00000095027,ENSMUST00000041815,ENSMUST00000041621,ENSMUST00000027251,ENSMUST00000027254,ENSMUST00000027257,ENSMUST00000056815,ENSMUST00000054462
2960	1	94	2	37921924	7127	37811620	37934232	0.00	0.298	0.00	1.00	Y	Y	Y	Y	Y	Y	Y	Y	Y	Y	ENSMUST00000041815,ENSMUST00000041621
2961	1	94	3	37921924	25267	37811620	37947190	0.03	0.345	0.00	1.00	Y	Y	Y	Y	Y	Y	Y	Y	Y	Y	ENSMUST00000027257,ENSMUST00000041621,ENSMUST00000041815
2962	1	94	4	37921924	92681	37811620	38014604	0.09	0.105	0.00	1.00	Y	Y	Y	Y	Y	Y	Y	Y	Y	Y	ENSMUST00000027257,ENSMUST00000041621,ENSMUST00000041815,ENSMUST00000027254
2963	1	94	5	37921924	264584	37811620	38186507	0.07	0.125	0.00	1.00	Y	Y	Y	Y	Y	Y	Y	Y	Y	Y	ENSMUST00000027251,ENSMUST00000027254,ENSMUST00000027257,ENSMUST00000041621,ENSMUST00000041815
2964	1	94	6	37921924	762107	37811620	38684030	0.07	0.096	0.00	1.00	Y	Y	Y	Y	Y	Y	Y	Y	Y	Y	ENSMUST00000095027,ENSMUST00000027251,ENSMUST00000041621,ENSMUST00000041815,ENSMUST00000027254,ENSMUST00000027257
2965	1	94	7	37921924	1033082	37811620	38955005	0.05	0.154	0.00	1.00	Y	Y	Y	Y	Y	Y	Y	Y	Y	Y	ENSMUST00000041815,ENSMUST00000095027,ENSMUST00000027251,ENSMUST00000027254,ENSMUST00000041621,ENSMUST00000027257,ENSMUST00000027249
2966	1	94	8	37921924	1329125	37811620	39419031	0.03	0.199	0.00	1.00	Y	Y	Y	Y	Y	Y	Y	Y	Y	Y	ENSMUST00000027249,ENSMUST00000095027,ENSMUST00000027251,ENSMUST00000027254,ENSMUST00000056815,ENSMUST00000027257,ENSMUST00000041621,ENSMUST00000041815
2967	1	94	9	37921924	1613657	37811620	39535580	0.01	0.378	0.00	1.00	Y	Y	Y	Y	Y	Y	Y	Y	Y	Y	ENSMUST00000041621,ENSMUST00000041815,ENSMUST00000054462,ENSMUST00000027257,ENSMUST00000056815,ENSMUST00000027254,ENSMUST00000027249,ENSMUST00000095027,ENSMUST00000027251
2968	1	94	10	37921924	1712327	37811620	39634250	0.01	0.478	0.00	1.00	Y	Y	Y	Y	Y	Y	Y	Y	Y	Y	ENSMUST00000027257,ENSMUST00000041621,ENSMUST00000041815,ENSMUST00000062525,ENSMUST00000027254,ENSMUST00000027251,ENSMUST00000054462,ENSMUST00000056815,ENSMUST00000095027,ENSMUST00000027249
2998	1	95	2	37929050	18141	37929050	37947190	0.08	0.211	0.00	1.00	Y	Y	Y	Y	Y	Y	Y	Y	Y	Y	ENSMUST00000027257,ENSMUST00000041621
2999	1	95	3	37929050	85555	37929050	38014604	0.18	0.044	0.18	1.00	Y	Y	Y	Y	Y	Y	Y	Y	Y	Y	ENSMUST00000027254,ENSMUST00000027257,ENSMUST00000041621
3000	1	95	4	37929050	257458	37929050	38186507	0.11	0.069	0.00	1.00	Y	Y	Y	Y	Y	Y	Y	Y	Y	Y	ENSMUST00000041621,ENSMUST00000027257,ENSMUST00000027251,ENSMUST00000027254
3001	1	95	5	37929050	754981	37929050	38684030	0.10	0.055	0.00	1.00	Y	Y	Y	Y	Y	Y	Y	Y	Y	Y	ENSMUST00000095027,ENSMUST00000027257,ENSMUST00000041621,ENSMUST00000027251,ENSMUST00000027254
3002	1	95	6	37929050	1025956	37929050	38955005	0.06	0.107	0.00	1.00	Y	Y	Y	Y	Y	Y	Y	Y	Y	Y	ENSMUST00000041621,ENSMUST00000027257,ENSMUST00000027249,ENSMUST00000095027,ENSMUST00000027254,ENSMUST00000027251
3003	1	95	7	37929050	1321999	37929050	39419031	0.05	0.154	0.00	1.00	Y	Y	Y	Y	Y	Y	Y	Y	Y	Y	ENSMUST00000056815,ENSMUST00000027249,ENSMUST00000095027,ENSMUST00000027257,ENSMUST00000041621,ENSMUST00000027251,ENSMUST00000027254
3004	1	95	8	37929050	1606531	37929050	39535580	0.02	0.337	0.00	1.00	Y	Y	Y	Y	Y	Y	Y	Y	Y	Y	ENSMUST00000041621,ENSMUST00000054462,ENSMUST00000027257,ENSMUST00000027249,ENSMUST00000056815,ENSMUST00000095027,ENSMUST00000027254,ENSMUST00000027251
3005	1	95	9	37929050	1705201	37929050	39634250	0.01	0.446	0.00	1.00	Y	Y	Y	Y	Y	Y	Y	Y	Y	Y	ENSMUST00000027251,ENSMUST00000027249,ENSMUST00000095027,ENSMUST00000027254,ENSMUST00000027257,ENSMUST00000041621,ENSMUST00000054462,ENSMUST00000056815,ENSMUST00000062525
3006	1	95	10	37929050	1778978	37929050	39708027	0.01	0.478	0.00	1.00	Y	Y	Y	Y	Y	Y	Y	Y	Y	Y	ENSMUST00000027249,ENSMUST00000095027,ENSMUST00000041621,ENSMUST00000027251,ENSMUST00000027254,ENSMUST00000027257,ENSMUST00000054462,ENSMUST00000056815,ENSMUST00000062525,ENSMUST00000053355
3035	1	96	2	37947190	67415	37935734	38014604	0.20	0.113	0.00	1.00	Y	Y	Y	Y	Y	Y	Y	Y	Y	Y	ENSMUST00000027254,ENSMUST00000027257
3036	1	96	3	37947190	239318	37935734	38186507	0.12	0.115	0.00	1.00	Y	Y	Y	Y	Y	Y	Y	Y	Y	Y	ENSMUST00000027254,ENSMUST00000027257,ENSMUST00000027251
3037	1	96	4	37947190	736841	37935734	38684030	0.08	0.130	0.00	1.00	Y	Y	Y	Y	Y	Y	Y	Y	Y	Y	ENSMUST00000095027,ENSMUST00000027251,ENSMUST00000027254,ENSMUST00000027257
3038	1	96	5	37947190	1007816	37935734	38955005	0.03	0.286	0.00	1.00	Y	Y	Y	Y	Y	Y	Y	Y	Y	Y	ENSMUST00000027254,ENSMUST00000027257,ENSMUST00000027251,ENSMUST00000095027,ENSMUST00000027249
3039	1	96	6	37947190	1303859	37935734	39419031	0.02	0.342	0.00	1.00	Y	Y	Y	Y	Y	Y	Y	Y	Y	Y	ENSMUST00000056815,ENSMUST00000027249,ENSMUST00000095027,ENSMUST00000027251,ENSMUST00000027254,ENSMUST00000027257
3040	1	96	7	37947190	1588391	37935734	39535580	-0.01	0.646	0.00	1.00	Y	Y	Y	Y	Y	Y	Y	Y	Y	Y	ENSMUST00000056815,ENSMUST00000027249,ENSMUST00000095027,ENSMUST00000027251,ENSMUST00000027254,ENSMUST00000054462,ENSMUST00000027257
3041	1	96	8	37947190	1687061	37935734	39634250	-0.02	0.842	0.00	1.00	Y	Y	Y	Y	Y	Y	Y	Y	Y	Y	ENSMUST00000027251,ENSMUST00000027257,ENSMUST00000027254,ENSMUST00000056815,ENSMUST00000095027,ENSMUST00000027249,ENSMUST00000054462,ENSMUST00000062525
3042	1	96	9	37947190	1760838	37935734	39708027	-0.02	0.827	0.00	1.00	Y	Y	Y	Y	Y	Y	Y	Y	Y	Y	ENSMUST00000027251,ENSMUST00000027249,ENSMUST00000027257,ENSMUST00000027254,ENSMUST00000095027,ENSMUST00000056815,ENSMUST00000053355,ENSMUST00000054462,ENSMUST00000062525
3043	1	96	10	37947190	1830653	37935734	39777842	-0.01	0.809	0.00	1.00	Y	Y	Y	Y	Y	Y	Y	Y	Y	Y	ENSMUST00000062525,ENSMUST00000027257,ENSMUST00000054462,ENSMUST00000027254,ENSMUST00000056815,ENSMUST00000027249,ENSMUST00000027251,ENSMUST00000095027,ENSMUST00000073733,ENSMUST00000053355
3070	1	97	2	38014604	171904	38003580	38186507	-0.06	0.800	0.00	1.00	Y	Y	Y	Y	Y	Y	Y	Y	Y	Y	ENSMUST00000027251,ENSMUST00000027254
3071	1	97	3	38014604	669427	38003580	38684030	-0.01	0.628	0.00	1.00	Y	Y	Y	Y	Y	Y	Y	Y	Y	Y	ENSMUST00000027251,ENSMUST00000027254,ENSMUST00000095027
3072	1	97	4	38014604	940402	38003580	38955005	0.02	0.379	0.00	1.00	Y	Y	Y	Y	Y	Y	Y	Y	Y	Y	ENSMUST00000095027,ENSMUST00000027251,ENSMUST00000027254,ENSMUST00000027249
3073	1	97	5	38014604	1236445	38003580	39419031	0.01	0.429	0.00	1.00	Y	Y	Y	Y	Y	Y	Y	Y	Y	Y	ENSMUST00000095027,ENSMUST00000027251,ENSMUST00000027254,ENSMUST00000056815,ENSMUST00000027249
3074	1	97	6	38014604	1520977	38003580	39535580	-0.01	0.675	0.00	1.00	Y	Y	Y	Y	Y	Y	Y	Y	Y	Y	ENSMUST00000056815,ENSMUST00000027249,ENSMUST00000095027,ENSMUST00000027251,ENSMUST00000027254,ENSMUST00000054462
3075	1	97	7	38014604	1619647	38003580	39634250	-0.03	0.884	0.00	1.00	Y	Y	Y	Y	Y	Y	Y	Y	Y	Y	ENSMUST00000054462,ENSMUST00000027254,ENSMUST00000056815,ENSMUST00000027249,ENSMUST00000027251,ENSMUST00000095027,ENSMUST00000062525
3076	1	97	8	38014604	1693424	38003580	39708027	-0.02	0.863	0.00	1.00	Y	Y	Y	Y	Y	Y	Y	Y	Y	Y	ENSMUST00000053355,ENSMUST00000027254,ENSMUST00000062525,ENSMUST00000054462,ENSMUST00000027251,ENSMUST00000056815,ENSMUST00000027249,ENSMUST00000095027
3077	1	97	9	38014604	1763239	38003580	39777842	-0.02	0.844	0.00	1.00	Y	Y	Y	Y	Y	Y	Y	Y	Y	Y	ENSMUST00000054462,ENSMUST00000027254,ENSMUST00000056815,ENSMUST00000027249,ENSMUST00000095027,ENSMUST00000027251,ENSMUST00000073733,ENSMUST00000062525,ENSMUST00000053355
3078	1	97	10	38014604	1943471	38003580	40081770	-0.01	0.833	0.00	1.00	Y	Y	Y	Y	Y	Y	Y	Y	Y	Y	ENSMUST00000054462,ENSMUST00000056815,ENSMUST00000027249,ENSMUST00000095027,ENSMUST00000027254,ENSMUST00000027251,ENSMUST00000073733,ENSMUST00000062525,ENSMUST00000053355,ENSMUST00000027244
3106	1	98	2	38186507	497524	38109631	38684030	-0.08	0.815	0.00	1.00	Y	Y	Y	Y	Y	Y	Y	Y	Y	Y	ENSMUST00000027251,ENSMUST00000095027
3107	1	98	3	38186507	768499	38109631	38955005	0.07	0.212	0.00	1.00	Y	Y	Y	Y	Y	Y	Y	Y	Y	Y	ENSMUST00000027249,ENSMUST00000095027,ENSMUST00000027251
3108	1	98	4	38186507	1064542	38109631	39419031	0.04	0.297	0.00	1.00	Y	Y	Y	Y	Y	Y	Y	Y	Y	Y	ENSMUST00000056815,ENSMUST00000027249,ENSMUST00000095027,ENSMUST00000027251
3109	1	98	5	38186507	1349074	38109631	39535580	-0.01	0.668	0.00	1.00	Y	Y	Y	Y	Y	Y	Y	Y	Y	Y	ENSMUST00000027251,ENSMUST00000054462,ENSMUST00000056815,ENSMUST00000095027,ENSMUST00000027249
3110	1	98	6	38186507	1447744	38109631	39634250	-0.05	0.942	0.00	1.00	Y	Y	Y	Y	Y	Y	Y	Y	Y	Y	ENSMUST00000095027,ENSMUST00000027251,ENSMUST00000027249,ENSMUST00000056815,ENSMUST00000054462,ENSMUST00000062525
3111	1	98	7	38186507	1521521	38109631	39708027	-0.03	0.917	0.00	1.00	Y	Y	Y	Y	Y	Y	Y	Y	Y	Y	ENSMUST00000053355,ENSMUST00000062525,ENSMUST00000054462,ENSMUST00000027251,ENSMUST00000056815,ENSMUST00000027249,ENSMUST00000095027
3112	1	98	8	38186507	1591336	38109631	39777842	-0.03	0.917	0.00	1.00	Y	Y	Y	Y	Y	Y	Y	Y	Y	Y	ENSMUST00000053355,ENSMUST00000054462,ENSMUST00000056815,ENSMUST00000062525,ENSMUST00000027249,ENSMUST00000073733,ENSMUST00000095027,ENSMUST00000027251
3113	1	98	9	38186507	1771568	38109631	40081770	-0.02	0.900	0.00	1.00	Y	Y	Y	Y	Y	Y	Y	Y	Y	Y	ENSMUST00000027251,ENSMUST00000053355,ENSMUST00000027244,ENSMUST00000062525,ENSMUST00000073733,ENSMUST00000056815,ENSMUST00000054462,ENSMUST00000027249,ENSMUST00000095027
3114	1	98	10	38186507	1955080	38109631	40182064	-0.02	0.885	0.00	1.00	Y	Y	Y	Y	Y	Y	Y	Y	Y	Y	ENSMUST00000053355,ENSMUST00000027251,ENSMUST00000062525,ENSMUST00000054462,ENSMUST00000056815,ENSMUST00000027249,ENSMUST00000095027,ENSMUST00000073733,ENSMUST00000027243,ENSMUST00000027244
3138	1	99	2	38684030	270976	38234170	38955005	0.06	0.234	0.00	1.00	Y	Y	Y	Y	Y	Y	Y	Y	Y	Y	ENSMUST00000027249,ENSMUST00000095027
3139	1	99	3	38684030	567019	38234170	39419031	0.02	0.372	0.00	1.00	Y	Y	Y	Y	Y	Y	Y	Y	Y	Y	ENSMUST00000056815,ENSMUST00000027249,ENSMUST00000095027
3140	1	99	4	38684030	851551	38234170	39535580	-0.05	0.820	0.00	1.00	Y	Y	Y	Y	Y	Y	Y	Y	Y	Y	ENSMUST00000027249,ENSMUST00000095027,ENSMUST00000056815,ENSMUST00000054462
3141	1	99	5	38684030	950221	38234170	39634250	-0.06	0.944	0.00	1.00	Y	Y	Y	Y	Y	Y	Y	Y	Y	Y	ENSMUST00000056815,ENSMUST00000027249,ENSMUST00000095027,ENSMUST00000062525,ENSMUST00000054462
3142	1	99	6	38684030	1023998	38234170	39708027	-0.04	0.915	0.00	1.00	Y	Y	Y	Y	Y	Y	Y	Y	Y	Y	ENSMUST00000053355,ENSMUST00000062525,ENSMUST00000095027,ENSMUST00000054462,ENSMUST00000056815,ENSMUST00000027249
3143	1	99	7	38684030	1093813	38234170	39777842	-0.03	0.903	0.00	1.00	Y	Y	Y	Y	Y	Y	Y	Y	Y	Y	ENSMUST00000056815,ENSMUST00000095027,ENSMUST00000027249,ENSMUST00000054462,ENSMUST00000073733,ENSMUST00000062525,ENSMUST00000053355
3144	1	99	8	38684030	1274045	38234170	40081770	-0.02	0.882	0.00	1.00	Y	Y	Y	Y	Y	Y	Y	Y	Y	Y	ENSMUST00000056815,ENSMUST00000027249,ENSMUST00000095027,ENSMUST00000062525,ENSMUST00000054462,ENSMUST00000073733,ENSMUST00000053355,ENSMUST00000027244
3145	1	99	9	38684030	1457557	38234170	40182064	-0.01	0.792	0.00	1.00	Y	Y	Y	Y	Y	Y	Y	Y	Y	Y	ENSMUST00000095027,ENSMUST00000027249,ENSMUST00000056815,ENSMUST00000027243,ENSMUST00000027244,ENSMUST00000073733,ENSMUST00000053355,ENSMUST00000062525,ENSMUST00000054462
3146	1	99	10	38684030	1597895	38234170	40373022	0.00	0.622	0.00	1.00	Y	Y	Y	Y	Y	Y	Y	Y	Y	Y	ENSMUST00000027241,ENSMUST00000073733,ENSMUST00000027243,ENSMUST00000027244,ENSMUST00000053355,ENSMUST00000062525,ENSMUST00000054462,ENSMUST00000056815,ENSMUST00000027249,ENSMUST00000095027
3170	1	100	2	38955005	296044	38920721	39419031	0.00	0.298	0.00	1.00	Y	Y	Y	Y	Y	Y	Y	Y	Y	Y	ENSMUST00000027249,ENSMUST00000056815
3171	1	100	3	38955005	580576	38920721	39535580	-0.04	0.763	0.00	1.00	Y	Y	Y	Y	Y	Y	Y	Y	Y	Y	ENSMUST00000027249,ENSMUST00000056815,ENSMUST00000054462
3172	1	100	4	38955005	679246	38920721	39634250	-0.10	0.963	0.00	1.00	Y	Y	Y	Y	Y	Y	Y	Y	Y	Y	ENSMUST00000062525,ENSMUST00000054462,ENSMUST00000056815,ENSMUST00000027249
3173	1	100	5	38955005	753023	38920721	39708027	-0.06	0.931	0.00	1.00	Y	Y	Y	Y	Y	Y	Y	Y	Y	Y	ENSMUST00000053355,ENSMUST00000062525,ENSMUST00000027249,ENSMUST00000054462,ENSMUST00000056815
3174	1	100	6	38955005	822838	38920721	39777842	-0.05	0.947	0.00	1.00	Y	Y	Y	Y	Y	Y	Y	Y	Y	Y	ENSMUST00000062525,ENSMUST00000053355,ENSMUST00000073733,ENSMUST00000054462,ENSMUST00000056815,ENSMUST00000027249
3175	1	100	7	38955005	1003070	38920721	40081770	-0.04	0.924	0.00	1.00	Y	Y	Y	Y	Y	Y	Y	Y	Y	Y	ENSMUST00000027249,ENSMUST00000054462,ENSMUST00000056815,ENSMUST00000062525,ENSMUST00000053355,ENSMUST00000073733,ENSMUST00000027244
3176	1	100	8	38955005	1186582	38920721	40182064	-0.03	0.893	0.00	1.00	Y	Y	Y	Y	Y	Y	Y	Y	Y	Y	ENSMUST00000027243,ENSMUST00000027244,ENSMUST00000073733,ENSMUST00000053355,ENSMUST00000027249,ENSMUST00000062525,ENSMUST00000054462,ENSMUST00000056815
3177	1	100	9	38955005	1326920	38920721	40373022	-0.01	0.688	0.00	1.00	Y	Y	Y	Y	Y	Y	Y	Y	Y	Y	ENSMUST00000056815,ENSMUST00000027249,ENSMUST00000054462,ENSMUST00000027241,ENSMUST00000062525,ENSMUST00000027243,ENSMUST00000053355,ENSMUST00000027244,ENSMUST00000073733
3178	1	100	10	38955005	1426467	38920721	40422316	0.00	0.693	0.00	1.00	Y	Y	Y	Y	Y	Y	Y	Y	Y	Y	ENSMUST00000027243,ENSMUST00000027244,ENSMUST00000027241,ENSMUST00000053355,ENSMUST00000095020,ENSMUST00000073733,ENSMUST00000062525,ENSMUST00000027249,ENSMUST00000054462,ENSMUST00000056815
3202	1	101	2	39251048	284533	39251048	39535580	0.00	0.298	0.00	1.00	Y	Y	Y	Y	Y	Y	Y	Y	Y	Y	ENSMUST00000056815,ENSMUST00000054462
3203	1	101	3	39251048	383203	39251048	39634250	-0.02	0.682	0.00	1.00	Y	Y	Y	Y	Y	Y	Y	Y	Y	Y	ENSMUST00000056815,ENSMUST00000062525,ENSMUST00000054462
3204	1	101	4	39251048	456980	39251048	39708027	-0.01	0.627	0.00	1.00	Y	Y	Y	Y	Y	Y	Y	Y	Y	Y	ENSMUST00000054462,ENSMUST00000056815,ENSMUST00000053355,ENSMUST00000062525
3205	1	101	5	39251048	526795	39251048	39777842	-0.03	0.792	0.00	1.00	Y	Y	Y	Y	Y	Y	Y	Y	Y	Y	ENSMUST00000054462,ENSMUST00000062525,ENSMUST00000056815,ENSMUST00000073733,ENSMUST00000053355
3206	1	101	6	39251048	707027	39251048	40081770	-0.02	0.761	0.00	1.00	Y	Y	Y	Y	Y	Y	Y	Y	Y	Y	ENSMUST00000027244,ENSMUST00000073733,ENSMUST00000053355,ENSMUST00000062525,ENSMUST00000054462,ENSMUST00000056815
3207	1	101	7	39251048	890539	39251048	40182064	0.00	0.527	0.00	1.00	Y	Y	Y	Y	Y	Y	Y	Y	Y	Y	ENSMUST00000054462,ENSMUST00000056815,ENSMUST00000053355,ENSMUST00000062525,ENSMUST00000027243,ENSMUST00000027244,ENSMUST00000073733
3208	1	101	8	39251048	1030877	39251048	40373022	0.02	0.369	0.00	1.00	Y	Y	Y	Y	Y	Y	Y	Y	Y	Y	ENSMUST00000073733,ENSMUST00000053355,ENSMUST00000062525,ENSMUST00000027244,ENSMUST00000054462,ENSMUST00000027241,ENSMUST00000056815,ENSMUST00000027243
3209	1	101	9	39251048	1130424	39251048	40422316	0.01	0.408	0.00	1.00	Y	Y	Y	Y	Y	Y	Y	Y	Y	Y	ENSMUST00000062525,ENSMUST00000054462,ENSMUST00000056815,ENSMUST00000095020,ENSMUST00000027241,ENSMUST00000027243,ENSMUST00000053355,ENSMUST00000027244,ENSMUST00000073733
3210	1	101	10	39251048	1246505	39251048	40522241	0.02	0.262	0.00	1.00	Y	Y	Y	Y	Y	Y	Y	Y	Y	Y	ENSMUST00000056815,ENSMUST00000054462,ENSMUST00000073733,ENSMUST00000053355,ENSMUST00000062525,ENSMUST00000027243,ENSMUST00000027244,ENSMUST00000053043,ENSMUST00000095020,ENSMUST00000027241
3235	1	102	2	39535580	98671	39428344	39634250	-0.06	0.802	0.00	1.00	Y	Y	Y	Y	Y	Y	Y	Y	Y	Y	ENSMUST00000062525,ENSMUST00000054462
3236	1	102	3	39535580	172448	39428344	39708027	-0.02	0.682	0.00	1.00	Y	Y	Y	Y	Y	Y	Y	Y	Y	Y	ENSMUST00000053355,ENSMUST00000062525,ENSMUST00000054462
3237	1	102	4	39535580	242263	39428344	39777842	-0.05	0.838	0.00	1.00	Y	Y	Y	Y	Y	Y	Y	Y	Y	Y	ENSMUST00000054462,ENSMUST00000073733,ENSMUST00000053355,ENSMUST00000062525
3238	1	102	5	39535580	422495	39428344	40081770	-0.03	0.792	0.00	1.00	Y	Y	Y	Y	Y	Y	Y	Y	Y	Y	ENSMUST00000054462,ENSMUST00000062525,ENSMUST00000053355,ENSMUST00000027244,ENSMUST00000073733
3239	1	102	6	39535580	606007	39428344	40182064	0.00	0.503	0.00	1.00	Y	Y	Y	Y	Y	Y	Y	Y	Y	Y	ENSMUST00000053355,ENSMUST00000062525,ENSMUST00000054462,ENSMUST00000027243,ENSMUST00000027244,ENSMUST00000073733
3240	1	102	7	39535580	746345	39428344	40373022	0.02	0.325	0.00	1.00	Y	Y	Y	Y	Y	Y	Y	Y	Y	Y	ENSMUST00000027243,ENSMUST00000027244,ENSMUST00000053355,ENSMUST00000073733,ENSMUST00000062525,ENSMUST00000054462,ENSMUST00000027241
3241	1	102	8	39535580	845892	39428344	40422316	0.02	0.369	0.00	1.00	Y	Y	Y	Y	Y	Y	Y	Y	Y	Y	ENSMUST00000054462,ENSMUST00000073733,ENSMUST00000053355,ENSMUST00000062525,ENSMUST00000095020,ENSMUST00000027244,ENSMUST00000027241,ENSMUST00000027243
3242	1	102	9	39535580	961973	39428344	40522241	0.03	0.220	0.00	1.00	Y	Y	Y	Y	Y	Y	Y	Y	Y	Y	ENSMUST00000053355,ENSMUST00000062525,ENSMUST00000054462,ENSMUST00000073733,ENSMUST00000095020,ENSMUST00000027241,ENSMUST00000027243,ENSMUST00000027244,ENSMUST00000053043
3243	1	102	10	39535580	987271	39428344	40557678	0.05	0.097	0.00	1.00	Y	Y	Y	Y	Y	Y	Y	Y	Y	Y	ENSMUST00000095020,ENSMUST00000027241,ENSMUST00000062525,ENSMUST00000054462,ENSMUST00000053355,ENSMUST00000027243,ENSMUST00000027244,ENSMUST00000073733,ENSMUST00000053043,ENSMUST00000087983
3267	1	103	2	39634250	73778	39608145	39708027	0.00	0.298	0.00	1.00	Y	Y	Y	Y	Y	Y	Y	Y	Y	Y	ENSMUST00000062525,ENSMUST00000053355
3268	1	103	3	39634250	143593	39608145	39777842	-0.08	0.865	0.00	1.00	Y	Y	Y	Y	Y	Y	Y	Y	Y	Y	ENSMUST00000073733,ENSMUST00000053355,ENSMUST00000062525
3269	1	103	4	39634250	323825	39608145	40081770	-0.04	0.803	0.00	1.00	Y	Y	Y	Y	Y	Y	Y	Y	Y	Y	ENSMUST00000073733,ENSMUST00000053355,ENSMUST00000062525,ENSMUST00000027244
3270	1	103	5	39634250	507337	39608145	40182064	-0.01	0.621	0.00	1.00	Y	Y	Y	Y	Y	Y	Y	Y	Y	Y	ENSMUST00000053355,ENSMUST00000062525,ENSMUST00000027244,ENSMUST00000027243,ENSMUST00000073733
3271	1	103	6	39634250	647675	39608145	40373022	0.00	0.526	0.00	1.00	Y	Y	Y	Y	Y	Y	Y	Y	Y	Y	ENSMUST00000027244,ENSMUST00000027243,ENSMUST00000062525,ENSMUST00000073733,ENSMUST00000053355,ENSMUST00000027241
3272	1	103	7	39634250	747222	39608145	40422316	0.00	0.545	0.00	1.00	Y	Y	Y	Y	Y	Y	Y	Y	Y	Y	ENSMUST00000027244,ENSMUST00000073733,ENSMUST00000053355,ENSMUST00000062525,ENSMUST00000027243,ENSMUST00000095020,ENSMUST00000027241
3273	1	103	8	39634250	863303	39608145	40522241	0.02	0.312	0.00	1.00	Y	Y	Y	Y	Y	Y	Y	Y	Y	Y	ENSMUST00000095020,ENSMUST00000027241,ENSMUST00000027243,ENSMUST00000062525,ENSMUST00000027244,ENSMUST00000073733,ENSMUST00000053355,ENSMUST00000053043
3274	1	103	9	39634250	888601	39608145	40557678	0.04	0.156	0.00	1.00	Y	Y	Y	Y	Y	Y	Y	Y	Y	Y	ENSMUST00000053355,ENSMUST00000062525,ENSMUST00000027243,ENSMUST00000073733,ENSMUST00000027244,ENSMUST00000027241,ENSMUST00000087983,ENSMUST00000053043,ENSMUST00000095020
3275	1	103	10	39634250	937957	39608145	40606150	0.06	0.060	0.00	1.00	Y	Y	Y	Y	Y	Y	Y	Y	Y	Y	ENSMUST00000027237,ENSMUST00000087983,ENSMUST00000053043,ENSMUST00000053355,ENSMUST00000095020,ENSMUST00000062525,ENSMUST00000027241,ENSMUST00000027243,ENSMUST00000027244,ENSMUST00000073733
3298	1	104	2	39708027	69816	39675250	39777842	0.00	0.298	0.00	1.00	Y	Y	Y	Y	Y	Y	Y	Y	Y	Y	ENSMUST00000053355,ENSMUST00000073733
3299	1	104	3	39708027	250048	39675250	40081770	0.00	0.448	0.00	1.00	Y	Y	Y	Y	Y	Y	Y	Y	Y	Y	ENSMUST00000053355,ENSMUST00000027244,ENSMUST00000073733
3300	1	104	4	39708027	433560	39675250	40182064	0.02	0.362	0.00	1.00	Y	Y	Y	Y	Y	Y	Y	Y	Y	Y	ENSMUST00000053355,ENSMUST00000027244,ENSMUST00000073733,ENSMUST00000027243
3301	1	104	5	39708027	573898	39675250	40373022	0.02	0.373	0.00	1.00	Y	Y	Y	Y	Y	Y	Y	Y	Y	Y	ENSMUST00000027243,ENSMUST00000027244,ENSMUST00000073733,ENSMUST00000053355,ENSMUST00000027241
3302	1	104	6	39708027	673445	39675250	40422316	0.01	0.417	0.00	1.00	Y	Y	Y	Y	Y	Y	Y	Y	Y	Y	ENSMUST00000095020,ENSMUST00000027241,ENSMUST00000027243,ENSMUST00000027244,ENSMUST00000073733,ENSMUST00000053355
3303	1	104	7	39708027	789526	39675250	40522241	0.04	0.191	0.00	1.00	Y	Y	Y	Y	Y	Y	Y	Y	Y	Y	ENSMUST00000053355,ENSMUST00000073733,ENSMUST00000053043,ENSMUST00000095020,ENSMUST00000027244,ENSMUST00000027241,ENSMUST00000027243
3304	1	104	8	39708027	814824	39675250	40557678	0.05	0.106	0.00	1.00	Y	Y	Y	Y	Y	Y	Y	Y	Y	Y	ENSMUST00000095020,ENSMUST00000027243,ENSMUST00000027241,ENSMUST00000053355,ENSMUST00000027244,ENSMUST00000073733,ENSMUST00000087983,ENSMUST00000053043
3305	1	104	9	39708027	864180	39675250	40606150	0.07	0.035	0.07	1.00	Y	Y	Y	Y	Y	Y	Y	Y	Y	Y	ENSMUST00000053043,ENSMUST00000095020,ENSMUST00000073733,ENSMUST00000053355,ENSMUST00000027243,ENSMUST00000027241,ENSMUST00000027244,ENSMUST00000087983,ENSMUST00000027237
3306	1	104	10	39708027	929045	39675250	40687576	0.09	0.011	0.09	1.00	Y	Y	Y	Y	Y	Y	Y	Y	Y	Y	ENSMUST00000027241,ENSMUST00000027243,ENSMUST00000027244,ENSMUST00000073733,ENSMUST00000053355,ENSMUST00000027237,ENSMUST00000095020,ENSMUST00000053043,ENSMUST00000087983,ENSMUST00000027233
3329	1	105	2	39777842	180233	39722150	40081770	0.00	0.298	0.00	1.00	Y	Y	Y	Y	Y	Y	Y	Y	Y	Y	ENSMUST00000027244,ENSMUST00000073733
3330	1	105	3	39777842	363745	39722150	40182064	0.05	0.283	0.00	1.00	Y	Y	Y	Y	Y	Y	Y	Y	Y	Y	ENSMUST00000027244,ENSMUST00000027243,ENSMUST00000073733
3331	1	105	4	39777842	504083	39722150	40373022	0.03	0.312	0.00	1.00	Y	Y	Y	Y	Y	Y	Y	Y	Y	Y	ENSMUST00000027241,ENSMUST00000027243,ENSMUST00000027244,ENSMUST00000073733
3332	1	105	5	39777842	603630	39722150	40422316	0.02	0.373	0.00	1.00	Y	Y	Y	Y	Y	Y	Y	Y	Y	Y	ENSMUST00000027244,ENSMUST00000073733,ENSMUST00000027243,ENSMUST00000095020,ENSMUST00000027241
3333	1	105	6	39777842	719711	39722150	40522241	0.06	0.141	0.00	1.00	Y	Y	Y	Y	Y	Y	Y	Y	Y	Y	ENSMUST00000027243,ENSMUST00000095020,ENSMUST00000027241,ENSMUST00000027244,ENSMUST00000053043,ENSMUST00000073733
3334	1	105	7	39777842	745009	39722150	40557678	0.07	0.071	0.00	1.00	Y	Y	Y	Y	Y	Y	Y	Y	Y	Y	ENSMUST00000027244,ENSMUST00000073733,ENSMUST00000027243,ENSMUST00000095020,ENSMUST00000027241,ENSMUST00000087983,ENSMUST00000053043
3335	1	105	8	39777842	794365	39722150	40606150	0.10	0.020	0.09	1.00	Y	Y	Y	Y	Y	Y	Y	Y	Y	Y	ENSMUST00000073733,ENSMUST00000027241,ENSMUST00000027244,ENSMUST00000027243,ENSMUST00000095020,ENSMUST00000053043,ENSMUST00000087983,ENSMUST00000027237
3336	1	105	9	39777842	859230	39722150	40687576	0.11	0.006	0.11	1.00	Y	Y	Y	Y	Y	Y	Y	Y	Y	Y	ENSMUST00000027233,ENSMUST00000027237,ENSMUST00000087983,ENSMUST00000053043,ENSMUST00000095020,ENSMUST00000073733,ENSMUST00000027241,ENSMUST00000027243,ENSMUST00000027244
3337	1	105	10	39777842	960628	39722150	40826111	0.12	0.002	0.12	1.00	Y	Y	Y	Y	Y	Y	Y	Y	Y	Y	ENSMUST00000027233,ENSMUST00000027237,ENSMUST00000087983,ENSMUST00000027243,ENSMUST00000053043,ENSMUST00000095020,ENSMUST00000027241,ENSMUST00000027231,ENSMUST00000027244,ENSMUST00000073733
3358	1	106	2	39958074	183513	39958074	40182064	0.00	0.298	0.00	1.00	Y	Y	Y	Y	Y	Y	Y	Y	Y	Y	ENSMUST00000027244,ENSMUST00000027243
3359	1	106	3	39958074	323851	39958074	40373022	-0.01	0.626	0.00	1.00	Y	Y	Y	Y	Y	Y	Y	Y	Y	Y	ENSMUST00000027241,ENSMUST00000027243,ENSMUST00000027244
3360	1	106	4	39958074	423398	39958074	40422316	0.00	0.577	0.00	1.00	Y	Y	Y	Y	Y	Y	Y	Y	Y	Y	ENSMUST00000027244,ENSMUST00000027243,ENSMUST00000027241,ENSMUST00000095020
3361	1	106	5	39958074	539479	39958074	40522241	0.05	0.188	0.00	1.00	Y	Y	Y	Y	Y	Y	Y	Y	Y	Y	ENSMUST00000027241,ENSMUST00000027243,ENSMUST00000027244,ENSMUST00000053043,ENSMUST00000095020
3362	1	106	6	39958074	564777	39958074	40557678	0.07	0.085	0.00	1.00	Y	Y	Y	Y	Y	Y	Y	Y	Y	Y	ENSMUST00000027244,ENSMUST00000087983,ENSMUST00000053043,ENSMUST00000095020,ENSMUST00000027243,ENSMUST00000027241
3363	1	106	7	39958074	614133	39958074	40606150	0.10	0.025	0.10	1.00	Y	Y	Y	Y	Y	Y	Y	Y	Y	Y	ENSMUST00000095020,ENSMUST00000027241,ENSMUST00000027243,ENSMUST00000027244,ENSMUST00000087983,ENSMUST00000053043,ENSMUST00000027237
3364	1	106	8	39958074	678998	39958074	40687576	0.12	0.007	0.12	1.00	Y	Y	Y	Y	Y	Y	Y	Y	Y	Y	ENSMUST00000027237,ENSMUST00000087983,ENSMUST00000027233,ENSMUST00000053043,ENSMUST00000095020,ENSMUST00000027241,ENSMUST00000027243,ENSMUST00000027244
3365	1	106	9	39958074	780396	39958074	40826111	0.13	0.002	0.13	1.00	Y	Y	Y	Y	Y	Y	Y	Y	Y	Y	ENSMUST00000027244,ENSMUST00000027241,ENSMUST00000087983,ENSMUST00000027243,ENSMUST00000053043,ENSMUST00000095020,ENSMUST00000027237,ENSMUST00000027231,ENSMUST00000027233
3366	1	106	10	39958074	889435	39958074	40847508	0.15	0.001	0.15	1.00	Y	Y	Y	Y	Y	Y	Y	Y	Y	Y	ENSMUST00000039672,ENSMUST00000027231,ENSMUST00000095020,ENSMUST00000027241,ENSMUST00000027243,ENSMUST00000027244,ENSMUST00000027233,ENSMUST00000087983,ENSMUST00000053043,ENSMUST00000027237
3387	1	107	2	40141586	140339	40141586	40373022	-0.02	0.756	0.00	1.00	Y	Y	Y	Y	Y	Y	Y	Y	Y	Y	ENSMUST00000027241,ENSMUST00000027243
3388	1	107	3	40141586	239886	40141586	40422316	-0.01	0.626	0.00	1.00	Y	Y	Y	Y	Y	Y	Y	Y	Y	Y	ENSMUST00000095020,ENSMUST00000027241,ENSMUST00000027243
3389	1	107	4	40141586	355967	40141586	40522241	0.08	0.121	0.00	1.00	Y	Y	Y	Y	Y	Y	Y	Y	Y	Y	ENSMUST00000027241,ENSMUST00000027243,ENSMUST00000053043,ENSMUST00000095020
3390	1	107	5	40141586	381265	40141586	40557678	0.11	0.047	0.10	1.00	Y	Y	Y	Y	Y	Y	Y	Y	Y	Y	ENSMUST00000095020,ENSMUST00000027241,ENSMUST00000027243,ENSMUST00000053043,ENSMUST00000087983
3391	1	107	6	40141586	430621	40141586	40606150	0.14	0.011	0.14	1.00	Y	Y	Y	Y	Y	Y	Y	Y	Y	Y	ENSMUST00000027237,ENSMUST00000053043,ENSMUST00000087983,ENSMUST00000095020,ENSMUST00000027241,ENSMUST00000027243
3392	1	107	7	40141586	495486	40141586	40687576	0.16	0.003	0.16	1.00	Y	Y	Y	Y	Y	Y	Y	Y	Y	Y	ENSMUST00000095020,ENSMUST00000027241,ENSMUST00000053043,ENSMUST00000027243,ENSMUST00000087983,ENSMUST00000027237,ENSMUST00000027233
3393	1	107	8	40141586	596884	40141586	40826111	0.17	0.001	0.17	1.00	Y	Y	Y	Y	Y	Y	Y	Y	Y	Y	ENSMUST00000027231,ENSMUST00000027243,ENSMUST00000027241,ENSMUST00000095020,ENSMUST00000027233,ENSMUST00000027237,ENSMUST00000053043,ENSMUST00000087983
3394	1	107	9	40141586	705923	40141586	40847508	0.18	0.000	0.18	1.00	Y	Y	Y	Y	Y	Y	Y	Y	Y	Y	ENSMUST00000027241,ENSMUST00000027243,ENSMUST00000053043,ENSMUST00000095020,ENSMUST00000027231,ENSMUST00000027233,ENSMUST00000087983,ENSMUST00000027237,ENSMUST00000039672
3395	1	107	10	40141586	2144985	40141586	42287953	0.15	0.001	0.00	0.00	N	N	N	N	N	N	N	N	N	N	ENSMUST00000027237,ENSMUST00000087983,ENSMUST00000027243,ENSMUST00000053043,ENSMUST00000095020,ENSMUST00000027241,ENSMUST00000027231,ENSMUST00000027233,ENSMUST00000039672,ENSMUST00000066196
3414	1	108	2	40281924	99548	40281924	40422316	0.00	0.298	0.00	1.00	Y	Y	Y	Y	Y	Y	Y	Y	Y	Y	ENSMUST00000027241,ENSMUST00000095020
3415	1	108	3	40281924	215629	40281924	40522241	0.13	0.097	0.00	1.00	Y	Y	Y	Y	Y	Y	Y	Y	Y	Y	ENSMUST00000095020,ENSMUST00000053043,ENSMUST00000027241
3416	1	108	4	40281924	240927	40281924	40557678	0.10	0.090	0.00	1.00	Y	Y	Y	Y	Y	Y	Y	Y	Y	Y	ENSMUST00000027241,ENSMUST00000087983,ENSMUST00000053043,ENSMUST00000095020
3417	1	108	5	40281924	290283	40281924	40606150	0.13	0.031	0.12	1.00	Y	Y	Y	Y	Y	Y	Y	Y	Y	Y	ENSMUST00000095020,ENSMUST00000027241,ENSMUST00000053043,ENSMUST00000087983,ENSMUST00000027237
3418	1	108	6	40281924	355148	40281924	40687576	0.15	0.008	0.15	1.00	Y	Y	Y	Y	Y	Y	Y	Y	Y	Y	ENSMUST00000087983,ENSMUST00000053043,ENSMUST00000095020,ENSMUST00000027241,ENSMUST00000027233,ENSMUST00000027237
3419	1	108	7	40281924	456546	40281924	40826111	0.16	0.003	0.16	1.00	Y	Y	Y	Y	Y	Y	Y	Y	Y	Y	ENSMUST00000027241,ENSMUST00000027231,ENSMUST00000027233,ENSMUST00000053043,ENSMUST00000095020,ENSMUST00000027237,ENSMUST00000087983
3420	1	108	8	40281924	565585	40281924	40847508	0.17	0.001	0.17	1.00	Y	Y	Y	Y	Y	Y	Y	Y	Y	Y	ENSMUST00000053043,ENSMUST00000095020,ENSMUST00000027241,ENSMUST00000039672,ENSMUST00000087983,ENSMUST00000027231,ENSMUST00000027233,ENSMUST00000027237
3421	1	108	9	40281924	2004647	40281924	42287953	0.13	0.002	0.00	0.00	N	N	N	N	N	N	N	N	N	N	ENSMUST00000066196,ENSMUST00000027241,ENSMUST00000039672,ENSMUST00000027233,ENSMUST00000027231,ENSMUST00000027237,ENSMUST00000087983,ENSMUST00000095020,ENSMUST00000053043
3422	1	108	10	40281924	2468037	40281924	42749960	0.13	0.001	0.00	0.00	N	N	N	N	N	N	N	N	N	N	ENSMUST00000095020,ENSMUST00000053043,ENSMUST00000027241,ENSMUST00000027237,ENSMUST00000087983,ENSMUST00000027233,ENSMUST00000027231,ENSMUST00000078844,ENSMUST00000066196,ENSMUST00000039672
3441	1	109	2	40381471	116082	40381471	40522241	0.00	0.298	0.00	1.00	Y	Y	Y	Y	Y	Y	Y	Y	Y	Y	ENSMUST00000053043,ENSMUST00000095020
3442	1	109	3	40381471	141380	40381471	40557678	0.03	0.344	0.00	1.00	Y	Y	Y	Y	Y	Y	Y	Y	Y	Y	ENSMUST00000087983,ENSMUST00000053043,ENSMUST00000095020
3443	1	109	4	40381471	190736	40381471	40606150	0.11	0.074	0.00	1.00	Y	Y	Y	Y	Y	Y	Y	Y	Y	Y	ENSMUST00000053043,ENSMUST00000095020,ENSMUST00000027237,ENSMUST00000087983
3444	1	109	5	40381471	255601	40381471	40687576	0.16	0.012	0.16	1.00	Y	Y	Y	Y	Y	Y	Y	Y	Y	Y	ENSMUST00000027233,ENSMUST00000027237,ENSMUST00000087983,ENSMUST00000053043,ENSMUST00000095020
3445	1	109	6	40381471	356999	40381471	40826111	0.18	0.004	0.18	1.00	Y	Y	Y	Y	Y	Y	Y	Y	Y	Y	ENSMUST00000095020,ENSMUST00000027231,ENSMUST00000053043,ENSMUST00000027233,ENSMUST00000087983,ENSMUST00000027237
3446	1	109	7	40381471	466038	40381471	40847508	0.19	0.001	0.19	1.00	Y	Y	Y	Y	Y	Y	Y	Y	Y	Y	ENSMUST00000087983,ENSMUST00000039672,ENSMUST00000053043,ENSMUST00000027231,ENSMUST00000095020,ENSMUST00000027233,ENSMUST00000027237
3447	1	109	8	40381471	1905100	40381471	42287953	0.14	0.003	0.00	0.00	N	N	N	N	N	N	N	N	N	N	ENSMUST00000095020,ENSMUST00000066196,ENSMUST00000039672,ENSMUST00000087983,ENSMUST00000053043,ENSMUST00000027231,ENSMUST00000027237,ENSMUST00000027233
3448	1	109	9	40381471	2368490	40381471	42749960	0.14	0.002	0.00	0.00	N	N	N	N	N	N	N	N	N	N	ENSMUST00000053043,ENSMUST00000095020,ENSMUST00000027231,ENSMUST00000027233,ENSMUST00000087983,ENSMUST00000027237,ENSMUST00000039672,ENSMUST00000066196,ENSMUST00000078844
3449	1	109	10	40381471	2372520	40381471	42757052	0.11	0.004	0.00	0.00	N	N	N	N	N	N	N	N	N	N	ENSMUST00000078844,ENSMUST00000054883,ENSMUST00000027233,ENSMUST00000027237,ENSMUST00000087983,ENSMUST00000053043,ENSMUST00000095020,ENSMUST00000066196,ENSMUST00000039672,ENSMUST00000027231
3467	1	110	2	40497552	25299	40497552	40557678	0.09	0.210	0.00	1.00	Y	Y	Y	Y	Y	Y	Y	Y	Y	Y	ENSMUST00000053043,ENSMUST00000087983
3468	1	110	3	40497552	74655	40497552	40606150	0.22	0.026	0.22	1.00	Y	Y	Y	Y	Y	Y	Y	Y	Y	Y	ENSMUST00000027237,ENSMUST00000087983,ENSMUST00000053043
3469	1	110	4	40497552	139520	40497552	40687576	0.27	0.003	0.27	1.00	Y	Y	Y	Y	Y	Y	Y	Y	Y	Y	ENSMUST00000053043,ENSMUST00000087983,ENSMUST00000027237,ENSMUST00000027233
3470	1	110	5	40497552	240918	40497552	40826111	0.26	0.001	0.26	1.00	Y	Y	Y	Y	Y	Y	Y	Y	Y	Y	ENSMUST00000053043,ENSMUST00000087983,ENSMUST00000027231,ENSMUST00000027237,ENSMUST00000027233
3471	1	110	6	40497552	349957	40497552	40847508	0.26	0.000	0.26	1.00	Y	Y	Y	Y	Y	Y	Y	Y	Y	Y	ENSMUST00000053043,ENSMUST00000027237,ENSMUST00000087983,ENSMUST00000039672,ENSMUST00000027233,ENSMUST00000027231
3472	1	110	7	40497552	1789019	40497552	42287953	0.19	0.001	0.00	0.00	N	N	N	N	N	N	N	N	N	N	ENSMUST00000027237,ENSMUST00000087983,ENSMUST00000053043,ENSMUST00000027233,ENSMUST00000027231,ENSMUST00000066196,ENSMUST00000039672
3473	1	110	8	40497552	2252409	40497552	42749960	0.18	0.001	0.00	0.00	N	N	N	N	N	N	N	N	N	N	ENSMUST00000087983,ENSMUST00000053043,ENSMUST00000027231,ENSMUST00000027233,ENSMUST00000027237,ENSMUST00000066196,ENSMUST00000039672,ENSMUST00000078844
3474	1	110	9	40497552	2256439	40497552	42757052	0.14	0.002	0.00	0.00	N	N	N	N	N	N	N	N	N	N	ENSMUST00000054883,ENSMUST00000078844,ENSMUST00000066196,ENSMUST00000039672,ENSMUST00000027231,ENSMUST00000027233,ENSMUST00000027237,ENSMUST00000087983,ENSMUST00000053043
3475	1	110	10	40497552	2410576	40497552	42962525	0.12	0.002	0.00	0.00	N	N	N	N	N	N	N	N	N	N	ENSMUST00000027233,ENSMUST00000027237,ENSMUST00000053043,ENSMUST00000087983,ENSMUST00000078844,ENSMUST00000066196,ENSMUST00000039672,ENSMUST00000027231,ENSMUST00000054883,ENSMUST00000057208
3493	1	111	2	40522850	49357	40522850	40606150	0.10	0.195	0.00	1.00	Y	Y	Y	Y	Y	Y	Y	Y	Y	Y	ENSMUST00000087983,ENSMUST00000027237
3494	1	111	3	40522850	114222	40522850	40687576	0.22	0.028	0.21	1.00	Y	Y	Y	Y	Y	Y	Y	Y	Y	Y	ENSMUST00000087983,ENSMUST00000027237,ENSMUST00000027233
3495	1	111	4	40522850	215620	40522850	40826111	0.24	0.005	0.24	1.00	Y	Y	Y	Y	Y	Y	Y	Y	Y	Y	ENSMUST00000027233,ENSMUST00000027237,ENSMUST00000087983,ENSMUST00000027231
3496	1	111	5	40522850	324659	40522850	40847508	0.28	0.001	0.28	1.00	Y	Y	Y	Y	Y	Y	Y	Y	Y	Y	ENSMUST00000087983,ENSMUST00000039672,ENSMUST00000027231,ENSMUST00000027237,ENSMUST00000027233
3497	1	111	6	40522850	1763721	40522850	42287953	0.18	0.003	0.00	0.00	N	N	N	N	N	N	N	N	N	N	ENSMUST00000039672,ENSMUST00000027231,ENSMUST00000027233,ENSMUST00000087983,ENSMUST00000027237,ENSMUST00000066196
3498	1	111	7	40522850	2227111	40522850	42749960	0.18	0.002	0.00	0.00	N	N	N	N	N	N	N	N	N	N	ENSMUST00000039672,ENSMUST00000027231,ENSMUST00000078844,ENSMUST00000027233,ENSMUST00000087983,ENSMUST00000027237,ENSMUST00000066196
3499	1	111	8	40522850	2231141	40522850	42757052	0.13	0.004	0.00	0.00	N	N	N	N	N	N	N	N	N	N	ENSMUST00000054883,ENSMUST00000027237,ENSMUST00000087983,ENSMUST00000027233,ENSMUST00000039672,ENSMUST00000027231,ENSMUST00000066196,ENSMUST00000078844
3500	1	111	9	40522850	2385278	40522850	42962525	0.11	0.007	0.00	0.00	N	N	N	N	N	N	N	N	N	N	ENSMUST00000054883,ENSMUST00000078844,ENSMUST00000066196,ENSMUST00000039672,ENSMUST00000027237,ENSMUST00000087983,ENSMUST00000027233,ENSMUST00000027231,ENSMUST00000057208
3501	1	111	10	40522850	2486869	40522850	43011992	0.12	0.002	0.00	0.00	N	N	N	N	N	N	N	N	N	N	ENSMUST00000078844,ENSMUST00000066196,ENSMUST00000039672,ENSMUST00000027231,ENSMUST00000027233,ENSMUST00000027237,ENSMUST00000087983,ENSMUST00000055874,ENSMUST00000057208,ENSMUST00000054883
3517	1	112	2	40572206	64866	40572206	40687576	0.47	0.009	0.47	1.00	Y	Y	Y	Y	Y	Y	Y	Y	Y	Y	ENSMUST00000027233,ENSMUST00000027237
3518	1	112	3	40572206	166264	40572206	40826111	0.38	0.002	0.38	1.00	Y	Y	Y	Y	Y	Y	Y	Y	Y	Y	ENSMUST00000027231,ENSMUST00000027233,ENSMUST00000027237
3519	1	112	4	40572206	275303	40572206	40847508	0.38	0.000	0.38	1.00	Y	Y	Y	Y	Y	Y	Y	Y	Y	Y	ENSMUST00000039672,ENSMUST00000027237,ENSMUST00000027231,ENSMUST00000027233
3520	1	112	5	40572206	1714365	40572206	42287953	0.23	0.002	0.00	0.00	N	N	N	N	N	N	N	N	N	N	ENSMUST00000039672,ENSMUST00000027231,ENSMUST00000027237,ENSMUST00000027233,ENSMUST00000066196
3521	1	112	6	40572206	2177755	40572206	42749960	0.23	0.001	0.00	0.00	N	N	N	N	N	N	N	N	N	N	ENSMUST00000078844,ENSMUST00000066196,ENSMUST00000039672,ENSMUST00000027231,ENSMUST00000027233,ENSMUST00000027237
3522	1	112	7	40572206	2181785	40572206	42757052	0.17	0.002	0.00	0.00	N	N	N	N	N	N	N	N	N	N	ENSMUST00000027237,ENSMUST00000027231,ENSMUST00000039672,ENSMUST00000027233,ENSMUST00000054883,ENSMUST00000066196,ENSMUST00000078844
3523	1	112	8	40572206	2335922	40572206	42962525	0.14	0.004	0.00	0.00	N	N	N	N	N	N	N	N	N	N	ENSMUST00000057208,ENSMUST00000027237,ENSMUST00000054883,ENSMUST00000027233,ENSMUST00000078844,ENSMUST00000066196,ENSMUST00000027231,ENSMUST00000039672
3524	1	112	9	40572206	2437513	40572206	43011992	0.15	0.001	0.00	0.00	N	N	N	N	N	N	N	N	N	N	ENSMUST00000055874,ENSMUST00000027237,ENSMUST00000066196,ENSMUST00000078844,ENSMUST00000039672,ENSMUST00000027233,ENSMUST00000027231,ENSMUST00000054883,ENSMUST00000057208
3525	1	112	10	40572206	2577103	40572206	43149308	0.16	0.000	0.00	0.00	N	N	N	N	N	N	N	N	N	N	ENSMUST00000039672,ENSMUST00000027231,ENSMUST00000027233,ENSMUST00000027237,ENSMUST00000114756,ENSMUST00000055874,ENSMUST00000078844,ENSMUST00000066196,ENSMUST00000057208,ENSMUST00000054883
3542	1	113	2	40637071	101399	40637071	40826111	0.26	0.073	0.00	1.00	Y	Y	Y	Y	Y	Y	Y	Y	Y	Y	ENSMUST00000027233,ENSMUST00000027231
3543	1	113	3	40637071	210438	40637071	40847508	0.34	0.004	0.34	1.00	Y	Y	Y	Y	Y	Y	Y	Y	Y	Y	ENSMUST00000027233,ENSMUST00000039672,ENSMUST00000027231
3544	1	113	4	40637071	1649500	40637071	42287953	0.17	0.023	0.00	0.00	N	N	N	N	N	N	N	N	N	N	ENSMUST00000027233,ENSMUST00000039672,ENSMUST00000027231,ENSMUST00000066196
3545	1	113	5	40637071	2112890	40637071	42749960	0.19	0.006	0.00	0.00	N	N	N	N	N	N	N	N	N	N	ENSMUST00000039672,ENSMUST00000027231,ENSMUST00000027233,ENSMUST00000078844,ENSMUST00000066196
3546	1	113	6	40637071	2116920	40637071	42757052	0.13	0.016	0.00	0.00	N	N	N	N	N	N	N	N	N	N	ENSMUST00000039672,ENSMUST00000027231,ENSMUST00000066196,ENSMUST00000027233,ENSMUST00000054883,ENSMUST00000078844
3547	1	113	7	40637071	2271057	40637071	42962525	0.10	0.022	0.00	0.00	N	N	N	N	N	N	N	N	N	N	ENSMUST00000057208,ENSMUST00000054883,ENSMUST00000078844,ENSMUST00000027233,ENSMUST00000066196,ENSMUST00000039672,ENSMUST00000027231
3548	1	113	8	40637071	2372648	40637071	43011992	0.13	0.006	0.00	0.00	N	N	N	N	N	N	N	N	N	N	ENSMUST00000027233,ENSMUST00000027231,ENSMUST00000078844,ENSMUST00000055874,ENSMUST00000066196,ENSMUST00000039672,ENSMUST00000054883,ENSMUST00000057208
3549	1	113	9	40637071	2512238	40637071	43149308	0.14	0.002	0.00	0.00	N	N	N	N	N	N	N	N	N	N	ENSMUST00000066196,ENSMUST00000039672,ENSMUST00000114756,ENSMUST00000027231,ENSMUST00000027233,ENSMUST00000055874,ENSMUST00000057208,ENSMUST00000054883,ENSMUST00000078844
3550	1	113	10	40637071	2512362	40637071	43150680	0.11	0.004	0.00	0.00	N	N	N	N	N	N	N	N	N	N	ENSMUST00000078844,ENSMUST00000027233,ENSMUST00000066196,ENSMUST00000039672,ENSMUST00000027231,ENSMUST00000054883,ENSMUST00000057208,ENSMUST00000114756,ENSMUST00000055874,ENSMUST00000039080
3566	1	114	2	40738469	109040	40738469	40847508	0.62	0.001	0.62	1.00	Y	Y	Y	Y	Y	Y	Y	Y	Y	Y	ENSMUST00000039672,ENSMUST00000027231
3567	1	114	3	40738469	1548102	40738469	42287953	0.21	0.032	0.00	0.00	N	N	N	N	N	N	N	N	N	N	ENSMUST00000027231,ENSMUST00000039672,ENSMUST00000066196
3568	1	114	4	40738469	2011492	40738469	42749960	0.19	0.016	0.00	0.00	N	N	N	N	N	N	N	N	N	N	ENSMUST00000078844,ENSMUST00000066196,ENSMUST00000039672,ENSMUST00000027231
3569	1	114	5	40738469	2015522	40738469	42757052	0.11	0.043	0.00	0.00	N	N	N	N	N	N	N	N	N	N	ENSMUST00000054883,ENSMUST00000078844,ENSMUST00000066196,ENSMUST00000039672,ENSMUST00000027231
3570	1	114	6	40738469	2169659	40738469	42962525	0.07	0.097	0.00	0.00	N	N	N	N	N	N	N	N	N	N	ENSMUST00000078844,ENSMUST00000066196,ENSMUST00000039672,ENSMUST00000027231,ENSMUST00000054883,ENSMUST00000057208
3571	1	114	7	40738469	2271250	40738469	43011992	0.10	0.025	0.00	0.00	N	N	N	N	N	N	N	N	N	N	ENSMUST00000039672,ENSMUST00000066196,ENSMUST00000027231,ENSMUST00000057208,ENSMUST00000054883,ENSMUST00000078844,ENSMUST00000055874
3572	1	114	8	40738469	2410840	40738469	43149308	0.11	0.010	0.00	0.00	N	N	N	N	N	N	N	N	N	N	ENSMUST00000054883,ENSMUST00000078844,ENSMUST00000066196,ENSMUST00000039672,ENSMUST00000027231,ENSMUST00000114756,ENSMUST00000055874,ENSMUST00000057208
3573	1	114	9	40738469	2410964	40738469	43150680	0.09	0.019	0.00	0.00	N	N	N	N	N	N	N	N	N	N	ENSMUST00000027231,ENSMUST00000039672,ENSMUST00000066196,ENSMUST00000078844,ENSMUST00000054883,ENSMUST00000039080,ENSMUST00000114756,ENSMUST00000055874,ENSMUST00000057208
3574	1	114	10	40738469	2417086	40738469	43172790	0.10	0.006	0.00	0.00	N	N	N	N	N	N	N	N	N	N	ENSMUST00000010434,ENSMUST00000039080,ENSMUST00000114756,ENSMUST00000055874,ENSMUST00000057208,ENSMUST00000066196,ENSMUST00000039672,ENSMUST00000027231,ENSMUST00000078844,ENSMUST00000054883
3590	1	115	2	40847508	1439063	40828884	42287953	0.00	0.298	0.00	0.00	N	N	N	N	N	N	N	N	N	N	ENSMUST00000039672,ENSMUST00000066196
3591	1	115	3	40847508	1902453	40828884	42749960	0.06	0.247	0.00	0.00	N	N	N	N	N	N	N	N	N	N	ENSMUST00000078844,ENSMUST00000066196,ENSMUST00000039672
3592	1	115	4	40847508	1906483	40828884	42757052	0.03	0.329	0.00	0.00	N	N	N	N	N	N	N	N	N	N	ENSMUST00000054883,ENSMUST00000078844,ENSMUST00000066196,ENSMUST00000039672
3593	1	115	5	40847508	2060620	40828884	42962525	0.01	0.472	0.00	0.00	N	N	N	N	N	N	N	N	N	N	ENSMUST00000078844,ENSMUST00000066196,ENSMUST00000039672,ENSMUST00000054883,ENSMUST00000057208
3594	1	115	6	40847508	2162211	40828884	43011992	0.05	0.156	0.00	0.00	N	N	N	N	N	N	N	N	N	N	ENSMUST00000055874,ENSMUST00000057208,ENSMUST00000054883,ENSMUST00000078844,ENSMUST00000066196,ENSMUST00000039672
3595	1	115	7	40847508	2301801	40828884	43149308	0.07	0.063	0.00	0.00	N	N	N	N	N	N	N	N	N	N	ENSMUST00000039672,ENSMUST00000057208,ENSMUST00000054883,ENSMUST00000078844,ENSMUST00000066196,ENSMUST00000055874,ENSMUST00000114756
3596	1	115	8	40847508	2301925	40828884	43150680	0.06	0.095	0.00	0.00	N	N	N	N	N	N	N	N	N	N	ENSMUST00000078844,ENSMUST00000055874,ENSMUST00000054883,ENSMUST00000057208,ENSMUST00000114756,ENSMUST00000039080,ENSMUST00000066196,ENSMUST00000039672
3597	1	115	9	40847508	2308047	40828884	43172790	0.08	0.031	0.00	0.00	N	N	N	N	N	N	N	N	N	N	ENSMUST00000054883,ENSMUST00000039080,ENSMUST00000078844,ENSMUST00000066196,ENSMUST00000039672,ENSMUST00000055874,ENSMUST00000057208,ENSMUST00000010434,ENSMUST00000114756
3598	1	115	10	40847508	2373207	40828884	43220714	0.07	0.031	0.00	0.00	N	N	N	N	N	N	N	N	N	N	ENSMUST00000039672,ENSMUST00000008280,ENSMUST00000066196,ENSMUST00000078844,ENSMUST00000010434,ENSMUST00000057208,ENSMUST00000114756,ENSMUST00000039080,ENSMUST00000054883,ENSMUST00000055874
3613	1	116	2	42286570	463391	42286570	42749960	0.00	0.298	0.00	0.00	N	N	N	N	N	N	N	N	N	N	ENSMUST00000066196,ENSMUST00000078844
3614	1	116	3	42286570	467421	42286570	42757052	0.00	0.448	0.00	0.00	N	N	N	N	N	N	N	N	N	N	ENSMUST00000054883,ENSMUST00000078844,ENSMUST00000066196
3615	1	116	4	42286570	621558	42286570	42962525	0.01	0.439	0.00	0.00	N	N	N	N	N	N	N	N	N	N	ENSMUST00000057208,ENSMUST00000054883,ENSMUST00000078844,ENSMUST00000066196
3616	1	116	5	42286570	723149	42286570	43011992	0.04	0.229	0.00	0.00	N	N	N	N	N	N	N	N	N	N	ENSMUST00000066196,ENSMUST00000055874,ENSMUST00000057208,ENSMUST00000054883,ENSMUST00000078844
3617	1	116	6	42286570	862739	42286570	43149308	0.08	0.066	0.00	0.00	N	N	N	N	N	N	N	N	N	N	ENSMUST00000078844,ENSMUST00000114756,ENSMUST00000066196,ENSMUST00000055874,ENSMUST00000057208,ENSMUST00000054883
3618	1	116	7	42286570	862863	42286570	43150680	0.06	0.104	0.00	0.00	N	N	N	N	N	N	N	N	N	N	ENSMUST00000078844,ENSMUST00000066196,ENSMUST00000057208,ENSMUST00000055874,ENSMUST00000054883,ENSMUST00000114756,ENSMUST00000039080
3619	1	116	8	42286570	868985	42286570	43172790	0.09	0.027	0.00	0.00	N	N	N	N	N	N	N	N	N	N	ENSMUST00000066196,ENSMUST00000114756,ENSMUST00000055874,ENSMUST00000078844,ENSMUST00000057208,ENSMUST00000054883,ENSMUST00000039080,ENSMUST00000010434
3620	1	116	9	42286570	934145	42286570	43220714	0.08	0.030	0.00	0.00	N	N	N	N	N	N	N	N	N	N	ENSMUST00000010434,ENSMUST00000039080,ENSMUST00000066196,ENSMUST00000114756,ENSMUST00000055874,ENSMUST00000078844,ENSMUST00000057208,ENSMUST00000054883,ENSMUST00000008280
3621	1	116	10	42286570	1216026	42286570	43627340	0.06	0.048	0.00	0.00	N	N	N	N	N	N	N	N	N	N	ENSMUST00000054883,ENSMUST00000078844,ENSMUST00000066196,ENSMUST00000086421,ENSMUST00000008280,ENSMUST00000010434,ENSMUST00000039080,ENSMUST00000114756,ENSMUST00000055874,ENSMUST00000057208
3638	1	117	2	42749960	4031	42705047	42757052	0.00	0.298	0.00	0.10	N	N	N	N	N	N	Y	N	N	N	ENSMUST00000054883,ENSMUST00000078844
3639	1	117	3	42749960	158168	42705047	42962525	0.02	0.370	0.00	0.10	N	N	N	N	N	N	Y	N	N	N	ENSMUST00000054883,ENSMUST00000078844,ENSMUST00000057208
3640	1	117	4	42749960	259759	42705047	43011992	0.07	0.159	0.00	0.10	N	N	N	N	N	N	Y	N	N	N	ENSMUST00000055874,ENSMUST00000057208,ENSMUST00000054883,ENSMUST00000078844
3641	1	117	5	42749960	399349	42705047	43149308	0.12	0.034	0.01	0.10	N	N	N	N	N	N	Y	N	N	N	ENSMUST00000054883,ENSMUST00000055874,ENSMUST00000057208,ENSMUST00000078844,ENSMUST00000114756
3642	1	117	6	42749960	399473	42705047	43150680	0.08	0.066	0.00	0.10	N	N	N	N	N	N	Y	N	N	N	ENSMUST00000054883,ENSMUST00000057208,ENSMUST00000078844,ENSMUST00000039080,ENSMUST00000055874,ENSMUST00000114756
3643	1	117	7	42749960	405595	42705047	43172790	0.12	0.014	0.01	0.10	N	N	N	N	N	N	Y	N	N	N	ENSMUST00000078844,ENSMUST00000010434,ENSMUST00000055874,ENSMUST00000057208,ENSMUST00000054883,ENSMUST00000039080,ENSMUST00000114756
3644	1	117	8	42749960	470755	42705047	43220714	0.10	0.017	0.01	0.10	N	N	N	N	N	N	Y	N	N	N	ENSMUST00000039080,ENSMUST00000057208,ENSMUST00000114756,ENSMUST00000055874,ENSMUST00000010434,ENSMUST00000008280,ENSMUST00000054883,ENSMUST00000078844
3645	1	117	9	42749960	752636	42705047	43627340	0.08	0.030	0.01	0.10	N	N	N	N	N	N	Y	N	N	N	ENSMUST00000039080,ENSMUST00000114756,ENSMUST00000055874,ENSMUST00000057208,ENSMUST00000010434,ENSMUST00000008280,ENSMUST00000086421,ENSMUST00000054883,ENSMUST00000078844
3646	1	117	10	42749960	1037733	42705047	43799409	0.06	0.062	0.00	0.10	N	N	N	N	N	N	Y	N	N	N	ENSMUST00000027217,ENSMUST00000057208,ENSMUST00000054883,ENSMUST00000078844,ENSMUST00000114756,ENSMUST00000055874,ENSMUST00000086421,ENSMUST00000039080,ENSMUST00000008280,ENSMUST00000010434
3665	1	118	2	42753990	154138	42753990	42962525	0.00	0.298	0.00	0.10	N	N	N	N	N	N	Y	N	N	N	ENSMUST00000054883,ENSMUST00000057208
3666	1	118	3	42753990	255729	42753990	43011992	-0.03	0.711	0.00	0.10	N	N	N	N	N	N	Y	N	N	N	ENSMUST00000055874,ENSMUST00000057208,ENSMUST00000054883
3667	1	118	4	42753990	395319	42753990	43149308	0.07	0.167	0.00	0.10	N	N	N	N	N	N	Y	N	N	N	ENSMUST00000054883,ENSMUST00000055874,ENSMUST00000057208,ENSMUST00000114756
3668	1	118	5	42753990	395443	42753990	43150680	0.04	0.237	0.00	0.10	N	N	N	N	N	N	Y	N	N	N	ENSMUST00000039080,ENSMUST00000055874,ENSMUST00000114756,ENSMUST00000057208,ENSMUST00000054883
3669	1	118	6	42753990	401565	42753990	43172790	0.07	0.092	0.00	0.10	N	N	N	N	N	N	Y	N	N	N	ENSMUST00000055874,ENSMUST00000057208,ENSMUST00000054883,ENSMUST00000114756,ENSMUST00000010434,ENSMUST00000039080
3670	1	118	7	42753990	466725	42753990	43220714	0.07	0.079	0.00	0.10	N	N	N	N	N	N	Y	N	N	N	ENSMUST00000010434,ENSMUST00000039080,ENSMUST00000008280,ENSMUST00000114756,ENSMUST00000055874,ENSMUST00000057208,ENSMUST00000054883
3671	1	118	8	42753990	748606	42753990	43627340	0.05	0.116	0.00	0.10	N	N	N	N	N	N	Y	N	N	N	ENSMUST00000010434,ENSMUST00000086421,ENSMUST00000039080,ENSMUST00000008280,ENSMUST00000114756,ENSMUST00000054883,ENSMUST00000055874,ENSMUST00000057208
3672	1	118	9	42753990	1033703	42753990	43799409	0.04	0.168	0.00	0.10	N	N	N	N	N	N	Y	N	N	N	ENSMUST00000054883,ENSMUST00000039080,ENSMUST00000114756,ENSMUST00000055874,ENSMUST00000057208,ENSMUST00000010434,ENSMUST00000027217,ENSMUST00000086421,ENSMUST00000008280
3673	1	118	10	42753990	1130604	42753990	43884593	0.02	0.267	0.00	0.10	N	N	N	N	N	N	Y	N	N	N	ENSMUST00000027217,ENSMUST00000076997,ENSMUST00000008280,ENSMUST00000086421,ENSMUST00000010434,ENSMUST00000054883,ENSMUST00000039080,ENSMUST00000114756,ENSMUST00000055874,ENSMUST00000057208
3691	1	119	2	42908127	101592	42908127	43011992	-0.09	0.826	0.00	0.90	N	Y	Y	Y	Y	Y	Y	Y	Y	Y	ENSMUST00000055874,ENSMUST00000057208
3692	1	119	3	42908127	241182	42908127	43149308	0.13	0.088	0.00	0.90	N	Y	Y	Y	Y	Y	Y	Y	Y	Y	ENSMUST00000057208,ENSMUST00000114756,ENSMUST00000055874
3693	1	119	4	42908127	241306	42908127	43150680	0.07	0.167	0.00	0.90	N	Y	Y	Y	Y	Y	Y	Y	Y	Y	ENSMUST00000055874,ENSMUST00000057208,ENSMUST00000114756,ENSMUST00000039080
3694	1	119	5	42908127	247428	42908127	43172790	0.11	0.052	0.00	0.90	N	Y	Y	Y	Y	Y	Y	Y	Y	Y	ENSMUST00000057208,ENSMUST00000010434,ENSMUST00000055874,ENSMUST00000039080,ENSMUST00000114756
3695	1	119	6	42908127	312588	42908127	43220714	0.09	0.047	0.08	0.90	N	Y	Y	Y	Y	Y	Y	Y	Y	Y	ENSMUST00000039080,ENSMUST00000114756,ENSMUST00000055874,ENSMUST00000057208,ENSMUST00000008280,ENSMUST00000010434
3696	1	119	7	42908127	594469	42908127	43627340	0.07	0.079	0.00	0.80	N	Y	Y	Y	Y	Y	Y	Y	Y	N	ENSMUST00000008280,ENSMUST00000010434,ENSMUST00000086421,ENSMUST00000039080,ENSMUST00000114756,ENSMUST00000055874,ENSMUST00000057208
3697	1	119	8	42908127	879566	42908127	43799409	0.05	0.128	0.00	0.80	N	Y	Y	Y	Y	Y	Y	Y	Y	N	ENSMUST00000086421,ENSMUST00000008280,ENSMUST00000010434,ENSMUST00000039080,ENSMUST00000114756,ENSMUST00000055874,ENSMUST00000057208,ENSMUST00000027217
3698	1	119	9	42908127	976467	42908127	43884593	0.03	0.225	0.00	0.80	N	Y	Y	Y	Y	Y	Y	Y	Y	N	ENSMUST00000027217,ENSMUST00000039080,ENSMUST00000010434,ENSMUST00000055874,ENSMUST00000076997,ENSMUST00000057208,ENSMUST00000114756,ENSMUST00000086421,ENSMUST00000008280
3699	1	119	10	42908127	1082720	42908127	44059844	0.02	0.265	0.00	0.10	N	N	N	N	N	N	Y	N	N	N	ENSMUST00000057208,ENSMUST00000055874,ENSMUST00000114756,ENSMUST00000039080,ENSMUST00000027217,ENSMUST00000086421,ENSMUST00000008280,ENSMUST00000010434,ENSMUST00000087933,ENSMUST00000076997
3718	1	120	2	43009718	139591	43009718	43149308	0.20	0.109	0.00	0.90	N	Y	Y	Y	Y	Y	Y	Y	Y	Y	ENSMUST00000114756,ENSMUST00000055874
3719	1	120	3	43009718	139715	43009718	43150680	0.07	0.219	0.00	0.90	N	Y	Y	Y	Y	Y	Y	Y	Y	Y	ENSMUST00000039080,ENSMUST00000114756,ENSMUST00000055874
3720	1	120	4	43009718	145837	43009718	43172790	0.15	0.035	0.13	0.90	N	Y	Y	Y	Y	Y	Y	Y	Y	Y	ENSMUST00000114756,ENSMUST00000055874,ENSMUST00000010434,ENSMUST00000039080
3721	1	120	5	43009718	210997	43009718	43220714	0.13	0.026	0.12	0.90	N	Y	Y	Y	Y	Y	Y	Y	Y	Y	ENSMUST00000055874,ENSMUST00000114756,ENSMUST00000039080,ENSMUST00000008280,ENSMUST00000010434
3722	1	120	6	43009718	492878	43009718	43627340	0.09	0.054	0.00	0.80	N	Y	Y	Y	Y	Y	Y	Y	Y	N	ENSMUST00000086421,ENSMUST00000055874,ENSMUST00000008280,ENSMUST00000114756,ENSMUST00000010434,ENSMUST00000039080
3723	1	120	7	43009718	777975	43009718	43799409	0.06	0.088	0.00	0.80	N	Y	Y	Y	Y	Y	Y	Y	Y	N	ENSMUST00000114756,ENSMUST00000055874,ENSMUST00000086421,ENSMUST00000008280,ENSMUST00000039080,ENSMUST00000010434,ENSMUST00000027217
3724	1	120	8	43009718	874876	43009718	43884593	0.04	0.180	0.00	0.80	N	Y	Y	Y	Y	Y	Y	Y	Y	N	ENSMUST00000086421,ENSMUST00000008280,ENSMUST00000010434,ENSMUST00000039080,ENSMUST00000055874,ENSMUST00000114756,ENSMUST00000076997,ENSMUST00000027217
3725	1	120	9	43009718	981129	43009718	44059844	0.02	0.303	0.00	0.10	N	N	N	N	N	N	Y	N	N	N	ENSMUST00000039080,ENSMUST00000114756,ENSMUST00000055874,ENSMUST00000008280,ENSMUST00000010434,ENSMUST00000087933,ENSMUST00000086421,ENSMUST00000076997,ENSMUST00000027217
3726	1	120	10	43009718	1067134	43009718	44076851	0.03	0.199	0.00	0.10	N	N	N	N	N	N	Y	N	N	N	ENSMUST00000055874,ENSMUST00000061421,ENSMUST00000010434,ENSMUST00000087933,ENSMUST00000039080,ENSMUST00000114756,ENSMUST00000008280,ENSMUST00000076997,ENSMUST00000027217,ENSMUST00000086421
3744	1	121	2	43149308	125	43131083	43150680	0.00	0.298	0.00	1.00	Y	Y	Y	Y	Y	Y	Y	Y	Y	Y	ENSMUST00000114756,ENSMUST00000039080
3745	1	121	3	43149308	6247	43131083	43172790	0.10	0.135	0.00	1.00	Y	Y	Y	Y	Y	Y	Y	Y	Y	Y	ENSMUST00000010434,ENSMUST00000039080,ENSMUST00000114756
3746	1	121	4	43149308	71407	43131083	43220714	0.11	0.074	0.00	1.00	Y	Y	Y	Y	Y	Y	Y	Y	Y	Y	ENSMUST00000114756,ENSMUST00000039080,ENSMUST00000008280,ENSMUST00000010434
3747	1	121	5	43149308	353288	43131083	43627340	0.07	0.130	0.00	0.90	Y	Y	Y	Y	Y	Y	Y	Y	Y	N	ENSMUST00000086421,ENSMUST00000114756,ENSMUST00000008280,ENSMUST00000010434,ENSMUST00000039080
3748	1	121	6	43149308	638385	43131083	43799409	0.05	0.157	0.00	0.90	Y	Y	Y	Y	Y	Y	Y	Y	Y	N	ENSMUST00000086421,ENSMUST00000039080,ENSMUST00000008280,ENSMUST00000114756,ENSMUST00000010434,ENSMUST00000027217
3749	1	121	7	43149308	735286	43131083	43884593	0.03	0.220	0.00	0.90	Y	Y	Y	Y	Y	Y	Y	Y	Y	N	ENSMUST00000010434,ENSMUST00000008280,ENSMUST00000027217,ENSMUST00000086421,ENSMUST00000039080,ENSMUST00000114756,ENSMUST00000076997
3750	1	121	8	43149308	841539	43131083	44059844	0.02	0.363	0.00	0.10	N	N	N	N	N	N	Y	N	N	N	ENSMUST00000086421,ENSMUST00000114756,ENSMUST00000008280,ENSMUST00000010434,ENSMUST00000039080,ENSMUST00000087933,ENSMUST00000076997,ENSMUST00000027217
3751	1	121	9	43149308	927544	43131083	44076851	0.03	0.236	0.00	0.10	N	N	N	N	N	N	Y	N	N	N	ENSMUST00000039080,ENSMUST00000061421,ENSMUST00000114756,ENSMUST00000087933,ENSMUST00000076997,ENSMUST00000010434,ENSMUST00000027217,ENSMUST00000086421,ENSMUST00000008280
3752	1	121	10	43149308	1009926	43131083	44159233	0.02	0.303	0.00	0.10	N	N	N	N	N	N	Y	N	N	N	ENSMUST00000027215,ENSMUST00000114756,ENSMUST00000061421,ENSMUST00000087933,ENSMUST00000010434,ENSMUST00000039080,ENSMUST00000008280,ENSMUST00000076997,ENSMUST00000027217,ENSMUST00000086421
3772	1	122	2	43149432	6123	43149432	43172790	0.00	0.298	0.00	1.00	Y	Y	Y	Y	Y	Y	Y	Y	Y	Y	ENSMUST00000039080,ENSMUST00000010434
3773	1	122	3	43149432	71283	43149432	43220714	0.05	0.259	0.00	1.00	Y	Y	Y	Y	Y	Y	Y	Y	Y	Y	ENSMUST00000008280,ENSMUST00000039080,ENSMUST00000010434
3774	1	122	4	43149432	353164	43149432	43627340	0.03	0.340	0.00	0.90	Y	Y	Y	Y	Y	Y	Y	Y	Y	N	ENSMUST00000039080,ENSMUST00000010434,ENSMUST00000008280,ENSMUST00000086421
3775	1	122	5	43149432	638261	43149432	43799409	0.03	0.289	0.00	0.90	Y	Y	Y	Y	Y	Y	Y	Y	Y	N	ENSMUST00000008280,ENSMUST00000010434,ENSMUST00000039080,ENSMUST00000027217,ENSMUST00000086421
3776	1	122	6	43149432	735162	43149432	43884593	0.03	0.271	0.00	0.90	Y	Y	Y	Y	Y	Y	Y	Y	Y	N	ENSMUST00000076997,ENSMUST00000039080,ENSMUST00000027217,ENSMUST00000010434,ENSMUST00000086421,ENSMUST00000008280
3777	1	122	7	43149432	841415	43149432	44059844	0.01	0.453	0.00	0.10	N	N	N	N	N	N	Y	N	N	N	ENSMUST00000039080,ENSMUST00000008280,ENSMUST00000010434,ENSMUST00000087933,ENSMUST00000086421,ENSMUST00000076997,ENSMUST00000027217
3778	1	122	8	43149432	927420	43149432	44076851	0.02	0.375	0.00	0.10	N	N	N	N	N	N	Y	N	N	N	ENSMUST00000039080,ENSMUST00000086421,ENSMUST00000008280,ENSMUST00000010434,ENSMUST00000027217,ENSMUST00000061421,ENSMUST00000087933,ENSMUST00000076997
3779	1	122	9	43149432	1009802	43149432	44159233	0.01	0.433	0.00	0.10	N	N	N	N	N	N	Y	N	N	N	ENSMUST00000086421,ENSMUST00000027217,ENSMUST00000087933,ENSMUST00000008280,ENSMUST00000076997,ENSMUST00000010434,ENSMUST00000039080,ENSMUST00000027215,ENSMUST00000061421
3780	1	122	10	43149432	1026187	43149432	44175618	0.04	0.139	0.00	0.10	N	N	N	N	N	N	Y	N	N	N	ENSMUST00000065767,ENSMUST00000008280,ENSMUST00000010434,ENSMUST00000039080,ENSMUST00000027215,ENSMUST00000086421,ENSMUST00000061421,ENSMUST00000027217,ENSMUST00000076997,ENSMUST00000087933
3800	1	123	2	43155554	65161	43155554	43220714	0.16	0.140	0.00	1.00	Y	Y	Y	Y	Y	Y	Y	Y	Y	Y	ENSMUST00000010434,ENSMUST00000008280
3801	1	123	3	43155554	347042	43155554	43627340	0.05	0.259	0.00	0.90	Y	Y	Y	Y	Y	Y	Y	Y	Y	N	ENSMUST00000086421,ENSMUST00000008280,ENSMUST00000010434
3802	1	123	4	43155554	632139	43155554	43799409	0.05	0.220	0.00	0.90	Y	Y	Y	Y	Y	Y	Y	Y	Y	N	ENSMUST00000010434,ENSMUST00000027217,ENSMUST00000086421,ENSMUST00000008280
3803	1	123	5	43155554	729040	43155554	43884593	0.05	0.210	0.00	0.90	Y	Y	Y	Y	Y	Y	Y	Y	Y	N	ENSMUST00000076997,ENSMUST00000027217,ENSMUST00000010434,ENSMUST00000086421,ENSMUST00000008280
3804	1	123	6	43155554	835293	43155554	44059844	0.01	0.416	0.00	0.10	N	N	N	N	N	N	Y	N	N	N	ENSMUST00000086421,ENSMUST00000008280,ENSMUST00000010434,ENSMUST00000027217,ENSMUST00000087933,ENSMUST00000076997
3805	1	123	7	43155554	921298	43155554	44076851	0.02	0.332	0.00	0.10	N	N	N	N	N	N	Y	N	N	N	ENSMUST00000087933,ENSMUST00000027217,ENSMUST00000076997,ENSMUST00000010434,ENSMUST00000061421,ENSMUST00000086421,ENSMUST00000008280
3806	1	123	8	43155554	1003680	43155554	44159233	0.01	0.397	0.00	0.10	N	N	N	N	N	N	Y	N	N	N	ENSMUST00000010434,ENSMUST00000087933,ENSMUST00000076997,ENSMUST00000027217,ENSMUST00000008280,ENSMUST00000086421,ENSMUST00000027215,ENSMUST00000061421
3807	1	123	9	43155554	1020065	43155554	44175618	0.05	0.105	0.00	0.10	N	N	N	N	N	N	Y	N	N	N	ENSMUST00000076997,ENSMUST00000027217,ENSMUST00000010434,ENSMUST00000086421,ENSMUST00000008280,ENSMUST00000027215,ENSMUST00000061421,ENSMUST00000087933,ENSMUST00000065767
3808	1	123	10	43155554	1020453	43155554	44201355	0.06	0.047	0.01	0.10	N	N	N	N	N	N	Y	N	N	N	ENSMUST00000087933,ENSMUST00000035991,ENSMUST00000027217,ENSMUST00000076997,ENSMUST00000086421,ENSMUST00000008280,ENSMUST00000010434,ENSMUST00000027215,ENSMUST00000061421,ENSMUST00000065767
3828	1	124	2	43220714	281882	43179918	43627340	0.00	0.298	0.00	0.90	Y	Y	Y	Y	Y	Y	Y	Y	Y	N	ENSMUST00000008280,ENSMUST00000086421
3829	1	124	3	43220714	566979	43179918	43799409	0.06	0.253	0.00	0.90	Y	Y	Y	Y	Y	Y	Y	Y	Y	N	ENSMUST00000008280,ENSMUST00000086421,ENSMUST00000027217
3830	1	124	4	43220714	663880	43179918	43884593	0.06	0.203	0.00	0.90	Y	Y	Y	Y	Y	Y	Y	Y	Y	N	ENSMUST00000076997,ENSMUST00000027217,ENSMUST00000086421,ENSMUST00000008280
3831	1	124	5	43220714	770133	43179918	44059844	0.01	0.480	0.00	0.10	N	N	N	N	N	N	Y	N	N	N	ENSMUST00000087933,ENSMUST00000086421,ENSMUST00000008280,ENSMUST00000076997,ENSMUST00000027217
3832	1	124	6	43220714	856138	43179918	44076851	0.00	0.533	0.00	0.10	N	N	N	N	N	N	Y	N	N	N	ENSMUST00000008280,ENSMUST00000061421,ENSMUST00000076997,ENSMUST00000027217,ENSMUST00000086421,ENSMUST00000087933
3833	1	124	7	43220714	938520	43179918	44159233	0.01	0.503	0.00	0.10	N	N	N	N	N	N	Y	N	N	N	ENSMUST00000076997,ENSMUST00000027217,ENSMUST00000086421,ENSMUST00000008280,ENSMUST00000027215,ENSMUST00000087933,ENSMUST00000061421
3834	1	124	8	43220714	954905	43179918	44175618	0.05	0.108	0.00	0.10	N	N	N	N	N	N	Y	N	N	N	ENSMUST00000027215,ENSMUST00000061421,ENSMUST00000087933,ENSMUST00000076997,ENSMUST00000027217,ENSMUST00000086421,ENSMUST00000008280,ENSMUST00000065767
3835	1	124	9	43220714	955293	43179918	44201355	0.06	0.052	0.00	0.10	N	N	N	N	N	N	Y	N	N	N	ENSMUST00000061421,ENSMUST00000008280,ENSMUST00000076997,ENSMUST00000087933,ENSMUST00000027217,ENSMUST00000086421,ENSMUST00000065767,ENSMUST00000027215,ENSMUST00000035991
3836	1	124	10	43220714	983978	43179918	44238105	0.05	0.076	0.00	0.10	N	N	N	N	N	N	Y	N	N	N	ENSMUST00000027217,ENSMUST00000086421,ENSMUST00000008280,ENSMUST00000027214,ENSMUST00000076997,ENSMUST00000061421,ENSMUST00000087933,ENSMUST00000035991,ENSMUST00000065767,ENSMUST00000027215
3855	1	125	2	43502595	285098	43502595	43799409	0.00	0.298	0.00	0.90	Y	Y	Y	Y	Y	Y	Y	Y	Y	N	ENSMUST00000027217,ENSMUST00000086421
3856	1	125	3	43502595	381999	43502595	43884593	0.07	0.223	0.00	0.90	Y	Y	Y	Y	Y	Y	Y	Y	Y	N	ENSMUST00000086421,ENSMUST00000076997,ENSMUST00000027217
3857	1	125	4	43502595	488252	43502595	44059844	0.00	0.567	0.00	0.10	N	N	N	N	N	N	Y	N	N	N	ENSMUST00000086421,ENSMUST00000087933,ENSMUST00000027217,ENSMUST00000076997
3858	1	125	5	43502595	574257	43502595	44076851	-0.04	0.862	0.00	0.10	N	N	N	N	N	N	Y	N	N	N	ENSMUST00000061421,ENSMUST00000087933,ENSMUST00000076997,ENSMUST00000086421,ENSMUST00000027217
3859	1	125	6	43502595	656639	43502595	44159233	-0.01	0.686	0.00	0.10	N	N	N	N	N	N	Y	N	N	N	ENSMUST00000087933,ENSMUST00000076997,ENSMUST00000027215,ENSMUST00000027217,ENSMUST00000061421,ENSMUST00000086421
3860	1	125	7	43502595	673024	43502595	44175618	0.05	0.157	0.00	0.10	N	N	N	N	N	N	Y	N	N	N	ENSMUST00000027217,ENSMUST00000065767,ENSMUST00000027215,ENSMUST00000086421,ENSMUST00000087933,ENSMUST00000061421,ENSMUST00000076997
3861	1	125	8	43502595	673412	43502595	44201355	0.06	0.068	0.00	0.10	N	N	N	N	N	N	Y	N	N	N	ENSMUST00000061421,ENSMUST00000086421,ENSMUST00000027215,ENSMUST00000087933,ENSMUST00000076997,ENSMUST00000027217,ENSMUST00000035991,ENSMUST00000065767
3862	1	125	9	43502595	702097	43502595	44238105	0.05	0.098	0.00	0.10	N	N	N	N	N	N	Y	N	N	N	ENSMUST00000061421,ENSMUST00000086421,ENSMUST00000076997,ENSMUST00000027214,ENSMUST00000087933,ENSMUST00000027217,ENSMUST00000035991,ENSMUST00000065767,ENSMUST00000027215
3863	1	125	10	43502595	773182	43502595	44275776	0.04	0.131	0.00	0.10	N	N	N	N	N	N	Y	N	N	N	ENSMUST00000027214,ENSMUST00000054801,ENSMUST00000061421,ENSMUST00000087933,ENSMUST00000086421,ENSMUST00000027217,ENSMUST00000076997,ENSMUST00000035991,ENSMUST00000065767,ENSMUST00000027215
3883	1	126	2	43787692	96902	43787692	43884593	0.20	0.111	0.00	1.00	Y	Y	Y	Y	Y	Y	Y	Y	Y	Y	ENSMUST00000076997,ENSMUST00000027217
3884	1	126	3	43787692	203155	43787692	44059844	0.00	0.615	0.00	0.10	N	N	N	N	N	N	Y	N	N	N	ENSMUST00000087933,ENSMUST00000027217,ENSMUST00000076997
3885	1	126	4	43787692	289160	43787692	44076851	-0.07	0.906	0.00	0.10	N	N	N	N	N	N	Y	N	N	N	ENSMUST00000076997,ENSMUST00000027217,ENSMUST00000061421,ENSMUST00000087933
3886	1	126	5	43787692	371542	43787692	44159233	-0.02	0.707	0.00	0.10	N	N	N	N	N	N	Y	N	N	N	ENSMUST00000076997,ENSMUST00000027217,ENSMUST00000087933,ENSMUST00000027215,ENSMUST00000061421
3887	1	126	6	43787692	387927	43787692	44175618	0.06	0.110	0.00	0.10	N	N	N	N	N	N	Y	N	N	N	ENSMUST00000065767,ENSMUST00000027217,ENSMUST00000076997,ENSMUST00000027215,ENSMUST00000061421,ENSMUST00000087933
3888	1	126	7	43787692	388315	43787692	44201355	0.09	0.042	0.01	0.10	N	N	N	N	N	N	Y	N	N	N	ENSMUST00000076997,ENSMUST00000027217,ENSMUST00000065767,ENSMUST00000061421,ENSMUST00000087933,ENSMUST00000035991,ENSMUST00000027215
3889	1	126	8	43787692	417000	43787692	44238105	0.06	0.068	0.00	0.10	N	N	N	N	N	N	Y	N	N	N	ENSMUST00000061421,ENSMUST00000035991,ENSMUST00000065767,ENSMUST00000027215,ENSMUST00000087933,ENSMUST00000076997,ENSMUST00000027217,ENSMUST00000027214
3890	1	126	9	43787692	488085	43787692	44275776	0.05	0.098	0.00	0.10	N	N	N	N	N	N	Y	N	N	N	ENSMUST00000054801,ENSMUST00000087933,ENSMUST00000076997,ENSMUST00000027217,ENSMUST00000061421,ENSMUST00000027214,ENSMUST00000035991,ENSMUST00000027215,ENSMUST00000065767
3891	1	126	10	43787692	820664	43787692	44853671	0.05	0.073	0.00	0.10	N	N	N	N	N	N	Y	N	N	N	ENSMUST00000027217,ENSMUST00000027214,ENSMUST00000076997,ENSMUST00000087933,ENSMUST00000035991,ENSMUST00000065767,ENSMUST00000061421,ENSMUST00000027215,ENSMUST00000074525,ENSMUST00000054801
3911	1	127	2	43884593	106254	43806132	44059844	-0.13	0.866	0.00	0.10	N	N	N	N	N	N	Y	N	N	N	ENSMUST00000087933,ENSMUST00000076997
3912	1	127	3	43884593	192259	43806132	44076851	-0.13	0.947	0.00	0.10	N	N	N	N	N	N	Y	N	N	N	ENSMUST00000061421,ENSMUST00000087933,ENSMUST00000076997
3913	1	127	4	43884593	274641	43806132	44159233	0.00	0.479	0.00	0.10	N	N	N	N	N	N	Y	N	N	N	ENSMUST00000061421,ENSMUST00000087933,ENSMUST00000076997,ENSMUST00000027215
3914	1	127	5	43884593	291026	43806132	44175618	0.09	0.072	0.00	0.10	N	N	N	N	N	N	Y	N	N	N	ENSMUST00000087933,ENSMUST00000076997,ENSMUST00000027215,ENSMUST00000061421,ENSMUST00000065767
3915	1	127	6	43884593	291414	43806132	44201355	0.11	0.031	0.01	0.10	N	N	N	N	N	N	Y	N	N	N	ENSMUST00000035991,ENSMUST00000065767,ENSMUST00000076997,ENSMUST00000027215,ENSMUST00000061421,ENSMUST00000087933
3916	1	127	7	43884593	320099	43806132	44238105	0.08	0.057	0.00	0.10	N	N	N	N	N	N	Y	N	N	N	ENSMUST00000027214,ENSMUST00000035991,ENSMUST00000065767,ENSMUST00000027215,ENSMUST00000087933,ENSMUST00000076997,ENSMUST00000061421
3917	1	127	8	43884593	391184	43806132	44275776	0.06	0.087	0.00	0.10	N	N	N	N	N	N	Y	N	N	N	ENSMUST00000035991,ENSMUST00000065767,ENSMUST00000027215,ENSMUST00000054801,ENSMUST00000027214,ENSMUST00000087933,ENSMUST00000061421,ENSMUST00000076997
3918	1	127	9	43884593	723763	43806132	44853671	0.05	0.093	0.00	0.10	N	N	N	N	N	N	Y	N	N	N	ENSMUST00000027215,ENSMUST00000061421,ENSMUST00000087933,ENSMUST00000076997,ENSMUST00000035991,ENSMUST00000027214,ENSMUST00000065767,ENSMUST00000054801,ENSMUST00000074525
3919	1	127	10	43884593	1483884	43806132	45405861	0.06	0.061	0.00	0.10	N	N	N	N	N	N	Y	N	N	N	ENSMUST00000074525,ENSMUST00000087933,ENSMUST00000054801,ENSMUST00000076997,ENSMUST00000027214,ENSMUST00000027215,ENSMUST00000061421,ENSMUST00000035991,ENSMUST00000065767,ENSMUST00000087883
3939	1	128	2	43990846	86006	43990846	44076851	-0.07	0.812	0.00	0.10	N	N	N	N	N	N	Y	N	N	N	ENSMUST00000087933,ENSMUST00000061421
3940	1	128	3	43990846	168388	43990846	44159233	0.16	0.065	0.00	0.10	N	N	N	N	N	N	Y	N	N	N	ENSMUST00000027215,ENSMUST00000061421,ENSMUST00000087933
3941	1	128	4	43990846	184773	43990846	44175618	0.19	0.017	0.02	0.10	N	N	N	N	N	N	Y	N	N	N	ENSMUST00000087933,ENSMUST00000061421,ENSMUST00000027215,ENSMUST00000065767
3942	1	128	5	43990846	185161	43990846	44201355	0.14	0.022	0.01	0.10	N	N	N	N	N	N	Y	N	N	N	ENSMUST00000035991,ENSMUST00000065767,ENSMUST00000027215,ENSMUST00000061421,ENSMUST00000087933
3943	1	128	6	43990846	213846	43990846	44238105	0.09	0.046	0.01	0.10	N	N	N	N	N	N	Y	N	N	N	ENSMUST00000087933,ENSMUST00000027215,ENSMUST00000061421,ENSMUST00000027214,ENSMUST00000065767,ENSMUST00000035991
3944	1	128	7	43990846	284931	43990846	44275776	0.07	0.078	0.00	0.10	N	N	N	N	N	N	Y	N	N	N	ENSMUST00000054801,ENSMUST00000027214,ENSMUST00000061421,ENSMUST00000035991,ENSMUST00000087933,ENSMUST00000065767,ENSMUST00000027215
3945	1	128	8	43990846	617510	43990846	44853671	0.05	0.107	0.00	0.10	N	N	N	N	N	N	Y	N	N	N	ENSMUST00000035991,ENSMUST00000065767,ENSMUST00000027215,ENSMUST00000087933,ENSMUST00000061421,ENSMUST00000074525,ENSMUST00000054801,ENSMUST00000027214
3946	1	128	9	43990846	1377631	43990846	45405861	0.06	0.055	0.00	0.10	N	N	N	N	N	N	Y	N	N	N	ENSMUST00000035991,ENSMUST00000027214,ENSMUST00000054801,ENSMUST00000087883,ENSMUST00000074525,ENSMUST00000065767,ENSMUST00000027215,ENSMUST00000061421,ENSMUST00000087933
3947	1	128	10	43990846	1569282	43990846	45560127	0.07	0.031	0.01	0.10	N	N	N	N	N	N	Y	N	N	N	ENSMUST00000035991,ENSMUST00000065767,ENSMUST00000027215,ENSMUST00000061421,ENSMUST00000087933,ENSMUST00000054801,ENSMUST00000027214,ENSMUST00000086430,ENSMUST00000087883,ENSMUST00000074525
3966	1	129	2	44076851	82383	44066252	44159233	0.18	0.124	0.00	1.00	Y	Y	Y	Y	Y	Y	Y	Y	Y	Y	ENSMUST00000061421,ENSMUST00000027215
3967	1	129	3	44076851	98768	44066252	44175618	0.21	0.031	0.20	1.00	Y	Y	Y	Y	Y	Y	Y	Y	Y	Y	ENSMUST00000065767,ENSMUST00000027215,ENSMUST00000061421
3968	1	129	4	44076851	99156	44066252	44201355	0.15	0.032	0.15	1.00	Y	Y	Y	Y	Y	Y	Y	Y	Y	Y	ENSMUST00000061421,ENSMUST00000035991,ENSMUST00000065767,ENSMUST00000027215
3969	1	129	5	44076851	127841	44066252	44238105	0.09	0.070	0.00	1.00	Y	Y	Y	Y	Y	Y	Y	Y	Y	Y	ENSMUST00000027214,ENSMUST00000065767,ENSMUST00000035991,ENSMUST00000027215,ENSMUST00000061421
3970	1	129	6	44076851	198926	44066252	44275776	0.06	0.116	0.00	0.10	N	N	N	N	N	N	Y	N	N	N	ENSMUST00000061421,ENSMUST00000027214,ENSMUST00000054801,ENSMUST00000035991,ENSMUST00000065767,ENSMUST00000027215
3971	1	129	7	44076851	531505	44066252	44853671	0.05	0.126	0.00	0.10	N	N	N	N	N	N	Y	N	N	N	ENSMUST00000061421,ENSMUST00000027215,ENSMUST00000074525,ENSMUST00000065767,ENSMUST00000035991,ENSMUST00000054801,ENSMUST00000027214
3972	1	129	8	44076851	1291626	44066252	45405861	0.06	0.072	0.00	0.10	N	N	N	N	N	N	Y	N	N	N	ENSMUST00000061421,ENSMUST00000035991,ENSMUST00000027215,ENSMUST00000065767,ENSMUST00000027214,ENSMUST00000087883,ENSMUST00000074525,ENSMUST00000054801
3973	1	129	9	44076851	1483277	44066252	45560127	0.07	0.043	0.01	0.10	N	N	N	N	N	N	Y	N	N	N	ENSMUST00000074525,ENSMUST00000054801,ENSMUST00000061421,ENSMUST00000027214,ENSMUST00000035991,ENSMUST00000027215,ENSMUST00000065767,ENSMUST00000086430,ENSMUST00000087883
3974	1	129	10	44076851	1775493	44066252	45880458	0.05	0.084	0.00	0.10	N	N	N	N	N	N	Y	N	N	N	ENSMUST00000065767,ENSMUST00000027215,ENSMUST00000061421,ENSMUST00000087883,ENSMUST00000074525,ENSMUST00000054801,ENSMUST00000035991,ENSMUST00000027214,ENSMUST00000086430,ENSMUST00000027139
3991	1	130	2	44159233	16386	44143461	44175618	0.20	0.109	0.00	1.00	Y	Y	Y	Y	Y	Y	Y	Y	Y	Y	ENSMUST00000065767,ENSMUST00000027215
3992	1	130	3	44159233	16774	44143461	44201355	0.20	0.035	0.19	1.00	Y	Y	Y	Y	Y	Y	Y	Y	Y	Y	ENSMUST00000027215,ENSMUST00000035991,ENSMUST00000065767
3993	1	130	4	44159233	45459	44143461	44238105	0.10	0.090	0.00	1.00	Y	Y	Y	Y	Y	Y	Y	Y	Y	Y	ENSMUST00000027214,ENSMUST00000035991,ENSMUST00000065767,ENSMUST00000027215
3994	1	130	5	44159233	116544	44143461	44275776	0.06	0.152	0.00	0.10	N	N	N	N	N	N	Y	N	N	N	ENSMUST00000054801,ENSMUST00000027214,ENSMUST00000027215,ENSMUST00000065767,ENSMUST00000035991
3995	1	130	6	44159233	449123	44143461	44853671	0.05	0.156	0.00	0.10	N	N	N	N	N	N	Y	N	N	N	ENSMUST00000035991,ENSMUST00000065767,ENSMUST00000027215,ENSMUST00000074525,ENSMUST00000054801,ENSMUST00000027214
3996	1	130	7	44159233	1209244	44143461	45405861	0.06	0.100	0.00	0.10	N	N	N	N	N	N	Y	N	N	N	ENSMUST00000054801,ENSMUST00000027214,ENSMUST00000035991,ENSMUST00000065767,ENSMUST00000027215,ENSMUST00000087883,ENSMUST00000074525
3997	1	130	8	44159233	1400895	44143461	45560127	0.07	0.046	0.01	0.10	N	N	N	N	N	N	Y	N	N	N	ENSMUST00000087883,ENSMUST00000065767,ENSMUST00000074525,ENSMUST00000027215,ENSMUST00000086430,ENSMUST00000027214,ENSMUST00000035991,ENSMUST00000054801
3998	1	130	9	44159233	1693111	44143461	45880458	0.05	0.097	0.00	0.10	N	N	N	N	N	N	Y	N	N	N	ENSMUST00000035991,ENSMUST00000065767,ENSMUST00000027215,ENSMUST00000054801,ENSMUST00000027214,ENSMUST00000074525,ENSMUST00000027139,ENSMUST00000087883,ENSMUST00000086430
3999	1	130	10	44159233	1823207	44143461	45982439	0.05	0.088	0.00	0.10	N	N	N	N	N	N	Y	N	N	N	ENSMUST00000027214,ENSMUST00000035991,ENSMUST00000065767,ENSMUST00000027215,ENSMUST00000027137,ENSMUST00000027139,ENSMUST00000086430,ENSMUST00000087883,ENSMUST00000074525,ENSMUST00000054801
4016	1	131	2	44175618	389	44163390	44201355	0.34	0.036	0.33	1.00	Y	Y	Y	Y	Y	Y	Y	Y	Y	Y	ENSMUST00000065767,ENSMUST00000035991
4017	1	131	3	44175618	29074	44163390	44238105	0.11	0.117	0.00	1.00	Y	Y	Y	Y	Y	Y	Y	Y	Y	Y	ENSMUST00000027214,ENSMUST00000035991,ENSMUST00000065767
4018	1	131	4	44175618	100159	44163390	44275776	0.06	0.201	0.00	0.10	N	N	N	N	N	N	Y	N	N	N	ENSMUST00000054801,ENSMUST00000065767,ENSMUST00000027214,ENSMUST00000035991
4019	1	131	5	44175618	432738	44163390	44853671	0.07	0.127	0.00	0.10	N	N	N	N	N	N	Y	N	N	N	ENSMUST00000074525,ENSMUST00000054801,ENSMUST00000027214,ENSMUST00000035991,ENSMUST00000065767
4020	1	131	6	44175618	1192859	44163390	45405861	0.08	0.072	0.00	0.10	N	N	N	N	N	N	Y	N	N	N	ENSMUST00000087883,ENSMUST00000074525,ENSMUST00000054801,ENSMUST00000035991,ENSMUST00000027214,ENSMUST00000065767
4021	1	131	7	44175618	1384510	44163390	45560127	0.10	0.022	0.01	0.10	N	N	N	N	N	N	Y	N	N	N	ENSMUST00000086430,ENSMUST00000087883,ENSMUST00000027214,ENSMUST00000074525,ENSMUST00000054801,ENSMUST00000065767,ENSMUST00000035991
4022	1	131	8	44175618	1676726	44163390	45880458	0.07	0.049	0.01	0.10	N	N	N	N	N	N	Y	N	N	N	ENSMUST00000035991,ENSMUST00000065767,ENSMUST00000027139,ENSMUST00000086430,ENSMUST00000087883,ENSMUST00000054801,ENSMUST00000074525,ENSMUST00000027214
4023	1	131	9	44175618	1806822	44163390	45982439	0.06	0.052	0.00	0.10	N	N	N	N	N	N	Y	N	N	N	ENSMUST00000027137,ENSMUST00000027139,ENSMUST00000086430,ENSMUST00000054801,ENSMUST00000087883,ENSMUST00000027214,ENSMUST00000074525,ENSMUST00000065767,ENSMUST00000035991
4024	1	131	10	44175618	1911697	44163390	46087314	0.05	0.076	0.00	0.00	N	N	N	N	N	N	N	N	N	N	ENSMUST00000065767,ENSMUST00000051224,ENSMUST00000087883,ENSMUST00000074525,ENSMUST00000054801,ENSMUST00000027214,ENSMUST00000035991,ENSMUST00000027139,ENSMUST00000086430,ENSMUST00000027137
4039	1	132	2	44176006	28686	44176006	44238105	0.00	0.298	0.00	1.00	Y	Y	Y	Y	Y	Y	Y	Y	Y	Y	ENSMUST00000027214,ENSMUST00000035991
4040	1	132	3	44176006	99771	44176006	44275776	0.00	0.448	0.00	0.10	N	N	N	N	N	N	Y	N	N	N	ENSMUST00000054801,ENSMUST00000027214,ENSMUST00000035991
4041	1	132	4	44176006	432350	44176006	44853671	0.00	0.487	0.00	0.10	N	N	N	N	N	N	Y	N	N	N	ENSMUST00000074525,ENSMUST00000054801,ENSMUST00000027214,ENSMUST00000035991
4042	1	132	5	44176006	1192471	44176006	45405861	0.01	0.410	0.00	0.10	N	N	N	N	N	N	Y	N	N	N	ENSMUST00000035991,ENSMUST00000027214,ENSMUST00000087883,ENSMUST00000074525,ENSMUST00000054801
4043	1	132	6	44176006	1384122	44176006	45560127	0.06	0.130	0.00	0.10	N	N	N	N	N	N	Y	N	N	N	ENSMUST00000054801,ENSMUST00000027214,ENSMUST00000035991,ENSMUST00000074525,ENSMUST00000086430,ENSMUST00000087883
4044	1	132	7	44176006	1676338	44176006	45880458	0.04	0.193	0.00	0.10	N	N	N	N	N	N	Y	N	N	N	ENSMUST00000087883,ENSMUST00000074525,ENSMUST00000054801,ENSMUST00000027214,ENSMUST00000035991,ENSMUST00000086430,ENSMUST00000027139
4045	1	132	8	44176006	1806434	44176006	45982439	0.03	0.198	0.00	0.10	N	N	N	N	N	N	Y	N	N	N	ENSMUST00000087883,ENSMUST00000074525,ENSMUST00000054801,ENSMUST00000027214,ENSMUST00000035991,ENSMUST00000027137,ENSMUST00000027139,ENSMUST00000086430
4046	1	132	9	44176006	1911309	44176006	46087314	0.03	0.242	0.00	0.00	N	N	N	N	N	N	N	N	N	N	ENSMUST00000051224,ENSMUST00000086430,ENSMUST00000027139,ENSMUST00000027137,ENSMUST00000035991,ENSMUST00000074525,ENSMUST00000027214,ENSMUST00000054801,ENSMUST00000087883
4047	1	132	10	44176006	5125454	44176006	49397264	0.02	0.341	0.00	0.00	N	N	N	N	N	N	N	N	N	N	ENSMUST00000086430,ENSMUST00000087883,ENSMUST00000056879,ENSMUST00000074525,ENSMUST00000027214,ENSMUST00000035991,ENSMUST00000054801,ENSMUST00000051224,ENSMUST00000027137,ENSMUST00000027139
4061	1	133	2	44204691	71086	44204691	44275776	0.00	0.298	0.00	0.10	N	N	N	N	N	N	Y	N	N	N	ENSMUST00000054801,ENSMUST00000027214
4062	1	133	3	44204691	403665	44204691	44853671	0.00	0.448	0.00	0.10	N	N	N	N	N	N	Y	N	N	N	ENSMUST00000074525,ENSMUST00000054801,ENSMUST00000027214
4063	1	133	4	44204691	1163786	44204691	45405861	0.07	0.173	0.00	0.10	N	N	N	N	N	N	Y	N	N	N	ENSMUST00000087883,ENSMUST00000074525,ENSMUST00000054801,ENSMUST00000027214
4064	1	133	5	44204691	1355437	44204691	45560127	0.12	0.038	0.01	0.10	N	N	N	N	N	N	Y	N	N	N	ENSMUST00000086430,ENSMUST00000087883,ENSMUST00000074525,ENSMUST00000054801,ENSMUST00000027214
4065	1	133	6	44204691	1647653	44204691	45880458	0.05	0.158	0.00	0.10	N	N	N	N	N	N	Y	N	N	N	ENSMUST00000054801,ENSMUST00000027214,ENSMUST00000027139,ENSMUST00000074525,ENSMUST00000087883,ENSMUST00000086430
4066	1	133	7	44204691	1777749	44204691	45982439	0.06	0.116	0.00	0.10	N	N	N	N	N	N	Y	N	N	N	ENSMUST00000027214,ENSMUST00000027137,ENSMUST00000054801,ENSMUST00000027139,ENSMUST00000074525,ENSMUST00000087883,ENSMUST00000086430
4067	1	133	8	44204691	1882624	44204691	46087314	0.04	0.158	0.00	0.00	N	N	N	N	N	N	N	N	N	N	ENSMUST00000086430,ENSMUST00000087883,ENSMUST00000074525,ENSMUST00000027137,ENSMUST00000027139,ENSMUST00000054801,ENSMUST00000051224,ENSMUST00000027214
4068	1	133	9	44204691	5096769	44204691	49397264	0.02	0.266	0.00	0.00	N	N	N	N	N	N	N	N	N	N	ENSMUST00000027214,ENSMUST00000054801,ENSMUST00000074525,ENSMUST00000087883,ENSMUST00000086430,ENSMUST00000056879,ENSMUST00000051224,ENSMUST00000027137,ENSMUST00000027139
4069	1	133	10	44204691	6779676	44204691	51244114	0.01	0.479	0.00	0.00	N	N	N	N	N	N	N	N	N	N	ENSMUST00000054801,ENSMUST00000027214,ENSMUST00000081851,ENSMUST00000056879,ENSMUST00000051224,ENSMUST00000074525,ENSMUST00000027137,ENSMUST00000027139,ENSMUST00000087883,ENSMUST00000086430
4082	1	134	2	44275776	332580	44260914	44853671	0.00	0.298	0.00	0.10	N	N	N	N	N	N	Y	N	N	N	ENSMUST00000074525,ENSMUST00000054801
4083	1	134	3	44275776	1092701	44260914	45405861	0.13	0.093	0.00	0.10	N	N	N	N	N	N	Y	N	N	N	ENSMUST00000087883,ENSMUST00000074525,ENSMUST00000054801
4084	1	134	4	44275776	1284352	44260914	45560127	0.20	0.014	0.02	0.10	N	N	N	N	N	N	Y	N	N	N	ENSMUST00000087883,ENSMUST00000054801,ENSMUST00000074525,ENSMUST00000086430
4085	1	134	5	44275776	1576568	44260914	45880458	0.08	0.104	0.00	0.10	N	N	N	N	N	N	Y	N	N	N	ENSMUST00000086430,ENSMUST00000087883,ENSMUST00000074525,ENSMUST00000054801,ENSMUST00000027139
4086	1	134	6	44275776	1706664	44260914	45982439	0.08	0.075	0.00	0.10	N	N	N	N	N	N	Y	N	N	N	ENSMUST00000054801,ENSMUST00000074525,ENSMUST00000027137,ENSMUST00000027139,ENSMUST00000086430,ENSMUST00000087883
4087	1	134	7	44275776	1811539	44260914	46087314	0.06	0.116	0.00	0.00	N	N	N	N	N	N	N	N	N	N	ENSMUST00000054801,ENSMUST00000074525,ENSMUST00000087883,ENSMUST00000086430,ENSMUST00000027137,ENSMUST00000027139,ENSMUST00000051224
4088	1	134	8	44275776	5025684	44260914	49397264	0.03	0.221	0.00	0.00	N	N	N	N	N	N	N	N	N	N	ENSMUST00000086430,ENSMUST00000087883,ENSMUST00000074525,ENSMUST00000054801,ENSMUST00000051224,ENSMUST00000027137,ENSMUST00000027139,ENSMUST00000056879
4089	1	134	9	44275776	6708591	44260914	51244114	0.01	0.446	0.00	0.00	N	N	N	N	N	N	N	N	N	N	ENSMUST00000081851,ENSMUST00000027137,ENSMUST00000027139,ENSMUST00000086430,ENSMUST00000087883,ENSMUST00000074525,ENSMUST00000054801,ENSMUST00000051224,ENSMUST00000056879
4090	1	134	10	44275776	7070194	44260914	51359803	0.03	0.192	0.00	0.00	N	N	N	N	N	N	N	N	N	N	ENSMUST00000074525,ENSMUST00000054801,ENSMUST00000027139,ENSMUST00000086430,ENSMUST00000087883,ENSMUST00000056879,ENSMUST00000027137,ENSMUST00000051224,ENSMUST00000081851,ENSMUST00000051572
4102	1	135	2	44608355	760122	44608355	45405861	0.39	0.022	0.04	0.10	N	N	N	N	N	N	Y	N	N	N	ENSMUST00000074525,ENSMUST00000087883
4103	1	135	3	44608355	951773	44608355	45560127	0.39	0.002	0.04	0.10	N	N	N	N	N	N	Y	N	N	N	ENSMUST00000086430,ENSMUST00000087883,ENSMUST00000074525
4104	1	135	4	44608355	1243989	44608355	45880458	0.13	0.055	0.00	0.10	N	N	N	N	N	N	Y	N	N	N	ENSMUST00000074525,ENSMUST00000086430,ENSMUST00000027139,ENSMUST00000087883
4105	1	135	5	44608355	1374085	44608355	45982439	0.12	0.040	0.01	0.10	N	N	N	N	N	N	Y	N	N	N	ENSMUST00000027137,ENSMUST00000027139,ENSMUST00000086430,ENSMUST00000087883,ENSMUST00000074525
4106	1	135	6	44608355	1478960	44608355	46087314	0.08	0.075	0.00	0.00	N	N	N	N	N	N	N	N	N	N	ENSMUST00000051224,ENSMUST00000027137,ENSMUST00000027139,ENSMUST00000086430,ENSMUST00000087883,ENSMUST00000074525
4107	1	135	7	44608355	4693105	44608355	49397264	0.04	0.174	0.00	0.00	N	N	N	N	N	N	N	N	N	N	ENSMUST00000086430,ENSMUST00000087883,ENSMUST00000074525,ENSMUST00000027139,ENSMUST00000056879,ENSMUST00000051224,ENSMUST00000027137
4108	1	135	8	44608355	6376012	44608355	51244114	0.01	0.411	0.00	0.00	N	N	N	N	N	N	N	N	N	N	ENSMUST00000086430,ENSMUST00000087883,ENSMUST00000056879,ENSMUST00000051224,ENSMUST00000027139,ENSMUST00000027137,ENSMUST00000081851,ENSMUST00000074525
4109	1	135	9	44608355	6737615	44608355	51359803	0.04	0.152	0.00	0.00	N	N	N	N	N	N	N	N	N	N	ENSMUST00000027137,ENSMUST00000051572,ENSMUST00000027139,ENSMUST00000074525,ENSMUST00000081851,ENSMUST00000086430,ENSMUST00000056879,ENSMUST00000087883,ENSMUST00000051224
4110	1	135	10	44608355	7364442	44608355	51972796	0.05	0.086	0.00	0.00	N	N	N	N	N	N	N	N	N	N	ENSMUST00000027137,ENSMUST00000074525,ENSMUST00000051224,ENSMUST00000027139,ENSMUST00000086430,ENSMUST00000087883,ENSMUST00000018561,ENSMUST00000051572,ENSMUST00000081851,ENSMUST00000056879
4122	1	136	2	45368476	191652	45368476	45560127	0.54	0.004	0.54	1.00	Y	Y	Y	Y	Y	Y	Y	Y	Y	Y	ENSMUST00000087883,ENSMUST00000086430
4123	1	136	3	45368476	483868	45368476	45880458	0.08	0.178	0.00	0.90	Y	Y	Y	Y	N	Y	Y	Y	Y	Y	ENSMUST00000087883,ENSMUST00000027139,ENSMUST00000086430
4124	1	136	4	45368476	613964	45368476	45982439	0.09	0.115	0.00	0.80	N	Y	Y	Y	N	Y	Y	Y	Y	Y	ENSMUST00000027137,ENSMUST00000027139,ENSMUST00000086430,ENSMUST00000087883
4125	1	136	5	45368476	718839	45368476	46087314	0.05	0.182	0.00	0.00	N	N	N	N	N	N	N	N	N	N	ENSMUST00000087883,ENSMUST00000086430,ENSMUST00000027139,ENSMUST00000027137,ENSMUST00000051224
4126	1	136	6	45368476	3932984	45368476	49397264	0.02	0.322	0.00	0.00	N	N	N	N	N	N	N	N	N	N	ENSMUST00000056879,ENSMUST00000051224,ENSMUST00000027137,ENSMUST00000027139,ENSMUST00000086430,ENSMUST00000087883
4127	1	136	7	45368476	5615891	45368476	51244114	-0.01	0.639	0.00	0.00	N	N	N	N	N	N	N	N	N	N	ENSMUST00000081851,ENSMUST00000086430,ENSMUST00000056879,ENSMUST00000087883,ENSMUST00000027137,ENSMUST00000051224,ENSMUST00000027139
4128	1	136	8	45368476	5977494	45368476	51359803	0.02	0.327	0.00	0.00	N	N	N	N	N	N	N	N	N	N	ENSMUST00000051224,ENSMUST00000027137,ENSMUST00000027139,ENSMUST00000087883,ENSMUST00000086430,ENSMUST00000056879,ENSMUST00000081851,ENSMUST00000051572
4129	1	136	9	45368476	6604321	45368476	51972796	0.03	0.244	0.00	0.00	N	N	N	N	N	N	N	N	N	N	ENSMUST00000018561,ENSMUST00000051572,ENSMUST00000086430,ENSMUST00000087883,ENSMUST00000081851,ENSMUST00000027139,ENSMUST00000056879,ENSMUST00000051224,ENSMUST00000027137
4130	1	136	10	45368476	6696611	45368476	52164028	0.02	0.253	0.00	0.00	N	N	N	N	N	N	N	N	N	N	ENSMUST00000087883,ENSMUST00000086430,ENSMUST00000027277,ENSMUST00000051224,ENSMUST00000027137,ENSMUST00000027139,ENSMUST00000056879,ENSMUST00000018561,ENSMUST00000051572,ENSMUST00000081851
4145	1	137	2	45560127	292217	45431165	45880458	0.03	0.266	0.00	0.90	Y	Y	Y	Y	N	Y	Y	Y	Y	Y	ENSMUST00000027139,ENSMUST00000086430
4146	1	137	3	45560127	422313	45431165	45982439	-0.03	0.731	0.00	0.80	N	Y	Y	Y	N	Y	Y	Y	Y	Y	ENSMUST00000027139,ENSMUST00000086430,ENSMUST00000027137
4147	1	137	4	45560127	527188	45431165	46087314	-0.02	0.671	0.00	0.00	N	N	N	N	N	N	N	N	N	N	ENSMUST00000086430,ENSMUST00000027139,ENSMUST00000051224,ENSMUST00000027137
4148	1	137	5	45560127	3741333	45431165	49397264	-0.01	0.642	0.00	0.00	N	N	N	N	N	N	N	N	N	N	ENSMUST00000056879,ENSMUST00000086430,ENSMUST00000027137,ENSMUST00000051224,ENSMUST00000027139
4149	1	137	6	45560127	5424240	45431165	51244114	-0.01	0.660	0.00	0.00	N	N	N	N	N	N	N	N	N	N	ENSMUST00000027137,ENSMUST00000081851,ENSMUST00000056879,ENSMUST00000051224,ENSMUST00000027139,ENSMUST00000086430
4150	1	137	7	45560127	5785843	45431165	51359803	-0.01	0.722	0.00	0.00	N	N	N	N	N	N	N	N	N	N	ENSMUST00000086430,ENSMUST00000051572,ENSMUST00000081851,ENSMUST00000027137,ENSMUST00000027139,ENSMUST00000056879,ENSMUST00000051224
4151	1	137	8	45560127	6412670	45431165	51972796	0.00	0.605	0.00	0.00	N	N	N	N	N	N	N	N	N	N	ENSMUST00000027137,ENSMUST00000051224,ENSMUST00000027139,ENSMUST00000086430,ENSMUST00000018561,ENSMUST00000051572,ENSMUST00000081851,ENSMUST00000056879
4152	1	137	9	45560127	6504960	45431165	52164028	0.00	0.629	0.00	0.00	N	N	N	N	N	N	N	N	N	N	ENSMUST00000081851,ENSMUST00000056879,ENSMUST00000018561,ENSMUST00000051572,ENSMUST00000027277,ENSMUST00000051224,ENSMUST00000027137,ENSMUST00000027139,ENSMUST00000086430
4153	1	137	10	45560127	6616155	45431165	52218704	0.01	0.417	0.00	0.00	N	N	N	N	N	N	N	N	N	N	ENSMUST00000018561,ENSMUST00000056879,ENSMUST00000051224,ENSMUST00000027137,ENSMUST00000027139,ENSMUST00000086430,ENSMUST00000081851,ENSMUST00000051572,ENSMUST00000027277,ENSMUST00000070968
4168	1	138	2	45852343	130097	45852343	45982439	-0.22	0.925	0.00	0.90	N	Y	Y	Y	Y	Y	Y	Y	Y	Y	ENSMUST00000027139,ENSMUST00000027137
4169	1	138	3	45852343	234972	45852343	46087314	-0.07	0.842	0.00	0.00	N	N	N	N	N	N	N	N	N	N	ENSMUST00000027139,ENSMUST00000051224,ENSMUST00000027137
4170	1	138	4	45852343	3449117	45852343	49397264	0.00	0.586	0.00	0.00	N	N	N	N	N	N	N	N	N	N	ENSMUST00000056879,ENSMUST00000051224,ENSMUST00000027137,ENSMUST00000027139
4171	1	138	5	45852343	5132024	45852343	51244114	-0.01	0.614	0.00	0.00	N	N	N	N	N	N	N	N	N	N	ENSMUST00000051224,ENSMUST00000027137,ENSMUST00000027139,ENSMUST00000081851,ENSMUST00000056879
4172	1	138	6	45852343	5493627	45852343	51359803	-0.04	0.909	0.00	0.00	N	N	N	N	N	N	N	N	N	N	ENSMUST00000051572,ENSMUST00000081851,ENSMUST00000051224,ENSMUST00000056879,ENSMUST00000027137,ENSMUST00000027139
4173	1	138	7	45852343	6120454	45852343	51972796	-0.02	0.822	0.00	0.00	N	N	N	N	N	N	N	N	N	N	ENSMUST00000027137,ENSMUST00000051224,ENSMUST00000027139,ENSMUST00000081851,ENSMUST00000056879,ENSMUST00000018561,ENSMUST00000051572
4174	1	138	8	45852343	6212744	45852343	52164028	-0.02	0.839	0.00	0.00	N	N	N	N	N	N	N	N	N	N	ENSMUST00000027137,ENSMUST00000027139,ENSMUST00000027277,ENSMUST00000056879,ENSMUST00000051224,ENSMUST00000018561,ENSMUST00000051572,ENSMUST00000081851
4175	1	138	9	45852343	6323939	45852343	52218704	0.00	0.601	0.00	0.00	N	N	N	N	N	N	N	N	N	N	ENSMUST00000027277,ENSMUST00000070968,ENSMUST00000018561,ENSMUST00000051572,ENSMUST00000081851,ENSMUST00000027137,ENSMUST00000027139,ENSMUST00000056879,ENSMUST00000051224
4176	1	138	10	45852343	6437734	45852343	52290076	0.00	0.616	0.00	0.00	N	N	N	N	N	N	N	N	N	N	ENSMUST00000027137,ENSMUST00000027139,ENSMUST00000051224,ENSMUST00000056879,ENSMUST00000114510,ENSMUST00000070968,ENSMUST00000027277,ENSMUST00000018561,ENSMUST00000051572,ENSMUST00000081851
4189	1	139	2	45982439	104876	45964914	46087314	0.00	0.298	0.00	0.00	N	N	N	N	N	N	N	N	N	N	ENSMUST00000027137,ENSMUST00000051224
4190	1	139	3	45982439	3319021	45964914	49397264	0.02	0.382	0.00	0.00	N	N	N	N	N	N	N	N	N	N	ENSMUST00000056879,ENSMUST00000027137,ENSMUST00000051224
4191	1	139	4	45982439	5001928	45964914	51244114	-0.05	0.836	0.00	0.00	N	N	N	N	N	N	N	N	N	N	ENSMUST00000027137,ENSMUST00000051224,ENSMUST00000056879,ENSMUST00000081851
4192	1	139	5	45982439	5363531	45964914	51359803	-0.04	0.841	0.00	0.00	N	N	N	N	N	N	N	N	N	N	ENSMUST00000081851,ENSMUST00000056879,ENSMUST00000051572,ENSMUST00000051224,ENSMUST00000027137
4193	1	139	6	45982439	5990358	45964914	51972796	-0.01	0.644	0.00	0.00	N	N	N	N	N	N	N	N	N	N	ENSMUST00000027137,ENSMUST00000018561,ENSMUST00000081851,ENSMUST00000051572,ENSMUST00000056879,ENSMUST00000051224
4194	1	139	7	45982439	6082648	45964914	52164028	0.00	0.562	0.00	0.00	N	N	N	N	N	N	N	N	N	N	ENSMUST00000018561,ENSMUST00000027277,ENSMUST00000081851,ENSMUST00000051572,ENSMUST00000056879,ENSMUST00000051224,ENSMUST00000027137
4195	1	139	8	45982439	6193843	45964914	52218704	0.03	0.236	0.00	0.00	N	N	N	N	N	N	N	N	N	N	ENSMUST00000081851,ENSMUST00000056879,ENSMUST00000027277,ENSMUST00000018561,ENSMUST00000051572,ENSMUST00000070968,ENSMUST00000027137,ENSMUST00000051224
4196	1	139	9	45982439	6307638	45964914	52290076	0.02	0.282	0.00	0.00	N	N	N	N	N	N	N	N	N	N	ENSMUST00000114510,ENSMUST00000070968,ENSMUST00000027137,ENSMUST00000027277,ENSMUST00000081851,ENSMUST00000018561,ENSMUST00000051572,ENSMUST00000056879,ENSMUST00000051224
4197	1	139	10	45982439	6801724	45964914	52784162	0.02	0.323	0.00	0.00	N	N	N	N	N	N	N	N	N	N	ENSMUST00000051572,ENSMUST00000051224,ENSMUST00000081851,ENSMUST00000027137,ENSMUST00000056879,ENSMUST00000027277,ENSMUST00000087701,ENSMUST00000114510,ENSMUST00000070968,ENSMUST00000018561
4210	1	140	2	46087314	3214146	46076916	49397264	0.00	0.298	0.00	0.00	N	N	N	N	N	N	N	N	N	N	ENSMUST00000056879,ENSMUST00000051224
4211	1	140	3	46087314	4897053	46076916	51244114	-0.01	0.627	0.00	0.00	N	N	N	N	N	N	N	N	N	N	ENSMUST00000056879,ENSMUST00000051224,ENSMUST00000081851
4212	1	140	4	46087314	5258656	46076916	51359803	-0.09	0.949	0.00	0.00	N	N	N	N	N	N	N	N	N	N	ENSMUST00000051572,ENSMUST00000081851,ENSMUST00000056879,ENSMUST00000051224
4213	1	140	5	46087314	5885483	46076916	51972796	-0.03	0.782	0.00	0.00	N	N	N	N	N	N	N	N	N	N	ENSMUST00000018561,ENSMUST00000051572,ENSMUST00000081851,ENSMUST00000056879,ENSMUST00000051224
4214	1	140	6	46087314	5977773	46076916	52164028	-0.03	0.842	0.00	0.00	N	N	N	N	N	N	N	N	N	N	ENSMUST00000056879,ENSMUST00000081851,ENSMUST00000051224,ENSMUST00000051572,ENSMUST00000027277,ENSMUST00000018561
4215	1	140	7	46087314	6088968	46076916	52218704	0.00	0.514	0.00	0.00	N	N	N	N	N	N	N	N	N	N	ENSMUST00000051224,ENSMUST00000081851,ENSMUST00000056879,ENSMUST00000070968,ENSMUST00000027277,ENSMUST00000018561,ENSMUST00000051572
4216	1	140	8	46087314	6202763	46076916	52290076	0.00	0.537	0.00	0.00	N	N	N	N	N	N	N	N	N	N	ENSMUST00000114510,ENSMUST00000056879,ENSMUST00000070968,ENSMUST00000051224,ENSMUST00000051572,ENSMUST00000027277,ENSMUST00000081851,ENSMUST00000018561
4217	1	140	9	46087314	6696849	46076916	52784162	0.00	0.559	0.00	0.00	N	N	N	N	N	N	N	N	N	N	ENSMUST00000018561,ENSMUST00000027277,ENSMUST00000051572,ENSMUST00000081851,ENSMUST00000056879,ENSMUST00000051224,ENSMUST00000087701,ENSMUST00000114510,ENSMUST00000070968
4218	1	140	10	46087314	6787106	46076916	52874419	0.00	0.579	0.00	0.00	N	N	N	N	N	N	N	N	N	N	ENSMUST00000056879,ENSMUST00000051224,ENSMUST00000018561,ENSMUST00000027277,ENSMUST00000081851,ENSMUST00000051572,ENSMUST00000070968,ENSMUST00000114510,ENSMUST00000027271,ENSMUST00000087701
4230	1	141	2	49301459	1682908	49301459	51244114	-0.02	0.756	0.00	0.00	N	N	N	N	N	N	N	N	N	N	ENSMUST00000081851,ENSMUST00000056879
4231	1	141	3	49301459	2044511	49301459	51359803	-0.18	0.980	0.00	0.00	N	N	N	N	N	N	N	N	N	N	ENSMUST00000056879,ENSMUST00000081851,ENSMUST00000051572
4232	1	141	4	49301459	2671338	49301459	51972796	-0.05	0.827	0.00	0.00	N	N	N	N	N	N	N	N	N	N	ENSMUST00000018561,ENSMUST00000051572,ENSMUST00000081851,ENSMUST00000056879
4233	1	141	5	49301459	2763628	49301459	52164028	-0.04	0.877	0.00	0.00	N	N	N	N	N	N	N	N	N	N	ENSMUST00000081851,ENSMUST00000056879,ENSMUST00000051572,ENSMUST00000027277,ENSMUST00000018561
4234	1	141	6	49301459	2874823	49301459	52218704	0.01	0.488	0.00	0.00	N	N	N	N	N	N	N	N	N	N	ENSMUST00000070968,ENSMUST00000027277,ENSMUST00000056879,ENSMUST00000018561,ENSMUST00000051572,ENSMUST00000081851
4235	1	141	7	49301459	2988618	49301459	52290076	0.00	0.514	0.00	0.00	N	N	N	N	N	N	N	N	N	N	ENSMUST00000018561,ENSMUST00000051572,ENSMUST00000081851,ENSMUST00000027277,ENSMUST00000114510,ENSMUST00000056879,ENSMUST00000070968
4236	1	141	8	49301459	3482704	49301459	52784162	0.00	0.537	0.00	0.00	N	N	N	N	N	N	N	N	N	N	ENSMUST00000027277,ENSMUST00000018561,ENSMUST00000056879,ENSMUST00000051572,ENSMUST00000081851,ENSMUST00000087701,ENSMUST00000070968,ENSMUST00000114510
4237	1	141	9	49301459	3572961	49301459	52874419	0.00	0.559	0.00	0.00	N	N	N	N	N	N	N	N	N	N	ENSMUST00000027277,ENSMUST00000018561,ENSMUST00000070968,ENSMUST00000051572,ENSMUST00000081851,ENSMUST00000114510,ENSMUST00000087701,ENSMUST00000027271,ENSMUST00000056879
4238	1	141	10	49301459	3600433	49301459	52977704	0.02	0.356	0.00	0.00	N	N	N	N	N	N	N	N	N	N	ENSMUST00000027271,ENSMUST00000087701,ENSMUST00000114510,ENSMUST00000070968,ENSMUST00000056879,ENSMUST00000027277,ENSMUST00000081851,ENSMUST00000018561,ENSMUST00000051572,ENSMUST00000044478
4263	1	142	2	50984366	361604	50984366	51359803	-0.25	0.941	0.00	0.80	Y	Y	Y	Y	Y	Y	N	Y	N	Y	ENSMUST00000081851,ENSMUST00000051572
4264	1	142	3	50984366	988431	50984366	51972796	-0.05	0.764	0.00	0.80	Y	Y	Y	Y	Y	Y	N	Y	N	Y	ENSMUST00000081851,ENSMUST00000018561,ENSMUST00000051572
4265	1	142	4	50984366	1080721	50984366	52164028	-0.08	0.937	0.00	0.80	Y	Y	Y	Y	Y	Y	N	Y	N	Y	ENSMUST00000018561,ENSMUST00000051572,ENSMUST00000081851,ENSMUST00000027277
4266	1	142	5	50984366	1191916	50984366	52218704	-0.01	0.672	0.00	0.80	Y	Y	Y	Y	Y	Y	N	Y	N	Y	ENSMUST00000027277,ENSMUST00000018561,ENSMUST00000081851,ENSMUST00000051572,ENSMUST00000070968
4267	1	142	6	50984366	1305711	50984366	52290076	-0.01	0.657	0.00	0.80	Y	Y	Y	Y	Y	Y	N	Y	N	Y	ENSMUST00000081851,ENSMUST00000114510,ENSMUST00000051572,ENSMUST00000070968,ENSMUST00000027277,ENSMUST00000018561
4268	1	142	7	50984366	1799797	50984366	52784162	-0.01	0.652	0.00	0.70	Y	Y	Y	Y	Y	Y	N	Y	N	N	ENSMUST00000114510,ENSMUST00000070968,ENSMUST00000087701,ENSMUST00000027277,ENSMUST00000018561,ENSMUST00000051572,ENSMUST00000081851
4269	1	142	8	50984366	1890054	50984366	52874419	0.00	0.655	0.00	0.70	Y	Y	Y	Y	Y	Y	N	Y	N	N	ENSMUST00000081851,ENSMUST00000027271,ENSMUST00000051572,ENSMUST00000018561,ENSMUST00000087701,ENSMUST00000027277,ENSMUST00000114510,ENSMUST00000070968
4270	1	142	9	50984366	1917526	50984366	52977704	0.02	0.374	0.00	0.70	Y	Y	Y	Y	Y	Y	N	Y	N	N	ENSMUST00000081851,ENSMUST00000051572,ENSMUST00000044478,ENSMUST00000018561,ENSMUST00000027271,ENSMUST00000027277,ENSMUST00000087701,ENSMUST00000070968,ENSMUST00000114510
4271	1	142	10	50984366	2025829	50984366	53010194	0.00	0.537	0.00	0.70	Y	Y	Y	Y	Y	Y	N	Y	N	N	ENSMUST00000114510,ENSMUST00000081851,ENSMUST00000070968,ENSMUST00000087701,ENSMUST00000027277,ENSMUST00000051572,ENSMUST00000018561,ENSMUST00000027271,ENSMUST00000114492,ENSMUST00000044478
4305	1	143	2	51345969	626828	51345969	51972796	0.24	0.081	0.00	0.80	Y	Y	Y	Y	Y	Y	N	Y	N	Y	ENSMUST00000018561,ENSMUST00000051572
4306	1	143	3	51345969	719118	51345969	52164028	0.06	0.229	0.00	0.80	Y	Y	Y	Y	Y	Y	N	Y	N	Y	ENSMUST00000051572,ENSMUST00000027277,ENSMUST00000018561
4307	1	143	4	51345969	830313	51345969	52218704	0.12	0.066	0.00	0.80	Y	Y	Y	Y	Y	Y	N	Y	N	Y	ENSMUST00000070968,ENSMUST00000027277,ENSMUST00000018561,ENSMUST00000051572
4308	1	143	5	51345969	944108	51345969	52290076	0.07	0.120	0.00	0.80	Y	Y	Y	Y	Y	Y	N	Y	N	Y	ENSMUST00000114510,ENSMUST00000051572,ENSMUST00000070968,ENSMUST00000027277,ENSMUST00000018561
4309	1	143	6	51345969	1438194	51345969	52784162	0.05	0.176	0.00	0.70	Y	Y	Y	Y	Y	Y	N	Y	N	N	ENSMUST00000051572,ENSMUST00000027277,ENSMUST00000018561,ENSMUST00000070968,ENSMUST00000087701,ENSMUST00000114510
4310	1	143	7	51345969	1528451	51345969	52874419	0.03	0.229	0.00	0.70	Y	Y	Y	Y	Y	Y	N	Y	N	N	ENSMUST00000087701,ENSMUST00000114510,ENSMUST00000027271,ENSMUST00000070968,ENSMUST00000027277,ENSMUST00000018561,ENSMUST00000051572
4311	1	143	8	51345969	1555923	51345969	52977704	0.06	0.092	0.00	0.70	Y	Y	Y	Y	Y	Y	N	Y	N	N	ENSMUST00000114510,ENSMUST00000051572,ENSMUST00000070968,ENSMUST00000027277,ENSMUST00000018561,ENSMUST00000027271,ENSMUST00000044478,ENSMUST00000087701
4312	1	143	9	51345969	1664226	51345969	53010194	0.03	0.202	0.00	0.70	Y	Y	Y	Y	Y	Y	N	Y	N	N	ENSMUST00000027271,ENSMUST00000051572,ENSMUST00000087701,ENSMUST00000018561,ENSMUST00000114510,ENSMUST00000027277,ENSMUST00000070968,ENSMUST00000044478,ENSMUST00000114492
4313	1	143	10	51345969	1772515	51345969	53124923	0.03	0.174	0.00	0.70	Y	Y	Y	Y	Y	Y	N	Y	N	N	ENSMUST00000070968,ENSMUST00000027269,ENSMUST00000027277,ENSMUST00000018561,ENSMUST00000051572,ENSMUST00000087701,ENSMUST00000114510,ENSMUST00000114492,ENSMUST00000044478,ENSMUST00000027271
4348	1	144	2	51972796	92291	51806608	52164028	-0.01	0.755	0.00	1.00	Y	Y	Y	Y	Y	Y	Y	Y	Y	Y	ENSMUST00000027277,ENSMUST00000018561
4349	1	144	3	51972796	203486	51806608	52218704	0.12	0.109	0.00	1.00	Y	Y	Y	Y	Y	Y	Y	Y	Y	Y	ENSMUST00000070968,ENSMUST00000018561,ENSMUST00000027277
4350	1	144	4	51972796	317281	51806608	52290076	0.06	0.192	0.00	1.00	Y	Y	Y	Y	Y	Y	Y	Y	Y	Y	ENSMUST00000018561,ENSMUST00000114510,ENSMUST00000070968,ENSMUST00000027277
4351	1	144	5	51972796	811367	51806608	52784162	0.04	0.263	0.00	0.90	Y	Y	Y	Y	Y	Y	Y	Y	Y	N	ENSMUST00000070968,ENSMUST00000027277,ENSMUST00000018561,ENSMUST00000114510,ENSMUST00000087701
4352	1	144	6	51972796	901624	51806608	52874419	0.02	0.321	0.00	0.90	Y	Y	Y	Y	Y	Y	Y	Y	Y	N	ENSMUST00000070968,ENSMUST00000027277,ENSMUST00000018561,ENSMUST00000027271,ENSMUST00000114510,ENSMUST00000087701
4353	1	144	7	51972796	929096	51806608	52977704	0.03	0.229	0.00	0.90	Y	Y	Y	Y	Y	Y	Y	Y	Y	N	ENSMUST00000044478,ENSMUST00000027271,ENSMUST00000114510,ENSMUST00000087701,ENSMUST00000027277,ENSMUST00000070968,ENSMUST00000018561
4354	1	144	8	51972796	1037399	51806608	53010194	0.02	0.328	0.00	0.90	Y	Y	Y	Y	Y	Y	Y	Y	Y	N	ENSMUST00000018561,ENSMUST00000027277,ENSMUST00000070968,ENSMUST00000114510,ENSMUST00000027271,ENSMUST00000044478,ENSMUST00000087701,ENSMUST00000114492
4355	1	144	9	51972796	1145688	51806608	53124923	0.02	0.271	0.00	0.90	Y	Y	Y	Y	Y	Y	Y	Y	Y	N	ENSMUST00000027269,ENSMUST00000027277,ENSMUST00000114492,ENSMUST00000018561,ENSMUST00000044478,ENSMUST00000114510,ENSMUST00000070968,ENSMUST00000027271,ENSMUST00000087701
4356	1	144	10	51972796	1271666	51806608	53244461	0.03	0.164	0.00	0.90	Y	Y	Y	Y	Y	Y	Y	Y	Y	N	ENSMUST00000027271,ENSMUST00000087701,ENSMUST00000114510,ENSMUST00000018561,ENSMUST00000070968,ENSMUST00000027277,ENSMUST00000027269,ENSMUST00000114492,ENSMUST00000044478,ENSMUST00000072235
4390	1	145	2	52065086	111196	52065086	52218704	0.41	0.019	0.40	1.00	Y	Y	Y	Y	Y	Y	Y	Y	Y	Y	ENSMUST00000027277,ENSMUST00000070968
4391	1	145	3	52065086	224991	52065086	52290076	0.14	0.087	0.00	1.00	Y	Y	Y	Y	Y	Y	Y	Y	Y	Y	ENSMUST00000114510,ENSMUST00000070968,ENSMUST00000027277
4392	1	145	4	52065086	719077	52065086	52784162	0.07	0.165	0.00	0.90	Y	Y	Y	Y	Y	Y	Y	Y	Y	N	ENSMUST00000087701,ENSMUST00000027277,ENSMUST00000114510,ENSMUST00000070968
4393	1	145	5	52065086	809334	52065086	52874419	0.04	0.236	0.00	0.90	Y	Y	Y	Y	Y	Y	Y	Y	Y	N	ENSMUST00000027277,ENSMUST00000070968,ENSMUST00000114510,ENSMUST00000087701,ENSMUST00000027271
4394	1	145	6	52065086	836806	52065086	52977704	0.05	0.182	0.00	0.90	Y	Y	Y	Y	Y	Y	Y	Y	Y	N	ENSMUST00000044478,ENSMUST00000027271,ENSMUST00000114510,ENSMUST00000087701,ENSMUST00000070968,ENSMUST00000027277
4395	1	145	7	52065086	945109	52065086	53010194	0.02	0.324	0.00	0.90	Y	Y	Y	Y	Y	Y	Y	Y	Y	N	ENSMUST00000087701,ENSMUST00000114510,ENSMUST00000027277,ENSMUST00000070968,ENSMUST00000027271,ENSMUST00000114492,ENSMUST00000044478
4396	1	145	8	52065086	1053398	52065086	53124923	0.03	0.218	0.00	0.90	Y	Y	Y	Y	Y	Y	Y	Y	Y	N	ENSMUST00000027271,ENSMUST00000087701,ENSMUST00000114510,ENSMUST00000070968,ENSMUST00000027277,ENSMUST00000027269,ENSMUST00000114492,ENSMUST00000044478
4397	1	145	9	52065086	1179376	52065086	53244461	0.04	0.136	0.00	0.90	Y	Y	Y	Y	Y	Y	Y	Y	Y	N	ENSMUST00000070968,ENSMUST00000072235,ENSMUST00000027277,ENSMUST00000114492,ENSMUST00000044478,ENSMUST00000027269,ENSMUST00000027271,ENSMUST00000114510,ENSMUST00000087701
4398	1	145	10	52065086	1288880	52065086	53367082	0.05	0.070	0.00	0.80	N	Y	Y	Y	Y	Y	Y	Y	Y	N	ENSMUST00000087701,ENSMUST00000114510,ENSMUST00000027271,ENSMUST00000070968,ENSMUST00000044478,ENSMUST00000027277,ENSMUST00000114492,ENSMUST00000027266,ENSMUST00000072235,ENSMUST00000027269
4432	1	146	2	52176281	113796	52176281	52290076	0.00	0.298	0.00	1.00	Y	Y	Y	Y	Y	Y	Y	Y	Y	Y	ENSMUST00000114510,ENSMUST00000070968
4433	1	146	3	52176281	607882	52176281	52784162	0.00	0.448	0.00	0.90	Y	Y	Y	Y	Y	Y	Y	Y	Y	N	ENSMUST00000087701,ENSMUST00000114510,ENSMUST00000070968
4434	1	146	4	52176281	698139	52176281	52874419	0.00	0.508	0.00	0.90	Y	Y	Y	Y	Y	Y	Y	Y	Y	N	ENSMUST00000087701,ENSMUST00000027271,ENSMUST00000114510,ENSMUST00000070968
4435	1	146	5	52176281	725611	52176281	52977704	0.02	0.399	0.00	0.90	Y	Y	Y	Y	Y	Y	Y	Y	Y	N	ENSMUST00000044478,ENSMUST00000027271,ENSMUST00000087701,ENSMUST00000114510,ENSMUST00000070968
4436	1	146	6	52176281	833914	52176281	53010194	-0.01	0.657	0.00	0.90	Y	Y	Y	Y	Y	Y	Y	Y	Y	N	ENSMUST00000070968,ENSMUST00000114510,ENSMUST00000087701,ENSMUST00000044478,ENSMUST00000027271,ENSMUST00000114492
4437	1	146	7	52176281	942203	52176281	53124923	0.01	0.428	0.00	0.90	Y	Y	Y	Y	Y	Y	Y	Y	Y	N	ENSMUST00000070968,ENSMUST00000114510,ENSMUST00000087701,ENSMUST00000114492,ENSMUST00000044478,ENSMUST00000027271,ENSMUST00000027269
4438	1	146	8	52176281	1068181	52176281	53244461	0.03	0.242	0.00	0.90	Y	Y	Y	Y	Y	Y	Y	Y	Y	N	ENSMUST00000072235,ENSMUST00000027269,ENSMUST00000114492,ENSMUST00000044478,ENSMUST00000070968,ENSMUST00000027271,ENSMUST00000087701,ENSMUST00000114510
4439	1	146	9	52176281	1177685	52176281	53367082	0.03	0.212	0.00	0.80	N	Y	Y	Y	Y	Y	Y	Y	Y	N	ENSMUST00000087701,ENSMUST00000044478,ENSMUST00000027271,ENSMUST00000114510,ENSMUST00000070968,ENSMUST00000027269,ENSMUST00000114492,ENSMUST00000072235,ENSMUST00000027266
4440	1	146	10	52176281	1194226	52176281	53380908	0.02	0.254	0.00	0.80	N	Y	Y	Y	Y	Y	Y	Y	Y	N	ENSMUST00000027271,ENSMUST00000087701,ENSMUST00000114510,ENSMUST00000070968,ENSMUST00000114484,ENSMUST00000114492,ENSMUST00000044478,ENSMUST00000027266,ENSMUST00000027269,ENSMUST00000072235
4473	1	147	2	52290076	494087	52240947	52784162	0.00	0.298	0.00	0.90	Y	Y	Y	Y	Y	Y	Y	Y	Y	N	ENSMUST00000087701,ENSMUST00000114510
4474	1	147	3	52290076	584344	52240947	52874419	0.00	0.448	0.00	0.90	Y	Y	Y	Y	Y	Y	Y	Y	Y	N	ENSMUST00000087701,ENSMUST00000027271,ENSMUST00000114510
4475	1	147	4	52290076	611816	52240947	52977704	0.00	0.508	0.00	0.90	Y	Y	Y	Y	Y	Y	Y	Y	Y	N	ENSMUST00000114510,ENSMUST00000044478,ENSMUST00000027271,ENSMUST00000087701
4476	1	147	5	52290076	720119	52240947	53010194	-0.01	0.606	0.00	0.90	Y	Y	Y	Y	Y	Y	Y	Y	Y	N	ENSMUST00000114492,ENSMUST00000114510,ENSMUST00000044478,ENSMUST00000087701,ENSMUST00000027271
4477	1	147	6	52290076	828408	52240947	53124923	0.03	0.266	0.00	0.90	Y	Y	Y	Y	Y	Y	Y	Y	Y	N	ENSMUST00000114510,ENSMUST00000087701,ENSMUST00000027269,ENSMUST00000114492,ENSMUST00000027271,ENSMUST00000044478
4478	1	147	7	52290076	954386	52240947	53244461	0.06	0.104	0.00	0.90	Y	Y	Y	Y	Y	Y	Y	Y	Y	N	ENSMUST00000114510,ENSMUST00000114492,ENSMUST00000044478,ENSMUST00000087701,ENSMUST00000027271,ENSMUST00000027269,ENSMUST00000072235
4479	1	147	8	52290076	1063890	52240947	53367082	0.04	0.148	0.00	0.80	N	Y	Y	Y	Y	Y	Y	Y	Y	N	ENSMUST00000027269,ENSMUST00000114492,ENSMUST00000044478,ENSMUST00000027271,ENSMUST00000087701,ENSMUST00000114510,ENSMUST00000072235,ENSMUST00000027266
4480	1	147	9	52290076	1080431	52240947	53380908	0.03	0.189	0.00	0.80	N	Y	Y	Y	Y	Y	Y	Y	Y	N	ENSMUST00000114484,ENSMUST00000027266,ENSMUST00000072235,ENSMUST00000027271,ENSMUST00000044478,ENSMUST00000114492,ENSMUST00000027269,ENSMUST00000087701,ENSMUST00000114510
4481	1	147	10	52290076	1551923	52240947	53841998	0.03	0.178	0.00	0.00	N	N	N	N	N	N	N	N	N	N	ENSMUST00000027263,ENSMUST00000072235,ENSMUST00000027269,ENSMUST00000114492,ENSMUST00000114484,ENSMUST00000044478,ENSMUST00000027271,ENSMUST00000027266,ENSMUST00000114510,ENSMUST00000087701
4513	1	148	2	52784162	90258	52716829	52874419	0.00	0.298	0.00	1.00	Y	Y	Y	Y	Y	Y	Y	Y	Y	Y	ENSMUST00000027271,ENSMUST00000087701
4514	1	148	3	52784162	117730	52716829	52977704	0.00	0.448	0.00	1.00	Y	Y	Y	Y	Y	Y	Y	Y	Y	Y	ENSMUST00000044478,ENSMUST00000027271,ENSMUST00000087701
4515	1	148	4	52784162	226033	52716829	53010194	-0.01	0.627	0.00	1.00	Y	Y	Y	Y	Y	Y	Y	Y	Y	Y	ENSMUST00000087701,ENSMUST00000027271,ENSMUST00000044478,ENSMUST00000114492
4516	1	148	5	52784162	334322	52716829	53124923	0.05	0.206	0.00	1.00	Y	Y	Y	Y	Y	Y	Y	Y	Y	Y	ENSMUST00000027269,ENSMUST00000114492,ENSMUST00000044478,ENSMUST00000027271,ENSMUST00000087701
4517	1	148	6	52784162	460300	52716829	53244461	0.08	0.066	0.00	1.00	Y	Y	Y	Y	Y	Y	Y	Y	Y	Y	ENSMUST00000027271,ENSMUST00000044478,ENSMUST00000027269,ENSMUST00000114492,ENSMUST00000072235,ENSMUST00000087701
4518	1	148	7	52784162	569804	52716829	53367082	0.06	0.106	0.00	0.90	N	Y	Y	Y	Y	Y	Y	Y	Y	Y	ENSMUST00000087701,ENSMUST00000114492,ENSMUST00000027271,ENSMUST00000044478,ENSMUST00000027269,ENSMUST00000027266,ENSMUST00000072235
4519	1	148	8	52784162	586345	52716829	53380908	0.04	0.148	0.00	0.90	N	Y	Y	Y	Y	Y	Y	Y	Y	Y	ENSMUST00000072235,ENSMUST00000027269,ENSMUST00000114492,ENSMUST00000044478,ENSMUST00000027271,ENSMUST00000087701,ENSMUST00000114484,ENSMUST00000027266
4520	1	148	9	52784162	1057837	52716829	53841998	0.04	0.140	0.00	0.00	N	N	N	N	N	N	N	N	N	N	ENSMUST00000044478,ENSMUST00000027269,ENSMUST00000114492,ENSMUST00000087701,ENSMUST00000027271,ENSMUST00000114484,ENSMUST00000072235,ENSMUST00000027266,ENSMUST00000027263
4521	1	148	10	52784162	1523365	52716829	54425571	0.04	0.131	0.00	0.00	N	N	N	N	N	N	N	N	N	N	ENSMUST00000027263,ENSMUST00000114484,ENSMUST00000027271,ENSMUST00000027266,ENSMUST00000087701,ENSMUST00000044478,ENSMUST00000072235,ENSMUST00000027269,ENSMUST00000114492,ENSMUST00000027128
4553	1	149	2	52874419	27473	52846265	52977704	0.00	0.298	0.00	1.00	Y	Y	Y	Y	Y	Y	Y	Y	Y	Y	ENSMUST00000044478,ENSMUST00000027271
4554	1	149	3	52874419	135776	52846265	53010194	-0.02	0.682	0.00	1.00	Y	Y	Y	Y	Y	Y	Y	Y	Y	Y	ENSMUST00000027271,ENSMUST00000114492,ENSMUST00000044478
4555	1	149	4	52874419	244065	52846265	53124923	0.08	0.137	0.00	1.00	Y	Y	Y	Y	Y	Y	Y	Y	Y	Y	ENSMUST00000114492,ENSMUST00000027271,ENSMUST00000044478,ENSMUST00000027269
4556	1	149	5	52874419	370043	52846265	53244461	0.12	0.034	0.12	1.00	Y	Y	Y	Y	Y	Y	Y	Y	Y	Y	ENSMUST00000027271,ENSMUST00000114492,ENSMUST00000044478,ENSMUST00000027269,ENSMUST00000072235
4557	1	149	6	52874419	479547	52846265	53367082	0.08	0.068	0.00	0.90	N	Y	Y	Y	Y	Y	Y	Y	Y	Y	ENSMUST00000072235,ENSMUST00000027269,ENSMUST00000114492,ENSMUST00000027266,ENSMUST00000044478,ENSMUST00000027271
4558	1	149	7	52874419	496088	52846265	53380908	0.06	0.106	0.00	0.90	N	Y	Y	Y	Y	Y	Y	Y	Y	Y	ENSMUST00000114492,ENSMUST00000044478,ENSMUST00000027271,ENSMUST00000072235,ENSMUST00000027269,ENSMUST00000114484,ENSMUST00000027266
4559	1	149	8	52874419	967580	52846265	53841998	0.05	0.103	0.00	0.00	N	N	N	N	N	N	N	N	N	N	ENSMUST00000027263,ENSMUST00000114492,ENSMUST00000044478,ENSMUST00000114484,ENSMUST00000027266,ENSMUST00000027271,ENSMUST00000027269,ENSMUST00000072235
4560	1	149	9	52874419	1433108	52846265	54425571	0.05	0.098	0.00	0.00	N	N	N	N	N	N	N	N	N	N	ENSMUST00000027128,ENSMUST00000072235,ENSMUST00000027269,ENSMUST00000027271,ENSMUST00000114492,ENSMUST00000044478,ENSMUST00000114484,ENSMUST00000027266,ENSMUST00000027263
4561	1	149	10	52874419	1740049	52846265	54614467	0.04	0.131	0.00	0.00	N	N	N	N	N	N	N	N	N	N	ENSMUST00000027269,ENSMUST00000114492,ENSMUST00000114484,ENSMUST00000027266,ENSMUST00000072235,ENSMUST00000027263,ENSMUST00000044478,ENSMUST00000027271,ENSMUST00000027128,ENSMUST00000094950
4592	1	150	2	52901891	108304	52901891	53010194	-0.06	0.803	0.00	1.00	Y	Y	Y	Y	Y	Y	Y	Y	Y	Y	ENSMUST00000114492,ENSMUST00000044478
4593	1	150	3	52901891	216593	52901891	53124923	0.16	0.065	0.00	1.00	Y	Y	Y	Y	Y	Y	Y	Y	Y	Y	ENSMUST00000027269,ENSMUST00000114492,ENSMUST00000044478
4594	1	150	4	52901891	342571	52901891	53244461	0.20	0.012	0.20	1.00	Y	Y	Y	Y	Y	Y	Y	Y	Y	Y	ENSMUST00000114492,ENSMUST00000044478,ENSMUST00000027269,ENSMUST00000072235
4595	1	150	5	52901891	452075	52901891	53367082	0.12	0.035	0.11	0.90	N	Y	Y	Y	Y	Y	Y	Y	Y	Y	ENSMUST00000027266,ENSMUST00000027269,ENSMUST00000072235,ENSMUST00000114492,ENSMUST00000044478
4596	1	150	6	52901891	468616	52901891	53380908	0.08	0.068	0.00	0.90	N	Y	Y	Y	Y	Y	Y	Y	Y	Y	ENSMUST00000044478,ENSMUST00000114492,ENSMUST00000114484,ENSMUST00000027266,ENSMUST00000072235,ENSMUST00000027269
4597	1	150	7	52901891	940108	52901891	53841998	0.07	0.069	0.00	0.00	N	N	N	N	N	N	N	N	N	N	ENSMUST00000027269,ENSMUST00000114492,ENSMUST00000044478,ENSMUST00000114484,ENSMUST00000027266,ENSMUST00000072235,ENSMUST00000027263
4598	1	150	8	52901891	1405636	52901891	54425571	0.06	0.067	0.00	0.00	N	N	N	N	N	N	N	N	N	N	ENSMUST00000114484,ENSMUST00000027263,ENSMUST00000027266,ENSMUST00000072235,ENSMUST00000027269,ENSMUST00000114492,ENSMUST00000044478,ENSMUST00000027128
4599	1	150	9	52901891	1712577	52901891	54614467	0.05	0.098	0.00	0.00	N	N	N	N	N	N	N	N	N	N	ENSMUST00000114492,ENSMUST00000072235,ENSMUST00000027269,ENSMUST00000044478,ENSMUST00000027266,ENSMUST00000027263,ENSMUST00000114484,ENSMUST00000027128,ENSMUST00000094950
4600	1	150	10	52901891	2182433	52901891	55084323	0.04	0.131	0.00	0.00	N	N	N	N	N	N	N	N	N	N	ENSMUST00000094950,ENSMUST00000027128,ENSMUST00000027127,ENSMUST00000072235,ENSMUST00000027263,ENSMUST00000027269,ENSMUST00000114492,ENSMUST00000044478,ENSMUST00000114484,ENSMUST00000027266
4630	1	151	2	53010194	108290	52979167	53124923	0.33	0.040	0.32	1.00	Y	Y	Y	Y	Y	Y	Y	Y	Y	Y	ENSMUST00000027269,ENSMUST00000114492
4631	1	151	3	53010194	234268	52979167	53244461	0.35	0.004	0.35	1.00	Y	Y	Y	Y	Y	Y	Y	Y	Y	Y	ENSMUST00000072235,ENSMUST00000027269,ENSMUST00000114492
4632	1	151	4	53010194	343772	52979167	53367082	0.14	0.039	0.13	0.90	N	Y	Y	Y	Y	Y	Y	Y	Y	Y	ENSMUST00000072235,ENSMUST00000027269,ENSMUST00000027266,ENSMUST00000114492
4633	1	151	5	53010194	360313	52979167	53380908	0.09	0.082	0.00	0.90	N	Y	Y	Y	Y	Y	Y	Y	Y	Y	ENSMUST00000027269,ENSMUST00000114492,ENSMUST00000072235,ENSMUST00000027266,ENSMUST00000114484
4634	1	151	6	53010194	831805	52979167	53841998	0.06	0.112	0.00	0.00	N	N	N	N	N	N	N	N	N	N	ENSMUST00000027263,ENSMUST00000114484,ENSMUST00000027266,ENSMUST00000114492,ENSMUST00000072235,ENSMUST00000027269
4635	1	151	7	53010194	1297333	52979167	54425571	0.06	0.084	0.00	0.00	N	N	N	N	N	N	N	N	N	N	ENSMUST00000072235,ENSMUST00000027269,ENSMUST00000114492,ENSMUST00000027263,ENSMUST00000027266,ENSMUST00000027128,ENSMUST00000114484
4636	1	151	8	53010194	1604274	52979167	54614467	0.05	0.121	0.00	0.00	N	N	N	N	N	N	N	N	N	N	ENSMUST00000072235,ENSMUST00000094950,ENSMUST00000114492,ENSMUST00000027269,ENSMUST00000027266,ENSMUST00000027128,ENSMUST00000027263,ENSMUST00000114484
4637	1	151	9	53010194	2074130	52979167	55084323	0.04	0.161	0.00	0.00	N	N	N	N	N	N	N	N	N	N	ENSMUST00000114484,ENSMUST00000027266,ENSMUST00000072235,ENSMUST00000027269,ENSMUST00000114492,ENSMUST00000094950,ENSMUST00000027128,ENSMUST00000027263,ENSMUST00000027127
4638	1	151	10	53010194	2273433	52979167	55283626	0.01	0.488	0.00	0.00	N	N	N	N	N	N	N	N	N	N	ENSMUST00000027128,ENSMUST00000027263,ENSMUST00000114484,ENSMUST00000114492,ENSMUST00000027266,ENSMUST00000072235,ENSMUST00000027269,ENSMUST00000094950,ENSMUST00000027121,ENSMUST00000027127
4668	1	152	2	53118483	125979	53118483	53244461	0.25	0.080	0.00	1.00	Y	Y	Y	Y	Y	Y	Y	Y	Y	Y	ENSMUST00000072235,ENSMUST00000027269
4669	1	152	3	53118483	235483	53118483	53367082	0.04	0.313	0.00	0.90	N	Y	Y	Y	Y	Y	Y	Y	Y	Y	ENSMUST00000027266,ENSMUST00000027269,ENSMUST00000072235
4670	1	152	4	53118483	252024	53118483	53380908	0.02	0.388	0.00	0.90	N	Y	Y	Y	Y	Y	Y	Y	Y	Y	ENSMUST00000114484,ENSMUST00000027269,ENSMUST00000072235,ENSMUST00000027266
4671	1	152	5	53118483	723516	53118483	53841998	0.04	0.226	0.00	0.00	N	N	N	N	N	N	N	N	N	N	ENSMUST00000114484,ENSMUST00000027266,ENSMUST00000072235,ENSMUST00000027269,ENSMUST00000027263
4672	1	152	6	53118483	1189044	53118483	54425571	0.04	0.215	0.00	0.00	N	N	N	N	N	N	N	N	N	N	ENSMUST00000027128,ENSMUST00000027263,ENSMUST00000027269,ENSMUST00000072235,ENSMUST00000114484,ENSMUST00000027266
4673	1	152	7	53118483	1495985	53118483	54614467	0.03	0.268	0.00	0.00	N	N	N	N	N	N	N	N	N	N	ENSMUST00000094950,ENSMUST00000027128,ENSMUST00000027269,ENSMUST00000027263,ENSMUST00000114484,ENSMUST00000072235,ENSMUST00000027266
4674	1	152	8	53118483	1965841	53118483	55084323	0.02	0.315	0.00	0.00	N	N	N	N	N	N	N	N	N	N	ENSMUST00000027269,ENSMUST00000114484,ENSMUST00000072235,ENSMUST00000027266,ENSMUST00000027263,ENSMUST00000027127,ENSMUST00000027128,ENSMUST00000094950
4675	1	152	9	53118483	2165144	53118483	55283626	-0.01	0.787	0.00	0.00	N	N	N	N	N	N	N	N	N	N	ENSMUST00000027121,ENSMUST00000027127,ENSMUST00000027269,ENSMUST00000094950,ENSMUST00000027266,ENSMUST00000072235,ENSMUST00000027128,ENSMUST00000114484,ENSMUST00000027263
4676	1	152	10	53118483	2301681	53118483	55420163	0.00	0.548	0.00	0.00	N	N	N	N	N	N	N	N	N	N	ENSMUST00000027128,ENSMUST00000072235,ENSMUST00000027269,ENSMUST00000027263,ENSMUST00000114484,ENSMUST00000027266,ENSMUST00000027127,ENSMUST00000094950,ENSMUST00000027121,ENSMUST00000087585
4705	1	153	2	53244461	109505	53215420	53367082	-0.19	0.907	0.00	0.90	N	Y	Y	Y	Y	Y	Y	Y	Y	Y	ENSMUST00000027266,ENSMUST00000072235
4706	1	153	3	53244461	126046	53215420	53380908	-0.06	0.816	0.00	0.90	N	Y	Y	Y	Y	Y	Y	Y	Y	Y	ENSMUST00000114484,ENSMUST00000027266,ENSMUST00000072235
4707	1	153	4	53244461	597538	53215420	53841998	0.02	0.379	0.00	0.00	N	N	N	N	N	N	N	N	N	N	ENSMUST00000027263,ENSMUST00000114484,ENSMUST00000027266,ENSMUST00000072235
4708	1	153	5	53244461	1063066	53215420	54425571	0.02	0.363	0.00	0.00	N	N	N	N	N	N	N	N	N	N	ENSMUST00000027128,ENSMUST00000027263,ENSMUST00000114484,ENSMUST00000027266,ENSMUST00000072235
4709	1	153	6	53244461	1370007	53215420	54614467	0.01	0.409	0.00	0.00	N	N	N	N	N	N	N	N	N	N	ENSMUST00000027263,ENSMUST00000094950,ENSMUST00000027128,ENSMUST00000114484,ENSMUST00000027266,ENSMUST00000072235
4710	1	153	7	53244461	1839863	53215420	55084323	0.01	0.447	0.00	0.00	N	N	N	N	N	N	N	N	N	N	ENSMUST00000072235,ENSMUST00000027266,ENSMUST00000027127,ENSMUST00000094950,ENSMUST00000114484,ENSMUST00000027263,ENSMUST00000027128
4711	1	153	8	53244461	2039166	53215420	55283626	-0.02	0.880	0.00	0.00	N	N	N	N	N	N	N	N	N	N	ENSMUST00000114484,ENSMUST00000027263,ENSMUST00000027128,ENSMUST00000094950,ENSMUST00000027127,ENSMUST00000027121,ENSMUST00000027266,ENSMUST00000072235
4712	1	153	9	53244461	2175703	53215420	55420163	0.00	0.650	0.00	0.00	N	N	N	N	N	N	N	N	N	N	ENSMUST00000027128,ENSMUST00000027263,ENSMUST00000114484,ENSMUST00000027266,ENSMUST00000072235,ENSMUST00000094950,ENSMUST00000027121,ENSMUST00000027127,ENSMUST00000087585
4713	1	153	10	53244461	3449760	53215420	56694220	0.01	0.445	0.00	0.00	N	N	N	N	N	N	N	N	N	N	ENSMUST00000062085,ENSMUST00000114484,ENSMUST00000027266,ENSMUST00000072235,ENSMUST00000087585,ENSMUST00000027263,ENSMUST00000027121,ENSMUST00000027127,ENSMUST00000027128,ENSMUST00000094950
4742	1	154	2	53353965	16542	53353965	53380908	0.00	0.298	0.00	0.90	N	Y	Y	Y	Y	Y	Y	Y	Y	Y	ENSMUST00000027266,ENSMUST00000114484
4743	1	154	3	53353965	488034	53353965	53841998	0.15	0.072	0.00	0.00	N	N	N	N	N	N	N	N	N	N	ENSMUST00000027266,ENSMUST00000114484,ENSMUST00000027263
4744	1	154	4	53353965	953562	53353965	54425571	0.04	0.257	0.00	0.00	N	N	N	N	N	N	N	N	N	N	ENSMUST00000027266,ENSMUST00000027128,ENSMUST00000027263,ENSMUST00000114484
4745	1	154	5	53353965	1260503	53353965	54614467	0.03	0.324	0.00	0.00	N	N	N	N	N	N	N	N	N	N	ENSMUST00000027266,ENSMUST00000027263,ENSMUST00000114484,ENSMUST00000027128,ENSMUST00000094950
4746	1	154	6	53353965	1730359	53353965	55084323	0.02	0.375	0.00	0.00	N	N	N	N	N	N	N	N	N	N	ENSMUST00000027127,ENSMUST00000094950,ENSMUST00000027128,ENSMUST00000027263,ENSMUST00000114484,ENSMUST00000027266
4747	1	154	7	53353965	1929662	53353965	55283626	-0.03	0.869	0.00	0.00	N	N	N	N	N	N	N	N	N	N	ENSMUST00000114484,ENSMUST00000027266,ENSMUST00000094950,ENSMUST00000027127,ENSMUST00000027263,ENSMUST00000027128,ENSMUST00000027121
4748	1	154	8	53353965	2066199	53353965	55420163	-0.01	0.755	0.00	0.00	N	N	N	N	N	N	N	N	N	N	ENSMUST00000027266,ENSMUST00000114484,ENSMUST00000027128,ENSMUST00000027263,ENSMUST00000027127,ENSMUST00000094950,ENSMUST00000027121,ENSMUST00000087585
4749	1	154	9	53353965	3340256	53353965	56694220	0.00	0.565	0.00	0.00	N	N	N	N	N	N	N	N	N	N	ENSMUST00000027128,ENSMUST00000027263,ENSMUST00000114484,ENSMUST00000027266,ENSMUST00000094950,ENSMUST00000027127,ENSMUST00000062085,ENSMUST00000027121,ENSMUST00000087585
4750	1	154	10	53353965	3674214	53353965	57028178	0.00	0.585	0.00	0.00	N	N	N	N	N	N	N	N	N	N	ENSMUST00000114415,ENSMUST00000027121,ENSMUST00000087585,ENSMUST00000062085,ENSMUST00000027127,ENSMUST00000094950,ENSMUST00000114484,ENSMUST00000027266,ENSMUST00000027263,ENSMUST00000027128
4779	1	155	2	53370506	471493	53370506	53841998	0.00	0.298	0.00	0.00	N	N	N	N	N	N	N	N	N	N	ENSMUST00000114484,ENSMUST00000027263
4780	1	155	3	53370506	937021	53370506	54425571	-0.04	0.744	0.00	0.00	N	N	N	N	N	N	N	N	N	N	ENSMUST00000114484,ENSMUST00000027263,ENSMUST00000027128
4781	1	155	4	53370506	1243962	53370506	54614467	-0.02	0.683	0.00	0.00	N	N	N	N	N	N	N	N	N	N	ENSMUST00000114484,ENSMUST00000027128,ENSMUST00000027263,ENSMUST00000094950
4782	1	155	5	53370506	1713818	53370506	55084323	-0.01	0.653	0.00	0.00	N	N	N	N	N	N	N	N	N	N	ENSMUST00000027127,ENSMUST00000094950,ENSMUST00000114484,ENSMUST00000027128,ENSMUST00000027263
4783	1	155	6	53370506	1913121	53370506	55283626	-0.03	0.827	0.00	0.00	N	N	N	N	N	N	N	N	N	N	ENSMUST00000114484,ENSMUST00000027127,ENSMUST00000094950,ENSMUST00000027121,ENSMUST00000027128,ENSMUST00000027263
4784	1	155	7	53370506	2049658	53370506	55420163	0.00	0.586	0.00	0.00	N	N	N	N	N	N	N	N	N	N	ENSMUST00000094950,ENSMUST00000027128,ENSMUST00000027263,ENSMUST00000027121,ENSMUST00000027127,ENSMUST00000114484,ENSMUST00000087585
4785	1	155	8	53370506	3323715	53370506	56694220	0.01	0.423	0.00	0.00	N	N	N	N	N	N	N	N	N	N	ENSMUST00000027127,ENSMUST00000094950,ENSMUST00000027128,ENSMUST00000114484,ENSMUST00000027263,ENSMUST00000087585,ENSMUST00000027121,ENSMUST00000062085
4786	1	155	9	53370506	3657673	53370506	57028178	0.01	0.457	0.00	0.00	N	N	N	N	N	N	N	N	N	N	ENSMUST00000087585,ENSMUST00000062085,ENSMUST00000114415,ENSMUST00000027121,ENSMUST00000027127,ENSMUST00000114484,ENSMUST00000094950,ENSMUST00000027128,ENSMUST00000027263
4787	1	155	10	53370506	4092800	53370506	57463305	0.00	0.677	0.00	0.00	N	N	N	N	N	N	N	N	N	N	ENSMUST00000027128,ENSMUST00000027263,ENSMUST00000114484,ENSMUST00000087585,ENSMUST00000027121,ENSMUST00000094950,ENSMUST00000027127,ENSMUST00000079998,ENSMUST00000062085,ENSMUST00000114415
4814	1	156	2	53841998	465529	53812357	54425571	-0.12	0.852	0.00	1.00	Y	Y	Y	Y	Y	Y	Y	Y	Y	Y	ENSMUST00000027263,ENSMUST00000027128
4815	1	156	3	53841998	772470	53812357	54614467	-0.04	0.744	0.00	1.00	Y	Y	Y	Y	Y	Y	Y	Y	Y	Y	ENSMUST00000094950,ENSMUST00000027128,ENSMUST00000027263
4816	1	156	4	53841998	1242326	53812357	55084323	-0.02	0.683	0.00	1.00	Y	Y	Y	Y	Y	Y	Y	Y	Y	Y	ENSMUST00000027128,ENSMUST00000027263,ENSMUST00000094950,ENSMUST00000027127
4817	1	156	5	53841998	1441629	53812357	55283626	-0.04	0.862	0.00	1.00	Y	Y	Y	Y	Y	Y	Y	Y	Y	Y	ENSMUST00000027121,ENSMUST00000027127,ENSMUST00000094950,ENSMUST00000027128,ENSMUST00000027263
4818	1	156	6	53841998	1578166	53812357	55420163	0.00	0.578	0.00	1.00	Y	Y	Y	Y	Y	Y	Y	Y	Y	Y	ENSMUST00000027263,ENSMUST00000027128,ENSMUST00000087585,ENSMUST00000027121,ENSMUST00000027127,ENSMUST00000094950
4819	1	156	7	53841998	2852223	53812357	56694220	0.02	0.383	0.00	0.10	N	N	N	N	N	N	Y	N	N	N	ENSMUST00000062085,ENSMUST00000087585,ENSMUST00000027121,ENSMUST00000027263,ENSMUST00000027127,ENSMUST00000094950,ENSMUST00000027128
4820	1	156	8	53841998	3186181	53812357	57028178	0.01	0.423	0.00	0.10	N	N	N	N	N	N	Y	N	N	N	ENSMUST00000027128,ENSMUST00000094950,ENSMUST00000087585,ENSMUST00000027127,ENSMUST00000027121,ENSMUST00000027263,ENSMUST00000062085,ENSMUST00000114415
4821	1	156	9	53841998	3621308	53812357	57463305	0.00	0.670	0.00	0.10	N	N	N	N	N	N	Y	N	N	N	ENSMUST00000027128,ENSMUST00000027263,ENSMUST00000087585,ENSMUST00000027121,ENSMUST00000027127,ENSMUST00000094950,ENSMUST00000079998,ENSMUST00000114415,ENSMUST00000062085
4822	1	156	10	53841998	3989774	53812357	58005238	0.00	0.594	0.00	0.10	N	N	N	N	N	N	Y	N	N	N	ENSMUST00000087585,ENSMUST00000041978,ENSMUST00000027121,ENSMUST00000027127,ENSMUST00000094950,ENSMUST00000079998,ENSMUST00000027128,ENSMUST00000114415,ENSMUST00000027263,ENSMUST00000062085
4851	1	157	2	54307526	306942	54307526	54614467	0.00	0.298	0.00	1.00	Y	Y	Y	Y	Y	Y	Y	Y	Y	Y	ENSMUST00000094950,ENSMUST00000027128
4852	1	157	3	54307526	776798	54307526	55084323	0.00	0.448	0.00	1.00	Y	Y	Y	Y	Y	Y	Y	Y	Y	Y	ENSMUST00000027128,ENSMUST00000027127,ENSMUST00000094950
4853	1	157	4	54307526	976101	54307526	55283626	-0.01	0.594	0.00	1.00	Y	Y	Y	Y	Y	Y	Y	Y	Y	Y	ENSMUST00000027128,ENSMUST00000094950,ENSMUST00000027121,ENSMUST00000027127
4854	1	157	5	54307526	1112638	54307526	55420163	0.04	0.261	0.00	1.00	Y	Y	Y	Y	Y	Y	Y	Y	Y	Y	ENSMUST00000027128,ENSMUST00000087585,ENSMUST00000094950,ENSMUST00000027121,ENSMUST00000027127
4855	1	157	6	54307526	2386695	54307526	56694220	0.05	0.165	0.00	0.10	N	N	N	N	N	N	Y	N	N	N	ENSMUST00000027121,ENSMUST00000027127,ENSMUST00000094950,ENSMUST00000027128,ENSMUST00000062085,ENSMUST00000087585
4856	1	157	7	54307526	2720653	54307526	57028178	0.04	0.217	0.00	0.10	N	N	N	N	N	N	Y	N	N	N	ENSMUST00000027127,ENSMUST00000094950,ENSMUST00000027128,ENSMUST00000027121,ENSMUST00000062085,ENSMUST00000087585,ENSMUST00000114415
4857	1	157	8	54307526	3155780	54307526	57463305	0.02	0.357	0.00	0.10	N	N	N	N	N	N	Y	N	N	N	ENSMUST00000114415,ENSMUST00000062085,ENSMUST00000094950,ENSMUST00000027128,ENSMUST00000027127,ENSMUST00000027121,ENSMUST00000087585,ENSMUST00000079998
4858	1	157	9	54307526	3524246	54307526	58005238	0.01	0.380	0.00	0.10	N	N	N	N	N	N	Y	N	N	N	ENSMUST00000079998,ENSMUST00000114415,ENSMUST00000062085,ENSMUST00000041978,ENSMUST00000087585,ENSMUST00000027121,ENSMUST00000027127,ENSMUST00000027128,ENSMUST00000094950
4859	1	157	10	54307526	3719371	54307526	58026896	0.01	0.471	0.00	0.10	N	N	N	N	N	N	Y	N	N	N	ENSMUST00000027128,ENSMUST00000027127,ENSMUST00000062085,ENSMUST00000094950,ENSMUST00000087585,ENSMUST00000027121,ENSMUST00000079998,ENSMUST00000041978,ENSMUST00000114415,ENSMUST00000114410
4891	1	158	2	54614467	469857	54537549	55084323	0.00	0.298	0.00	1.00	Y	Y	Y	Y	Y	Y	Y	Y	Y	Y	ENSMUST00000027127,ENSMUST00000094950
4892	1	158	3	54614467	669160	54537549	55283626	0.00	0.448	0.00	1.00	Y	Y	Y	Y	Y	Y	Y	Y	Y	Y	ENSMUST00000094950,ENSMUST00000027127,ENSMUST00000027121
4893	1	158	4	54614467	805697	54537549	55420163	0.00	0.505	0.00	1.00	Y	Y	Y	Y	Y	Y	Y	Y	Y	Y	ENSMUST00000094950,ENSMUST00000087585,ENSMUST00000027127,ENSMUST00000027121
4894	1	158	5	54614467	2079754	54537549	56694220	0.01	0.423	0.00	0.10	N	N	N	N	N	N	Y	N	N	N	ENSMUST00000062085,ENSMUST00000094950,ENSMUST00000087585,ENSMUST00000027121,ENSMUST00000027127
4895	1	158	6	54614467	2413712	54537549	57028178	0.01	0.459	0.00	0.10	N	N	N	N	N	N	Y	N	N	N	ENSMUST00000062085,ENSMUST00000087585,ENSMUST00000027121,ENSMUST00000027127,ENSMUST00000094950,ENSMUST00000114415
4896	1	158	7	54614467	2848839	54537549	57463305	-0.01	0.653	0.00	0.10	N	N	N	N	N	N	Y	N	N	N	ENSMUST00000114415,ENSMUST00000087585,ENSMUST00000027121,ENSMUST00000027127,ENSMUST00000094950,ENSMUST00000062085,ENSMUST00000079998
4897	1	158	8	54614467	3217305	54537549	58005238	-0.01	0.697	0.00	0.10	N	N	N	N	N	N	Y	N	N	N	ENSMUST00000027121,ENSMUST00000027127,ENSMUST00000094950,ENSMUST00000041978,ENSMUST00000087585,ENSMUST00000079998,ENSMUST00000114415,ENSMUST00000062085
4898	1	158	9	54614467	3412430	54537549	58026896	-0.01	0.751	0.00	0.10	N	N	N	N	N	N	Y	N	N	N	ENSMUST00000114410,ENSMUST00000027121,ENSMUST00000027127,ENSMUST00000094950,ENSMUST00000041978,ENSMUST00000079998,ENSMUST00000062085,ENSMUST00000087585,ENSMUST00000114415
4899	1	158	10	54614467	3438443	54537549	58082741	0.00	0.668	0.00	0.10	N	N	N	N	N	N	Y	N	N	N	ENSMUST00000041978,ENSMUST00000079998,ENSMUST00000027202,ENSMUST00000114415,ENSMUST00000114410,ENSMUST00000062085,ENSMUST00000027121,ENSMUST00000087585,ENSMUST00000027127,ENSMUST00000094950
4932	1	159	2	55084323	199304	55042015	55283626	0.00	0.298	0.00	1.00	Y	Y	Y	Y	Y	Y	Y	Y	Y	Y	ENSMUST00000027121,ENSMUST00000027127
4933	1	159	3	55084323	335841	55042015	55420163	0.00	0.445	0.00	1.00	Y	Y	Y	Y	Y	Y	Y	Y	Y	Y	ENSMUST00000027127,ENSMUST00000087585,ENSMUST00000027121
4934	1	159	4	55084323	1609898	55042015	56694220	0.02	0.371	0.00	0.10	N	N	N	N	N	N	Y	N	N	N	ENSMUST00000027127,ENSMUST00000062085,ENSMUST00000087585,ENSMUST00000027121
4935	1	159	5	55084323	1943856	55042015	57028178	0.01	0.423	0.00	0.10	N	N	N	N	N	N	Y	N	N	N	ENSMUST00000027121,ENSMUST00000027127,ENSMUST00000087585,ENSMUST00000114415,ENSMUST00000062085
4936	1	159	6	55084323	2378983	55042015	57463305	-0.01	0.658	0.00	0.10	N	N	N	N	N	N	Y	N	N	N	ENSMUST00000079998,ENSMUST00000114415,ENSMUST00000062085,ENSMUST00000087585,ENSMUST00000027121,ENSMUST00000027127
4937	1	159	7	55084323	2747449	55042015	58005238	-0.01	0.702	0.00	0.10	N	N	N	N	N	N	Y	N	N	N	ENSMUST00000079998,ENSMUST00000114415,ENSMUST00000062085,ENSMUST00000087585,ENSMUST00000027121,ENSMUST00000027127,ENSMUST00000041978
4938	1	159	8	55084323	2942574	55042015	58026896	-0.01	0.759	0.00	0.10	N	N	N	N	N	N	Y	N	N	N	ENSMUST00000062085,ENSMUST00000027127,ENSMUST00000114410,ENSMUST00000041978,ENSMUST00000087585,ENSMUST00000027121,ENSMUST00000079998,ENSMUST00000114415
4939	1	159	9	55084323	2968587	55042015	58082741	0.00	0.660	0.00	0.10	N	N	N	N	N	N	Y	N	N	N	ENSMUST00000087585,ENSMUST00000062085,ENSMUST00000027121,ENSMUST00000114410,ENSMUST00000027127,ENSMUST00000041978,ENSMUST00000079998,ENSMUST00000114415,ENSMUST00000027202
4940	1	159	10	55084323	3002490	55042015	58163254	-0.01	0.782	0.00	0.10	N	N	N	N	N	N	Y	N	N	N	ENSMUST00000027121,ENSMUST00000079998,ENSMUST00000027127,ENSMUST00000114415,ENSMUST00000062085,ENSMUST00000087585,ENSMUST00000114410,ENSMUST00000041978,ENSMUST00000001027,ENSMUST00000027202
4975	1	160	2	55283626	136538	55227007	55420163	0.00	0.295	0.00	1.00	Y	Y	Y	Y	Y	Y	Y	Y	Y	Y	ENSMUST00000087585,ENSMUST00000027121
4976	1	160	3	55283626	1410595	55227007	56694220	0.04	0.293	0.00	0.10	N	N	N	N	N	N	Y	N	N	N	ENSMUST00000027121,ENSMUST00000087585,ENSMUST00000062085
4977	1	160	4	55283626	1744553	55227007	57028178	0.02	0.371	0.00	0.10	N	N	N	N	N	N	Y	N	N	N	ENSMUST00000114415,ENSMUST00000027121,ENSMUST00000062085,ENSMUST00000087585
4978	1	160	5	55283626	2179680	55227007	57463305	-0.01	0.673	0.00	0.10	N	N	N	N	N	N	Y	N	N	N	ENSMUST00000079998,ENSMUST00000062085,ENSMUST00000087585,ENSMUST00000027121,ENSMUST00000114415
4979	1	160	6	55283626	2548146	55227007	58005238	-0.01	0.715	0.00	0.10	N	N	N	N	N	N	Y	N	N	N	ENSMUST00000027121,ENSMUST00000062085,ENSMUST00000087585,ENSMUST00000114415,ENSMUST00000079998,ENSMUST00000041978
4980	1	160	7	55283626	2743271	55227007	58026896	-0.02	0.772	0.00	0.10	N	N	N	N	N	N	Y	N	N	N	ENSMUST00000114410,ENSMUST00000041978,ENSMUST00000114415,ENSMUST00000079998,ENSMUST00000062085,ENSMUST00000087585,ENSMUST00000027121
4981	1	160	8	55283626	2769284	55227007	58082741	0.00	0.655	0.00	0.10	N	N	N	N	N	N	Y	N	N	N	ENSMUST00000062085,ENSMUST00000087585,ENSMUST00000027121,ENSMUST00000041978,ENSMUST00000114415,ENSMUST00000079998,ENSMUST00000027202,ENSMUST00000114410
4982	1	160	9	55283626	2803187	55227007	58163254	-0.01	0.789	0.00	0.10	N	N	N	N	N	N	Y	N	N	N	ENSMUST00000079998,ENSMUST00000114415,ENSMUST00000027121,ENSMUST00000062085,ENSMUST00000087585,ENSMUST00000027202,ENSMUST00000041978,ENSMUST00000114410,ENSMUST00000001027
4983	1	160	10	55283626	2886396	55227007	58257542	0.00	0.694	0.00	0.10	N	N	N	N	N	N	Y	N	N	N	ENSMUST00000114410,ENSMUST00000041978,ENSMUST00000079998,ENSMUST00000114415,ENSMUST00000062085,ENSMUST00000027121,ENSMUST00000087585,ENSMUST00000040999,ENSMUST00000001027,ENSMUST00000027202
5019	1	161	2	55420163	1274058	55356912	56694220	0.25	0.077	0.00	0.10	N	N	N	N	N	N	Y	N	N	N	ENSMUST00000062085,ENSMUST00000087585
5020	1	161	3	55420163	1608016	55356912	57028178	0.08	0.178	0.00	0.10	N	N	N	N	N	N	Y	N	N	N	ENSMUST00000062085,ENSMUST00000087585,ENSMUST00000114415
5021	1	161	4	55420163	2043143	55356912	57463305	0.03	0.302	0.00	0.10	N	N	N	N	N	N	Y	N	N	N	ENSMUST00000079998,ENSMUST00000114415,ENSMUST00000062085,ENSMUST00000087585
5022	1	161	5	55420163	2411609	55356912	58005238	0.05	0.197	0.00	0.10	N	N	N	N	N	N	Y	N	N	N	ENSMUST00000087585,ENSMUST00000114415,ENSMUST00000062085,ENSMUST00000079998,ENSMUST00000041978
5023	1	161	6	55420163	2606734	55356912	58026896	0.03	0.279	0.00	0.10	N	N	N	N	N	N	Y	N	N	N	ENSMUST00000079998,ENSMUST00000114415,ENSMUST00000062085,ENSMUST00000087585,ENSMUST00000041978,ENSMUST00000114410
5024	1	161	7	55420163	2632747	55356912	58082741	0.05	0.140	0.00	0.10	N	N	N	N	N	N	Y	N	N	N	ENSMUST00000114410,ENSMUST00000087585,ENSMUST00000041978,ENSMUST00000079998,ENSMUST00000062085,ENSMUST00000114415,ENSMUST00000027202
5025	1	161	8	55420163	2666650	55356912	58163254	0.03	0.225	0.00	0.10	N	N	N	N	N	N	Y	N	N	N	ENSMUST00000001027,ENSMUST00000027202,ENSMUST00000079998,ENSMUST00000114415,ENSMUST00000062085,ENSMUST00000087585,ENSMUST00000114410,ENSMUST00000041978
5026	1	161	9	55420163	2749859	55356912	58257542	0.03	0.180	0.00	0.10	N	N	N	N	N	N	Y	N	N	N	ENSMUST00000040999,ENSMUST00000001027,ENSMUST00000027202,ENSMUST00000041978,ENSMUST00000114410,ENSMUST00000114415,ENSMUST00000062085,ENSMUST00000087585,ENSMUST00000079998
5027	1	161	10	55420163	2847078	55356912	58325436	0.04	0.149	0.00	0.10	N	N	N	N	N	N	Y	N	N	N	ENSMUST00000040999,ENSMUST00000001027,ENSMUST00000114410,ENSMUST00000027202,ENSMUST00000040442,ENSMUST00000079998,ENSMUST00000062085,ENSMUST00000041978,ENSMUST00000087585,ENSMUST00000114415
5063	1	162	2	56694220	333959	56693041	57028178	0.00	0.298	0.00	0.10	N	N	N	N	N	N	Y	N	N	N	ENSMUST00000062085,ENSMUST00000114415
5064	1	162	3	56694220	769086	56693041	57463305	0.02	0.382	0.00	0.10	N	N	N	N	N	N	Y	N	N	N	ENSMUST00000079998,ENSMUST00000114415,ENSMUST00000062085
5065	1	162	4	56694220	1137552	56693041	58005238	0.05	0.221	0.00	0.10	N	N	N	N	N	N	Y	N	N	N	ENSMUST00000041978,ENSMUST00000114415,ENSMUST00000079998,ENSMUST00000062085
5066	1	162	5	56694220	1332677	56693041	58026896	0.04	0.263	0.00	0.10	N	N	N	N	N	N	Y	N	N	N	ENSMUST00000079998,ENSMUST00000114415,ENSMUST00000062085,ENSMUST00000041978,ENSMUST00000114410
5067	1	162	6	56694220	1358690	56693041	58082741	0.05	0.180	0.00	0.10	N	N	N	N	N	N	Y	N	N	N	ENSMUST00000114410,ENSMUST00000041978,ENSMUST00000079998,ENSMUST00000114415,ENSMUST00000062085,ENSMUST00000027202
5068	1	162	7	56694220	1392593	56693041	58163254	0.02	0.296	0.00	0.10	N	N	N	N	N	N	Y	N	N	N	ENSMUST00000114415,ENSMUST00000062085,ENSMUST00000079998,ENSMUST00000001027,ENSMUST00000027202,ENSMUST00000041978,ENSMUST00000114410
5069	1	162	8	56694220	1475802	56693041	58257542	0.03	0.255	0.00	0.10	N	N	N	N	N	N	Y	N	N	N	ENSMUST00000114415,ENSMUST00000062085,ENSMUST00000001027,ENSMUST00000027202,ENSMUST00000114410,ENSMUST00000079998,ENSMUST00000041978,ENSMUST00000040999
5070	1	162	9	56694220	1573021	56693041	58325436	0.03	0.186	0.00	0.10	N	N	N	N	N	N	Y	N	N	N	ENSMUST00000040442,ENSMUST00000040999,ENSMUST00000001027,ENSMUST00000114410,ENSMUST00000027202,ENSMUST00000041978,ENSMUST00000079998,ENSMUST00000062085,ENSMUST00000114415
5071	1	162	10	56694220	1808059	56693041	58502278	0.04	0.114	0.00	0.10	N	N	N	N	N	N	Y	N	N	N	ENSMUST00000114415,ENSMUST00000062085,ENSMUST00000027202,ENSMUST00000114410,ENSMUST00000041978,ENSMUST00000079998,ENSMUST00000001027,ENSMUST00000040999,ENSMUST00000040442,ENSMUST00000114348
5108	1	163	2	57028178	435128	56853110	57463305	0.00	0.298	0.00	1.00	Y	Y	Y	Y	Y	Y	Y	Y	Y	Y	ENSMUST00000114415,ENSMUST00000079998
5109	1	163	3	57028178	803594	56853110	58005238	0.05	0.287	0.00	1.00	Y	Y	Y	Y	Y	Y	Y	Y	Y	Y	ENSMUST00000079998,ENSMUST00000114415,ENSMUST00000041978
5110	1	163	4	57028178	998719	56853110	58026896	0.03	0.351	0.00	1.00	Y	Y	Y	Y	Y	Y	Y	Y	Y	Y	ENSMUST00000041978,ENSMUST00000079998,ENSMUST00000114415,ENSMUST00000114410
5111	1	163	5	57028178	1024732	56853110	58082741	0.04	0.242	0.00	1.00	Y	Y	Y	Y	Y	Y	Y	Y	Y	Y	ENSMUST00000027202,ENSMUST00000114410,ENSMUST00000041978,ENSMUST00000114415,ENSMUST00000079998
5112	1	163	6	57028178	1058635	56853110	58163254	0.02	0.320	0.00	1.00	Y	Y	Y	Y	Y	Y	Y	Y	Y	Y	ENSMUST00000114415,ENSMUST00000079998,ENSMUST00000041978,ENSMUST00000001027,ENSMUST00000114410,ENSMUST00000027202
5113	1	163	7	57028178	1141844	56853110	58257542	0.02	0.363	0.00	1.00	Y	Y	Y	Y	Y	Y	Y	Y	Y	Y	ENSMUST00000040999,ENSMUST00000079998,ENSMUST00000114415,ENSMUST00000041978,ENSMUST00000001027,ENSMUST00000114410,ENSMUST00000027202
5114	1	163	8	57028178	1239063	56853110	58325436	0.03	0.226	0.00	1.00	Y	Y	Y	Y	Y	Y	Y	Y	Y	Y	ENSMUST00000027202,ENSMUST00000114410,ENSMUST00000001027,ENSMUST00000041978,ENSMUST00000079998,ENSMUST00000114415,ENSMUST00000040442,ENSMUST00000040999
5115	1	163	9	57028178	1474101	56853110	58502278	0.05	0.120	0.00	1.00	Y	Y	Y	Y	Y	Y	Y	Y	Y	Y	ENSMUST00000040999,ENSMUST00000001027,ENSMUST00000027202,ENSMUST00000114410,ENSMUST00000041978,ENSMUST00000079998,ENSMUST00000114415,ENSMUST00000114348,ENSMUST00000040442
5116	1	163	10	57028178	1474203	56853110	58518367	0.04	0.138	0.00	1.00	Y	Y	Y	Y	Y	Y	Y	Y	Y	Y	ENSMUST00000041978,ENSMUST00000079998,ENSMUST00000114415,ENSMUST00000040999,ENSMUST00000001027,ENSMUST00000114410,ENSMUST00000027202,ENSMUST00000087521,ENSMUST00000040442,ENSMUST00000114348
5154	1	164	2	57463305	368467	57445090	58005238	0.14	0.163	0.00	1.00	Y	Y	Y	Y	Y	Y	Y	Y	Y	Y	ENSMUST00000041978,ENSMUST00000079998
5155	1	164	3	57463305	563592	57445090	58026896	0.05	0.271	0.00	1.00	Y	Y	Y	Y	Y	Y	Y	Y	Y	Y	ENSMUST00000114410,ENSMUST00000041978,ENSMUST00000079998
5156	1	164	4	57463305	589605	57445090	58082741	0.07	0.172	0.00	1.00	Y	Y	Y	Y	Y	Y	Y	Y	Y	Y	ENSMUST00000027202,ENSMUST00000114410,ENSMUST00000041978,ENSMUST00000079998
5157	1	164	5	57463305	623508	57445090	58163254	0.04	0.262	0.00	1.00	Y	Y	Y	Y	Y	Y	Y	Y	Y	Y	ENSMUST00000079998,ENSMUST00000001027,ENSMUST00000041978,ENSMUST00000027202,ENSMUST00000114410
5158	1	164	6	57463305	706717	57445090	58257542	0.02	0.315	0.00	1.00	Y	Y	Y	Y	Y	Y	Y	Y	Y	Y	ENSMUST00000114410,ENSMUST00000041978,ENSMUST00000079998,ENSMUST00000001027,ENSMUST00000040999,ENSMUST00000027202
5159	1	164	7	57463305	803936	57445090	58325436	0.04	0.178	0.00	1.00	Y	Y	Y	Y	Y	Y	Y	Y	Y	Y	ENSMUST00000027202,ENSMUST00000001027,ENSMUST00000114410,ENSMUST00000079998,ENSMUST00000041978,ENSMUST00000040999,ENSMUST00000040442
5160	1	164	8	57463305	1038974	57445090	58502278	0.06	0.085	0.00	1.00	Y	Y	Y	Y	Y	Y	Y	Y	Y	Y	ENSMUST00000079998,ENSMUST00000114348,ENSMUST00000114410,ENSMUST00000040442,ENSMUST00000041978,ENSMUST00000040999,ENSMUST00000027202,ENSMUST00000001027
5161	1	164	9	57463305	1039076	57445090	58518367	0.05	0.104	0.00	1.00	Y	Y	Y	Y	Y	Y	Y	Y	Y	Y	ENSMUST00000027202,ENSMUST00000040999,ENSMUST00000040442,ENSMUST00000001027,ENSMUST00000114348,ENSMUST00000087521,ENSMUST00000114410,ENSMUST00000041978,ENSMUST00000079998
5162	1	164	10	57463305	1179863	57445090	58643167	0.02	0.280	0.00	1.00	Y	Y	Y	Y	Y	Y	Y	Y	Y	Y	ENSMUST00000087521,ENSMUST00000114410,ENSMUST00000041978,ENSMUST00000079998,ENSMUST00000114348,ENSMUST00000040442,ENSMUST00000027202,ENSMUST00000040999,ENSMUST00000001027,ENSMUST00000097724
5199	1	165	2	57831771	195126	57831771	58026896	-0.18	0.903	0.00	1.00	Y	Y	Y	Y	Y	Y	Y	Y	Y	Y	ENSMUST00000041978,ENSMUST00000114410
5200	1	165	3	57831771	221139	57831771	58082741	0.01	0.405	0.00	1.00	Y	Y	Y	Y	Y	Y	Y	Y	Y	Y	ENSMUST00000041978,ENSMUST00000114410,ENSMUST00000027202
5201	1	165	4	57831771	255042	57831771	58163254	-0.01	0.654	0.00	1.00	Y	Y	Y	Y	Y	Y	Y	Y	Y	Y	ENSMUST00000114410,ENSMUST00000041978,ENSMUST00000001027,ENSMUST00000027202
5202	1	165	5	57831771	338251	57831771	58257542	0.00	0.560	0.00	1.00	Y	Y	Y	Y	Y	Y	Y	Y	Y	Y	ENSMUST00000114410,ENSMUST00000041978,ENSMUST00000040999,ENSMUST00000001027,ENSMUST00000027202
5203	1	165	6	57831771	435470	57831771	58325436	0.03	0.253	0.00	1.00	Y	Y	Y	Y	Y	Y	Y	Y	Y	Y	ENSMUST00000114410,ENSMUST00000027202,ENSMUST00000041978,ENSMUST00000001027,ENSMUST00000040442,ENSMUST00000040999
5204	1	165	7	57831771	670508	57831771	58502278	0.04	0.184	0.00	1.00	Y	Y	Y	Y	Y	Y	Y	Y	Y	Y	ENSMUST00000114348,ENSMUST00000040999,ENSMUST00000040442,ENSMUST00000001027,ENSMUST00000027202,ENSMUST00000114410,ENSMUST00000041978
5205	1	165	8	57831771	670610	57831771	58518367	0.03	0.237	0.00	1.00	Y	Y	Y	Y	Y	Y	Y	Y	Y	Y	ENSMUST00000001027,ENSMUST00000027202,ENSMUST00000114410,ENSMUST00000040999,ENSMUST00000040442,ENSMUST00000087521,ENSMUST00000114348,ENSMUST00000041978
5206	1	165	9	57831771	811397	57831771	58643167	0.00	0.597	0.00	1.00	Y	Y	Y	Y	Y	Y	Y	Y	Y	Y	ENSMUST00000097724,ENSMUST00000114410,ENSMUST00000041978,ENSMUST00000001027,ENSMUST00000087521,ENSMUST00000027202,ENSMUST00000114348,ENSMUST00000040442,ENSMUST00000040999
5207	1	165	10	57831771	921031	57831771	58752801	-0.01	0.821	0.00	1.00	Y	Y	Y	Y	Y	Y	Y	Y	Y	Y	ENSMUST00000040999,ENSMUST00000001027,ENSMUST00000027202,ENSMUST00000040442,ENSMUST00000114410,ENSMUST00000041978,ENSMUST00000087521,ENSMUST00000114348,ENSMUST00000097724,ENSMUST00000055313
5245	1	166	2	58026896	26014	58012103	58082741	-0.04	0.785	0.00	1.00	Y	Y	Y	Y	Y	Y	Y	Y	Y	Y	ENSMUST00000027202,ENSMUST00000114410
5246	1	166	3	58026896	59917	58012103	58163254	-0.03	0.722	0.00	1.00	Y	Y	Y	Y	Y	Y	Y	Y	Y	Y	ENSMUST00000114410,ENSMUST00000001027,ENSMUST00000027202
5247	1	166	4	58026896	143126	58012103	58257542	-0.02	0.706	0.00	1.00	Y	Y	Y	Y	Y	Y	Y	Y	Y	Y	ENSMUST00000040999,ENSMUST00000114410,ENSMUST00000001027,ENSMUST00000027202
5248	1	166	5	58026896	240345	58012103	58325436	0.01	0.472	0.00	1.00	Y	Y	Y	Y	Y	Y	Y	Y	Y	Y	ENSMUST00000027202,ENSMUST00000114410,ENSMUST00000001027,ENSMUST00000040999,ENSMUST00000040442
5249	1	166	6	58026896	475383	58012103	58502278	0.02	0.354	0.00	1.00	Y	Y	Y	Y	Y	Y	Y	Y	Y	Y	ENSMUST00000001027,ENSMUST00000027202,ENSMUST00000114410,ENSMUST00000114348,ENSMUST00000040442,ENSMUST00000040999
5250	1	166	7	58026896	475485	58012103	58518367	0.01	0.468	0.00	1.00	Y	Y	Y	Y	Y	Y	Y	Y	Y	Y	ENSMUST00000087521,ENSMUST00000114348,ENSMUST00000040442,ENSMUST00000114410,ENSMUST00000040999,ENSMUST00000027202,ENSMUST00000001027
5251	1	166	8	58026896	616272	58012103	58643167	-0.01	0.687	0.00	1.00	Y	Y	Y	Y	Y	Y	Y	Y	Y	Y	ENSMUST00000040999,ENSMUST00000001027,ENSMUST00000027202,ENSMUST00000040442,ENSMUST00000097724,ENSMUST00000087521,ENSMUST00000114348,ENSMUST00000114410
5252	1	166	9	58026896	725906	58012103	58752801	-0.02	0.891	0.00	1.00	Y	Y	Y	Y	Y	Y	Y	Y	Y	Y	ENSMUST00000040999,ENSMUST00000027202,ENSMUST00000114410,ENSMUST00000001027,ENSMUST00000114348,ENSMUST00000040442,ENSMUST00000087521,ENSMUST00000097724,ENSMUST00000055313
5253	1	166	10	58026896	741508	58012103	58815728	-0.01	0.827	0.00	1.00	Y	Y	Y	Y	Y	Y	Y	Y	Y	Y	ENSMUST00000001027,ENSMUST00000027202,ENSMUST00000114410,ENSMUST00000114348,ENSMUST00000040999,ENSMUST00000040442,ENSMUST00000087521,ENSMUST00000114313,ENSMUST00000055313,ENSMUST00000097724
5290	1	167	2	58052909	33904	58052909	58163254	-0.01	0.748	0.00	1.00	Y	Y	Y	Y	Y	Y	Y	Y	Y	Y	ENSMUST00000027202,ENSMUST00000001027
5291	1	167	3	58052909	117113	58052909	58257542	0.04	0.300	0.00	1.00	Y	Y	Y	Y	Y	Y	Y	Y	Y	Y	ENSMUST00000027202,ENSMUST00000001027,ENSMUST00000040999
5292	1	167	4	58052909	214332	58052909	58325436	0.01	0.426	0.00	1.00	Y	Y	Y	Y	Y	Y	Y	Y	Y	Y	ENSMUST00000040999,ENSMUST00000001027,ENSMUST00000027202,ENSMUST00000040442
5293	1	167	5	58052909	449370	58052909	58502278	0.03	0.304	0.00	1.00	Y	Y	Y	Y	Y	Y	Y	Y	Y	Y	ENSMUST00000040999,ENSMUST00000001027,ENSMUST00000027202,ENSMUST00000040442,ENSMUST00000114348
5294	1	167	6	58052909	449472	58052909	58518367	0.02	0.357	0.00	1.00	Y	Y	Y	Y	Y	Y	Y	Y	Y	Y	ENSMUST00000027202,ENSMUST00000114348,ENSMUST00000040999,ENSMUST00000040442,ENSMUST00000001027,ENSMUST00000087521
5295	1	167	7	58052909	590259	58052909	58643167	-0.02	0.800	0.00	1.00	Y	Y	Y	Y	Y	Y	Y	Y	Y	Y	ENSMUST00000027202,ENSMUST00000097724,ENSMUST00000087521,ENSMUST00000114348,ENSMUST00000040999,ENSMUST00000001027,ENSMUST00000040442
5296	1	167	8	58052909	699893	58052909	58752801	-0.03	0.901	0.00	1.00	Y	Y	Y	Y	Y	Y	Y	Y	Y	Y	ENSMUST00000087521,ENSMUST00000114348,ENSMUST00000040442,ENSMUST00000040999,ENSMUST00000001027,ENSMUST00000027202,ENSMUST00000055313,ENSMUST00000097724
5297	1	167	9	58052909	715495	58052909	58815728	-0.01	0.792	0.00	1.00	Y	Y	Y	Y	Y	Y	Y	Y	Y	Y	ENSMUST00000055313,ENSMUST00000114313,ENSMUST00000097724,ENSMUST00000027202,ENSMUST00000087521,ENSMUST00000040999,ENSMUST00000001027,ENSMUST00000114348,ENSMUST00000040442
5298	1	167	10	58052909	799367	58052909	58903851	0.01	0.434	0.00	1.00	Y	Y	Y	Y	Y	Y	Y	Y	Y	Y	ENSMUST00000040999,ENSMUST00000001027,ENSMUST00000027202,ENSMUST00000040442,ENSMUST00000087521,ENSMUST00000114348,ENSMUST00000114313,ENSMUST00000055313,ENSMUST00000097724,ENSMUST00000027189
5333	1	168	2	58086812	83210	58086812	58257542	0.15	0.149	0.00	1.00	Y	Y	Y	Y	Y	Y	Y	Y	Y	Y	ENSMUST00000001027,ENSMUST00000040999
5334	1	168	3	58086812	180429	58086812	58325436	0.00	0.612	0.00	1.00	Y	Y	Y	Y	Y	Y	Y	Y	Y	Y	ENSMUST00000040999,ENSMUST00000001027,ENSMUST00000040442
5335	1	168	4	58086812	415467	58086812	58502278	0.02	0.387	0.00	1.00	Y	Y	Y	Y	Y	Y	Y	Y	Y	Y	ENSMUST00000001027,ENSMUST00000114348,ENSMUST00000040999,ENSMUST00000040442
5336	1	168	5	58086812	415569	58086812	58518367	0.03	0.302	0.00	1.00	Y	Y	Y	Y	Y	Y	Y	Y	Y	Y	ENSMUST00000040442,ENSMUST00000040999,ENSMUST00000001027,ENSMUST00000087521,ENSMUST00000114348
5337	1	168	6	58086812	556356	58086812	58643167	-0.01	0.698	0.00	1.00	Y	Y	Y	Y	Y	Y	Y	Y	Y	Y	ENSMUST00000097724,ENSMUST00000040999,ENSMUST00000001027,ENSMUST00000087521,ENSMUST00000040442,ENSMUST00000114348
5338	1	168	7	58086812	665990	58086812	58752801	-0.03	0.885	0.00	1.00	Y	Y	Y	Y	Y	Y	Y	Y	Y	Y	ENSMUST00000055313,ENSMUST00000097724,ENSMUST00000114348,ENSMUST00000087521,ENSMUST00000040442,ENSMUST00000040999,ENSMUST00000001027
5339	1	168	8	58086812	681592	58086812	58815728	-0.01	0.757	0.00	1.00	Y	Y	Y	Y	Y	Y	Y	Y	Y	Y	ENSMUST00000001027,ENSMUST00000040999,ENSMUST00000040442,ENSMUST00000114348,ENSMUST00000087521,ENSMUST00000097724,ENSMUST00000114313,ENSMUST00000055313
5340	1	168	9	58086812	765464	58086812	58903851	0.01	0.398	0.00	1.00	Y	Y	Y	Y	Y	Y	Y	Y	Y	Y	ENSMUST00000027189,ENSMUST00000114313,ENSMUST00000055313,ENSMUST00000097724,ENSMUST00000087521,ENSMUST00000114348,ENSMUST00000040442,ENSMUST00000040999,ENSMUST00000001027
5341	1	168	10	58086812	916531	58086812	59003342	-0.01	0.765	0.00	1.00	Y	Y	Y	Y	Y	Y	Y	Y	Y	Y	ENSMUST00000040999,ENSMUST00000001027,ENSMUST00000097724,ENSMUST00000087521,ENSMUST00000114348,ENSMUST00000040442,ENSMUST00000114313,ENSMUST00000055313,ENSMUST00000027186,ENSMUST00000027189
5378	1	169	2	58170021	97220	58170021	58325436	-0.08	0.820	0.00	1.00	Y	Y	Y	Y	Y	Y	Y	Y	Y	Y	ENSMUST00000040999,ENSMUST00000040442
5379	1	169	3	58170021	332258	58170021	58502278	-0.01	0.638	0.00	1.00	Y	Y	Y	Y	Y	Y	Y	Y	Y	Y	ENSMUST00000114348,ENSMUST00000040442,ENSMUST00000040999
5380	1	169	4	58170021	332360	58170021	58518367	0.05	0.211	0.00	1.00	Y	Y	Y	Y	Y	Y	Y	Y	Y	Y	ENSMUST00000087521,ENSMUST00000114348,ENSMUST00000040442,ENSMUST00000040999
5381	1	169	5	58170021	473147	58170021	58643167	-0.01	0.651	0.00	1.00	Y	Y	Y	Y	Y	Y	Y	Y	Y	Y	ENSMUST00000087521,ENSMUST00000114348,ENSMUST00000040442,ENSMUST00000040999,ENSMUST00000097724
5382	1	169	6	58170021	582781	58170021	58752801	-0.04	0.930	0.00	1.00	Y	Y	Y	Y	Y	Y	Y	Y	Y	Y	ENSMUST00000040999,ENSMUST00000087521,ENSMUST00000040442,ENSMUST00000114348,ENSMUST00000055313,ENSMUST00000097724
5383	1	169	7	58170021	598383	58170021	58815728	-0.03	0.916	0.00	1.00	Y	Y	Y	Y	Y	Y	Y	Y	Y	Y	ENSMUST00000040999,ENSMUST00000087521,ENSMUST00000040442,ENSMUST00000114348,ENSMUST00000114313,ENSMUST00000097724,ENSMUST00000055313
5384	1	169	8	58170021	682255	58170021	58903851	0.00	0.516	0.00	1.00	Y	Y	Y	Y	Y	Y	Y	Y	Y	Y	ENSMUST00000097724,ENSMUST00000087521,ENSMUST00000114348,ENSMUST00000040442,ENSMUST00000040999,ENSMUST00000055313,ENSMUST00000114313,ENSMUST00000027189
5385	1	169	9	58170021	833322	58170021	59003342	-0.01	0.821	0.00	1.00	Y	Y	Y	Y	Y	Y	Y	Y	Y	Y	ENSMUST00000097724,ENSMUST00000087521,ENSMUST00000114348,ENSMUST00000040442,ENSMUST00000040999,ENSMUST00000114313,ENSMUST00000055313,ENSMUST00000027189,ENSMUST00000027186
5386	1	169	10	58170021	860423	58170021	59052559	-0.02	0.946	0.00	1.00	Y	Y	Y	Y	Y	Y	Y	Y	Y	Y	ENSMUST00000055313,ENSMUST00000040999,ENSMUST00000097724,ENSMUST00000087521,ENSMUST00000040442,ENSMUST00000114348,ENSMUST00000114313,ENSMUST00000027185,ENSMUST00000027189,ENSMUST00000027186
5422	1	170	2	58267240	235039	58267240	58502278	0.01	0.282	0.00	1.00	Y	Y	Y	Y	Y	Y	Y	Y	Y	Y	ENSMUST00000040442,ENSMUST00000114348
5423	1	170	3	58267240	235141	58267240	58518367	0.03	0.323	0.00	1.00	Y	Y	Y	Y	Y	Y	Y	Y	Y	Y	ENSMUST00000040442,ENSMUST00000114348,ENSMUST00000087521
5424	1	170	4	58267240	375928	58267240	58643167	-0.04	0.774	0.00	1.00	Y	Y	Y	Y	Y	Y	Y	Y	Y	Y	ENSMUST00000040442,ENSMUST00000114348,ENSMUST00000087521,ENSMUST00000097724
5425	1	170	5	58267240	485562	58267240	58752801	-0.07	0.966	0.00	1.00	Y	Y	Y	Y	Y	Y	Y	Y	Y	Y	ENSMUST00000055313,ENSMUST00000097724,ENSMUST00000087521,ENSMUST00000114348,ENSMUST00000040442
5426	1	170	6	58267240	501164	58267240	58815728	-0.07	0.985	0.00	1.00	Y	Y	Y	Y	Y	Y	Y	Y	Y	Y	ENSMUST00000114313,ENSMUST00000055313,ENSMUST00000097724,ENSMUST00000087521,ENSMUST00000114348,ENSMUST00000040442
5427	1	170	7	58267240	585036	58267240	58903851	-0.02	0.759	0.00	1.00	Y	Y	Y	Y	Y	Y	Y	Y	Y	Y	ENSMUST00000027189,ENSMUST00000114313,ENSMUST00000055313,ENSMUST00000097724,ENSMUST00000040442,ENSMUST00000087521,ENSMUST00000114348
5428	1	170	8	58267240	736103	58267240	59003342	-0.03	0.914	0.00	1.00	Y	Y	Y	Y	Y	Y	Y	Y	Y	Y	ENSMUST00000040442,ENSMUST00000114313,ENSMUST00000055313,ENSMUST00000097724,ENSMUST00000087521,ENSMUST00000114348,ENSMUST00000027186,ENSMUST00000027189
5429	1	170	9	58267240	763204	58267240	59052559	-0.03	0.945	0.00	1.00	Y	Y	Y	Y	Y	Y	Y	Y	Y	Y	ENSMUST00000114348,ENSMUST00000040442,ENSMUST00000097724,ENSMUST00000087521,ENSMUST00000027189,ENSMUST00000055313,ENSMUST00000114313,ENSMUST00000027185,ENSMUST00000027186
5430	1	170	10	58267240	793048	58267240	59060287	-0.02	0.901	0.00	1.00	Y	Y	Y	Y	Y	Y	Y	Y	Y	Y	ENSMUST00000087521,ENSMUST00000114348,ENSMUST00000040442,ENSMUST00000114313,ENSMUST00000055313,ENSMUST00000097724,ENSMUST00000054653,ENSMUST00000027185,ENSMUST00000027189,ENSMUST00000027186
5465	1	171	2	58502278	103	58487837	58518367	0.30	0.052	0.00	1.00	Y	Y	Y	Y	Y	Y	Y	Y	Y	Y	ENSMUST00000087521,ENSMUST00000114348
5466	1	171	3	58502278	140890	58487837	58643167	0.06	0.248	0.00	1.00	Y	Y	Y	Y	Y	Y	Y	Y	Y	Y	ENSMUST00000114348,ENSMUST00000097724,ENSMUST00000087521
5467	1	171	4	58502278	250524	58487837	58752801	-0.05	0.846	0.00	1.00	Y	Y	Y	Y	Y	Y	Y	Y	Y	Y	ENSMUST00000114348,ENSMUST00000087521,ENSMUST00000055313,ENSMUST00000097724
5468	1	171	5	58502278	266126	58487837	58815728	-0.06	0.944	0.00	1.00	Y	Y	Y	Y	Y	Y	Y	Y	Y	Y	ENSMUST00000055313,ENSMUST00000097724,ENSMUST00000087521,ENSMUST00000114348,ENSMUST00000114313
5469	1	171	6	58502278	349998	58487837	58903851	-0.01	0.700	0.00	1.00	Y	Y	Y	Y	Y	Y	Y	Y	Y	Y	ENSMUST00000114348,ENSMUST00000097724,ENSMUST00000055313,ENSMUST00000087521,ENSMUST00000114313,ENSMUST00000027189
5470	1	171	7	58502278	501065	58487837	59003342	-0.02	0.813	0.00	1.00	Y	Y	Y	Y	Y	Y	Y	Y	Y	Y	ENSMUST00000027186,ENSMUST00000055313,ENSMUST00000097724,ENSMUST00000087521,ENSMUST00000114348,ENSMUST00000027189,ENSMUST00000114313
5471	1	171	8	58502278	528166	58487837	59052559	-0.02	0.869	0.00	1.00	Y	Y	Y	Y	Y	Y	Y	Y	Y	Y	ENSMUST00000114313,ENSMUST00000055313,ENSMUST00000027185,ENSMUST00000027186,ENSMUST00000097724,ENSMUST00000027189,ENSMUST00000087521,ENSMUST00000114348
5472	1	171	9	58502278	558010	58487837	59060287	-0.02	0.870	0.00	1.00	Y	Y	Y	Y	Y	Y	Y	Y	Y	Y	ENSMUST00000087521,ENSMUST00000114348,ENSMUST00000097724,ENSMUST00000054653,ENSMUST00000055313,ENSMUST00000027185,ENSMUST00000114313,ENSMUST00000027186,ENSMUST00000027189
5473	1	171	10	58502278	649467	58487837	59151744	-0.01	0.786	0.00	1.00	Y	Y	Y	Y	Y	Y	Y	Y	Y	Y	ENSMUST00000087521,ENSMUST00000114348,ENSMUST00000055313,ENSMUST00000097724,ENSMUST00000114313,ENSMUST00000027186,ENSMUST00000027189,ENSMUST00000054653,ENSMUST00000027185,ENSMUST00000097080
5508	1	172	2	58502380	140788	58502380	58643167	0.04	0.261	0.00	1.00	Y	Y	Y	Y	Y	Y	Y	Y	Y	Y	ENSMUST00000097724,ENSMUST00000087521
5509	1	172	3	58502380	250422	58502380	58752801	-0.11	0.908	0.00	1.00	Y	Y	Y	Y	Y	Y	Y	Y	Y	Y	ENSMUST00000097724,ENSMUST00000087521,ENSMUST00000055313
5510	1	172	4	58502380	266024	58502380	58815728	-0.12	0.984	0.00	1.00	Y	Y	Y	Y	Y	Y	Y	Y	Y	Y	ENSMUST00000087521,ENSMUST00000114313,ENSMUST00000055313,ENSMUST00000097724
5511	1	172	5	58502380	349896	58502380	58903851	-0.05	0.895	0.00	1.00	Y	Y	Y	Y	Y	Y	Y	Y	Y	Y	ENSMUST00000097724,ENSMUST00000087521,ENSMUST00000055313,ENSMUST00000114313,ENSMUST00000027189
5512	1	172	6	58502380	500963	58502380	59003342	-0.04	0.894	0.00	1.00	Y	Y	Y	Y	Y	Y	Y	Y	Y	Y	ENSMUST00000055313,ENSMUST00000114313,ENSMUST00000027189,ENSMUST00000027186,ENSMUST00000097724,ENSMUST00000087521
5513	1	172	7	58502380	528064	58502380	59052559	-0.02	0.832	0.00	1.00	Y	Y	Y	Y	Y	Y	Y	Y	Y	Y	ENSMUST00000055313,ENSMUST00000097724,ENSMUST00000087521,ENSMUST00000027186,ENSMUST00000114313,ENSMUST00000027189,ENSMUST00000027185
5514	1	172	8	58502380	557908	58502380	59060287	-0.02	0.874	0.00	1.00	Y	Y	Y	Y	Y	Y	Y	Y	Y	Y	ENSMUST00000027186,ENSMUST00000027189,ENSMUST00000114313,ENSMUST00000055313,ENSMUST00000087521,ENSMUST00000097724,ENSMUST00000027185,ENSMUST00000054653
5515	1	172	9	58502380	649365	58502380	59151744	-0.01	0.781	0.00	1.00	Y	Y	Y	Y	Y	Y	Y	Y	Y	Y	ENSMUST00000087521,ENSMUST00000114313,ENSMUST00000055313,ENSMUST00000097724,ENSMUST00000027189,ENSMUST00000027186,ENSMUST00000027185,ENSMUST00000097080,ENSMUST00000054653
5516	1	172	10	58502380	716018	58502380	59218397	0.00	0.596	0.00	1.00	Y	Y	Y	Y	Y	Y	Y	Y	Y	Y	ENSMUST00000055313,ENSMUST00000097724,ENSMUST00000087521,ENSMUST00000054653,ENSMUST00000066374,ENSMUST00000027189,ENSMUST00000114313,ENSMUST00000027185,ENSMUST00000027186,ENSMUST00000097080
5551	1	173	2	58643167	109635	58584099	58752801	-0.21	0.922	0.00	1.00	Y	Y	Y	Y	Y	Y	Y	Y	Y	Y	ENSMUST00000055313,ENSMUST00000097724
5552	1	173	3	58643167	125237	58584099	58815728	-0.16	0.973	0.00	1.00	Y	Y	Y	Y	Y	Y	Y	Y	Y	Y	ENSMUST00000055313,ENSMUST00000114313,ENSMUST00000097724
5553	1	173	4	58643167	209109	58584099	58903851	-0.03	0.732	0.00	1.00	Y	Y	Y	Y	Y	Y	Y	Y	Y	Y	ENSMUST00000114313,ENSMUST00000027189,ENSMUST00000097724,ENSMUST00000055313
5554	1	173	5	58643167	360176	58584099	59003342	-0.03	0.782	0.00	1.00	Y	Y	Y	Y	Y	Y	Y	Y	Y	Y	ENSMUST00000097724,ENSMUST00000055313,ENSMUST00000027186,ENSMUST00000027189,ENSMUST00000114313
5555	1	173	6	58643167	387277	58584099	59052559	0.00	0.518	0.00	1.00	Y	Y	Y	Y	Y	Y	Y	Y	Y	Y	ENSMUST00000055313,ENSMUST00000097724,ENSMUST00000027186,ENSMUST00000027189,ENSMUST00000114313,ENSMUST00000027185
5556	1	173	7	58643167	417121	58584099	59060287	-0.01	0.651	0.00	1.00	Y	Y	Y	Y	Y	Y	Y	Y	Y	Y	ENSMUST00000027186,ENSMUST00000027189,ENSMUST00000114313,ENSMUST00000097724,ENSMUST00000055313,ENSMUST00000054653,ENSMUST00000027185
5557	1	173	8	58643167	508578	58584099	59151744	0.00	0.589	0.00	1.00	Y	Y	Y	Y	Y	Y	Y	Y	Y	Y	ENSMUST00000097080,ENSMUST00000027189,ENSMUST00000114313,ENSMUST00000055313,ENSMUST00000097724,ENSMUST00000054653,ENSMUST00000027185,ENSMUST00000027186
5558	1	173	9	58643167	575231	58584099	59218397	0.01	0.472	0.00	1.00	Y	Y	Y	Y	Y	Y	Y	Y	Y	Y	ENSMUST00000097724,ENSMUST00000027189,ENSMUST00000066374,ENSMUST00000114313,ENSMUST00000055313,ENSMUST00000097080,ENSMUST00000054653,ENSMUST00000027185,ENSMUST00000027186
5559	1	173	10	58643167	650897	58584099	59294063	0.02	0.303	0.00	1.00	Y	Y	Y	Y	Y	Y	Y	Y	Y	Y	ENSMUST00000114313,ENSMUST00000055313,ENSMUST00000097724,ENSMUST00000066374,ENSMUST00000097080,ENSMUST00000027189,ENSMUST00000027186,ENSMUST00000054653,ENSMUST00000027185,ENSMUST00000027178
5590	1	174	2	58752801	15603	58714964	58815728	-0.04	0.785	0.00	1.00	Y	Y	Y	Y	Y	Y	Y	Y	Y	Y	ENSMUST00000114313,ENSMUST00000055313
5591	1	174	3	58752801	99475	58714964	58903851	0.21	0.033	0.20	1.00	Y	Y	Y	Y	Y	Y	Y	Y	Y	Y	ENSMUST00000027189,ENSMUST00000114313,ENSMUST00000055313
5592	1	174	4	58752801	250542	58714964	59003342	0.06	0.206	0.00	1.00	Y	Y	Y	Y	Y	Y	Y	Y	Y	Y	ENSMUST00000027189,ENSMUST00000055313,ENSMUST00000114313,ENSMUST00000027186
5593	1	174	5	58752801	277643	58714964	59052559	0.03	0.283	0.00	1.00	Y	Y	Y	Y	Y	Y	Y	Y	Y	Y	ENSMUST00000055313,ENSMUST00000027186,ENSMUST00000027189,ENSMUST00000114313,ENSMUST00000027185
5594	1	174	6	58752801	307487	58714964	59060287	0.02	0.336	0.00	1.00	Y	Y	Y	Y	Y	Y	Y	Y	Y	Y	ENSMUST00000027189,ENSMUST00000055313,ENSMUST00000114313,ENSMUST00000027186,ENSMUST00000054653,ENSMUST00000027185
5595	1	174	7	58752801	398944	58714964	59151744	0.02	0.326	0.00	1.00	Y	Y	Y	Y	Y	Y	Y	Y	Y	Y	ENSMUST00000114313,ENSMUST00000055313,ENSMUST00000027185,ENSMUST00000097080,ENSMUST00000027186,ENSMUST00000027189,ENSMUST00000054653
5596	1	174	8	58752801	465597	58714964	59218397	0.03	0.242	0.00	1.00	Y	Y	Y	Y	Y	Y	Y	Y	Y	Y	ENSMUST00000027186,ENSMUST00000027185,ENSMUST00000027189,ENSMUST00000114313,ENSMUST00000055313,ENSMUST00000066374,ENSMUST00000097080,ENSMUST00000054653
5597	1	174	9	58752801	541263	58714964	59294063	0.04	0.121	0.00	1.00	Y	Y	Y	Y	Y	Y	Y	Y	Y	Y	ENSMUST00000054653,ENSMUST00000027185,ENSMUST00000027186,ENSMUST00000027189,ENSMUST00000114313,ENSMUST00000055313,ENSMUST00000027178,ENSMUST00000066374,ENSMUST00000097080
5598	1	174	10	58752801	786222	58714964	59543791	0.04	0.111	0.00	1.00	Y	Y	Y	Y	Y	Y	Y	Y	Y	Y	ENSMUST00000055313,ENSMUST00000114313,ENSMUST00000097080,ENSMUST00000027189,ENSMUST00000054653,ENSMUST00000027185,ENSMUST00000027186,ENSMUST00000037105,ENSMUST00000066374,ENSMUST00000027178
5628	1	175	2	58768403	83873	58768403	58903851	0.73	0.000	0.73	1.00	Y	Y	Y	Y	Y	Y	Y	Y	Y	Y	ENSMUST00000114313,ENSMUST00000027189
5629	1	175	3	58768403	234940	58768403	59003342	0.20	0.038	0.19	1.00	Y	Y	Y	Y	Y	Y	Y	Y	Y	Y	ENSMUST00000114313,ENSMUST00000027186,ENSMUST00000027189
5630	1	175	4	58768403	262041	58768403	59052559	0.14	0.044	0.13	1.00	Y	Y	Y	Y	Y	Y	Y	Y	Y	Y	ENSMUST00000114313,ENSMUST00000027186,ENSMUST00000027189,ENSMUST00000027185
5631	1	175	5	58768403	291885	58768403	59060287	0.06	0.142	0.00	1.00	Y	Y	Y	Y	Y	Y	Y	Y	Y	Y	ENSMUST00000027189,ENSMUST00000114313,ENSMUST00000054653,ENSMUST00000027186,ENSMUST00000027185
5632	1	175	6	58768403	383342	58768403	59151744	0.04	0.212	0.00	1.00	Y	Y	Y	Y	Y	Y	Y	Y	Y	Y	ENSMUST00000027189,ENSMUST00000114313,ENSMUST00000054653,ENSMUST00000027185,ENSMUST00000027186,ENSMUST00000097080
5633	1	175	7	58768403	449995	58768403	59218397	0.04	0.189	0.00	1.00	Y	Y	Y	Y	Y	Y	Y	Y	Y	Y	ENSMUST00000066374,ENSMUST00000097080,ENSMUST00000114313,ENSMUST00000054653,ENSMUST00000027185,ENSMUST00000027189,ENSMUST00000027186
5634	1	175	8	58768403	525661	58768403	59294063	0.05	0.103	0.00	1.00	Y	Y	Y	Y	Y	Y	Y	Y	Y	Y	ENSMUST00000027189,ENSMUST00000114313,ENSMUST00000066374,ENSMUST00000027178,ENSMUST00000097080,ENSMUST00000054653,ENSMUST00000027185,ENSMUST00000027186
5635	1	175	9	58768403	770620	58768403	59543791	0.04	0.131	0.00	1.00	Y	Y	Y	Y	Y	Y	Y	Y	Y	Y	ENSMUST00000097080,ENSMUST00000054653,ENSMUST00000027186,ENSMUST00000027189,ENSMUST00000037105,ENSMUST00000114313,ENSMUST00000066374,ENSMUST00000027185,ENSMUST00000027178
5636	1	175	10	58768403	973450	58768403	59768968	0.04	0.107	0.00	1.00	Y	Y	Y	Y	Y	Y	Y	Y	Y	Y	ENSMUST00000066374,ENSMUST00000114313,ENSMUST00000027189,ENSMUST00000097080,ENSMUST00000054653,ENSMUST00000027186,ENSMUST00000027185,ENSMUST00000027178,ENSMUST00000037105,ENSMUST00000027174
5666	1	176	2	58852275	151068	58852275	59003342	-0.16	0.889	0.00	1.00	Y	Y	Y	Y	Y	Y	Y	Y	Y	Y	ENSMUST00000027186,ENSMUST00000027189
5667	1	176	3	58852275	178169	58852275	59052559	0.05	0.271	0.00	1.00	Y	Y	Y	Y	Y	Y	Y	Y	Y	Y	ENSMUST00000027185,ENSMUST00000027186,ENSMUST00000027189
5668	1	176	4	58852275	208013	58852275	59060287	0.01	0.418	0.00	1.00	Y	Y	Y	Y	Y	Y	Y	Y	Y	Y	ENSMUST00000027189,ENSMUST00000027185,ENSMUST00000027186,ENSMUST00000054653
5669	1	176	5	58852275	299470	58852275	59151744	0.03	0.303	0.00	1.00	Y	Y	Y	Y	Y	Y	Y	Y	Y	Y	ENSMUST00000054653,ENSMUST00000027189,ENSMUST00000027185,ENSMUST00000027186,ENSMUST00000097080
5670	1	176	6	58852275	366123	58852275	59218397	0.04	0.215	0.00	1.00	Y	Y	Y	Y	Y	Y	Y	Y	Y	Y	ENSMUST00000054653,ENSMUST00000027185,ENSMUST00000027189,ENSMUST00000027186,ENSMUST00000066374,ENSMUST00000097080
5671	1	176	7	58852275	441789	58852275	59294063	0.06	0.097	0.00	1.00	Y	Y	Y	Y	Y	Y	Y	Y	Y	Y	ENSMUST00000027178,ENSMUST00000066374,ENSMUST00000097080,ENSMUST00000054653,ENSMUST00000027185,ENSMUST00000027186,ENSMUST00000027189
5672	1	176	8	58852275	686748	58852275	59543791	0.05	0.106	0.00	1.00	Y	Y	Y	Y	Y	Y	Y	Y	Y	Y	ENSMUST00000097080,ENSMUST00000054653,ENSMUST00000027189,ENSMUST00000027185,ENSMUST00000027186,ENSMUST00000066374,ENSMUST00000027178,ENSMUST00000037105
5673	1	176	9	58852275	889578	58852275	59768968	0.06	0.058	0.00	1.00	Y	Y	Y	Y	Y	Y	Y	Y	Y	Y	ENSMUST00000027174,ENSMUST00000037105,ENSMUST00000027178,ENSMUST00000027185,ENSMUST00000027186,ENSMUST00000027189,ENSMUST00000066374,ENSMUST00000097080,ENSMUST00000054653
5674	1	176	10	58852275	969206	58852275	59927703	0.05	0.084	0.00	1.00	Y	Y	Y	Y	Y	Y	Y	Y	Y	Y	ENSMUST00000054653,ENSMUST00000027185,ENSMUST00000027186,ENSMUST00000027189,ENSMUST00000066374,ENSMUST00000097080,ENSMUST00000027178,ENSMUST00000037105,ENSMUST00000087435,ENSMUST00000027174
5702	1	177	2	59003342	27102	58957293	59052559	0.38	0.026	0.37	1.00	Y	Y	Y	Y	Y	Y	Y	Y	Y	Y	ENSMUST00000027186,ENSMUST00000027185
5703	1	177	3	59003342	56946	58957293	59060287	0.06	0.234	0.00	1.00	Y	Y	Y	Y	Y	Y	Y	Y	Y	Y	ENSMUST00000027186,ENSMUST00000054653,ENSMUST00000027185
5704	1	177	4	59003342	148403	58957293	59151744	0.07	0.160	0.00	1.00	Y	Y	Y	Y	Y	Y	Y	Y	Y	Y	ENSMUST00000027186,ENSMUST00000027185,ENSMUST00000097080,ENSMUST00000054653
5705	1	177	5	59003342	215056	58957293	59218397	0.09	0.075	0.00	1.00	Y	Y	Y	Y	Y	Y	Y	Y	Y	Y	ENSMUST00000066374,ENSMUST00000097080,ENSMUST00000054653,ENSMUST00000027185,ENSMUST00000027186
5706	1	177	6	59003342	290722	58957293	59294063	0.11	0.033	0.10	1.00	Y	Y	Y	Y	Y	Y	Y	Y	Y	Y	ENSMUST00000027186,ENSMUST00000027178,ENSMUST00000066374,ENSMUST00000097080,ENSMUST00000054653,ENSMUST00000027185
5707	1	177	7	59003342	535681	58957293	59543791	0.08	0.043	0.08	1.00	Y	Y	Y	Y	Y	Y	Y	Y	Y	Y	ENSMUST00000037105,ENSMUST00000027178,ENSMUST00000027185,ENSMUST00000027186,ENSMUST00000066374,ENSMUST00000097080,ENSMUST00000054653
5708	1	177	8	59003342	738511	58957293	59768968	0.10	0.017	0.10	1.00	Y	Y	Y	Y	Y	Y	Y	Y	Y	Y	ENSMUST00000097080,ENSMUST00000027185,ENSMUST00000054653,ENSMUST00000027186,ENSMUST00000037105,ENSMUST00000027178,ENSMUST00000066374,ENSMUST00000027174
5709	1	177	9	59003342	818139	58957293	59927703	0.08	0.031	0.07	1.00	Y	Y	Y	Y	Y	Y	Y	Y	Y	Y	ENSMUST00000037105,ENSMUST00000027178,ENSMUST00000027186,ENSMUST00000066374,ENSMUST00000097080,ENSMUST00000027185,ENSMUST00000054653,ENSMUST00000027174,ENSMUST00000087435
5710	1	177	10	59003342	966508	58957293	60042190	0.05	0.090	0.00	1.00	Y	Y	Y	Y	Y	Y	Y	Y	Y	Y	ENSMUST00000087435,ENSMUST00000036540,ENSMUST00000027174,ENSMUST00000037105,ENSMUST00000027178,ENSMUST00000066374,ENSMUST00000097080,ENSMUST00000054653,ENSMUST00000027185,ENSMUST00000027186
5740	1	178	2	59030443	29845	59030443	59060287	0.05	0.250	0.00	1.00	Y	Y	Y	Y	Y	Y	Y	Y	Y	Y	ENSMUST00000054653,ENSMUST00000027185
5741	1	178	3	59030443	121302	59030443	59151744	0.17	0.055	0.00	1.00	Y	Y	Y	Y	Y	Y	Y	Y	Y	Y	ENSMUST00000027185,ENSMUST00000097080,ENSMUST00000054653
5742	1	178	4	59030443	187955	59030443	59218397	0.15	0.038	0.14	1.00	Y	Y	Y	Y	Y	Y	Y	Y	Y	Y	ENSMUST00000097080,ENSMUST00000066374,ENSMUST00000054653,ENSMUST00000027185
5743	1	178	5	59030443	263621	59030443	59294063	0.16	0.014	0.16	1.00	Y	Y	Y	Y	Y	Y	Y	Y	Y	Y	ENSMUST00000054653,ENSMUST00000027185,ENSMUST00000066374,ENSMUST00000097080,ENSMUST00000027178
5744	1	178	6	59030443	508580	59030443	59543791	0.13	0.013	0.13	1.00	Y	Y	Y	Y	Y	Y	Y	Y	Y	Y	ENSMUST00000037105,ENSMUST00000027178,ENSMUST00000054653,ENSMUST00000027185,ENSMUST00000066374,ENSMUST00000097080
5745	1	178	7	59030443	711410	59030443	59768968	0.14	0.005	0.14	1.00	Y	Y	Y	Y	Y	Y	Y	Y	Y	Y	ENSMUST00000027185,ENSMUST00000097080,ENSMUST00000054653,ENSMUST00000027178,ENSMUST00000066374,ENSMUST00000037105,ENSMUST00000027174
5746	1	178	8	59030443	791038	59030443	59927703	0.11	0.012	0.11	1.00	Y	Y	Y	Y	Y	Y	Y	Y	Y	Y	ENSMUST00000037105,ENSMUST00000027174,ENSMUST00000087435,ENSMUST00000027178,ENSMUST00000066374,ENSMUST00000097080,ENSMUST00000054653,ENSMUST00000027185
5747	1	178	9	59030443	939407	59030443	60042190	0.06	0.054	0.00	1.00	Y	Y	Y	Y	Y	Y	Y	Y	Y	Y	ENSMUST00000036540,ENSMUST00000087435,ENSMUST00000027174,ENSMUST00000054653,ENSMUST00000027185,ENSMUST00000066374,ENSMUST00000037105,ENSMUST00000097080,ENSMUST00000027178
5748	1	178	10	59030443	1069489	59030443	60099931	0.07	0.033	0.07	1.00	Y	Y	Y	Y	Y	Y	Y	Y	Y	Y	ENSMUST00000027174,ENSMUST00000037105,ENSMUST00000027178,ENSMUST00000066374,ENSMUST00000097080,ENSMUST00000027185,ENSMUST00000054653,ENSMUST00000036540,ENSMUST00000087435,ENSMUST00000027172
5776	1	179	2	59060287	91458	59053966	59151744	0.43	0.014	0.43	1.00	Y	Y	Y	Y	Y	Y	Y	Y	Y	Y	ENSMUST00000097080,ENSMUST00000054653
5777	1	179	3	59060287	158111	59053966	59218397	0.23	0.025	0.22	1.00	Y	Y	Y	Y	Y	Y	Y	Y	Y	Y	ENSMUST00000054653,ENSMUST00000097080,ENSMUST00000066374
5778	1	179	4	59060287	233777	59053966	59294063	0.26	0.004	0.26	1.00	Y	Y	Y	Y	Y	Y	Y	Y	Y	Y	ENSMUST00000027178,ENSMUST00000066374,ENSMUST00000097080,ENSMUST00000054653
5779	1	179	5	59060287	478736	59053966	59543791	0.23	0.002	0.23	1.00	Y	Y	Y	Y	Y	Y	Y	Y	Y	Y	ENSMUST00000054653,ENSMUST00000066374,ENSMUST00000097080,ENSMUST00000037105,ENSMUST00000027178
5780	1	179	6	59060287	681566	59053966	59768968	0.24	0.000	0.24	1.00	Y	Y	Y	Y	Y	Y	Y	Y	Y	Y	ENSMUST00000097080,ENSMUST00000054653,ENSMUST00000027174,ENSMUST00000037105,ENSMUST00000066374,ENSMUST00000027178
5781	1	179	7	59060287	761194	59053966	59927703	0.17	0.002	0.17	1.00	Y	Y	Y	Y	Y	Y	Y	Y	Y	Y	ENSMUST00000037105,ENSMUST00000054653,ENSMUST00000027178,ENSMUST00000066374,ENSMUST00000097080,ENSMUST00000087435,ENSMUST00000027174
5782	1	179	8	59060287	909563	59053966	60042190	0.10	0.019	0.09	1.00	Y	Y	Y	Y	Y	Y	Y	Y	Y	Y	ENSMUST00000036540,ENSMUST00000087435,ENSMUST00000027174,ENSMUST00000037105,ENSMUST00000027178,ENSMUST00000097080,ENSMUST00000066374,ENSMUST00000054653
5783	1	179	9	59060287	1039645	59053966	60099931	0.10	0.013	0.10	1.00	Y	Y	Y	Y	Y	Y	Y	Y	Y	Y	ENSMUST00000097080,ENSMUST00000037105,ENSMUST00000027174,ENSMUST00000054653,ENSMUST00000066374,ENSMUST00000027172,ENSMUST00000036540,ENSMUST00000087435,ENSMUST00000027178
5784	1	179	10	59060287	1095203	59053966	60155489	0.08	0.022	0.08	1.00	Y	Y	Y	Y	Y	Y	Y	Y	Y	Y	ENSMUST00000037105,ENSMUST00000027178,ENSMUST00000027174,ENSMUST00000066374,ENSMUST00000097080,ENSMUST00000054653,ENSMUST00000087435,ENSMUST00000117438,ENSMUST00000036540,ENSMUST00000027172
5810	1	180	2	59151744	66654	59107349	59218397	0.13	0.165	0.00	1.00	Y	Y	Y	Y	Y	Y	Y	Y	Y	Y	ENSMUST00000066374,ENSMUST00000097080
5811	1	180	3	59151744	142320	59107349	59294063	0.24	0.019	0.24	1.00	Y	Y	Y	Y	Y	Y	Y	Y	Y	Y	ENSMUST00000027178,ENSMUST00000097080,ENSMUST00000066374
5812	1	180	4	59151744	387279	59107349	59543791	0.22	0.009	0.22	1.00	Y	Y	Y	Y	Y	Y	Y	Y	Y	Y	ENSMUST00000037105,ENSMUST00000097080,ENSMUST00000027178,ENSMUST00000066374
5813	1	180	5	59151744	590109	59107349	59768968	0.24	0.002	0.24	1.00	Y	Y	Y	Y	Y	Y	Y	Y	Y	Y	ENSMUST00000027174,ENSMUST00000037105,ENSMUST00000066374,ENSMUST00000097080,ENSMUST00000027178
5814	1	180	6	59151744	669737	59107349	59927703	0.16	0.007	0.16	1.00	Y	Y	Y	Y	Y	Y	Y	Y	Y	Y	ENSMUST00000087435,ENSMUST00000027174,ENSMUST00000037105,ENSMUST00000027178,ENSMUST00000066374,ENSMUST00000097080
5815	1	180	7	59151744	818106	59107349	60042190	0.08	0.054	0.00	1.00	Y	Y	Y	Y	Y	Y	Y	Y	Y	Y	ENSMUST00000066374,ENSMUST00000027174,ENSMUST00000037105,ENSMUST00000027178,ENSMUST00000097080,ENSMUST00000036540,ENSMUST00000087435
5816	1	180	8	59151744	948188	59107349	60099931	0.09	0.029	0.08	1.00	Y	Y	Y	Y	Y	Y	Y	Y	Y	Y	ENSMUST00000066374,ENSMUST00000097080,ENSMUST00000027178,ENSMUST00000087435,ENSMUST00000027174,ENSMUST00000037105,ENSMUST00000036540,ENSMUST00000027172
5817	1	180	9	59151744	1003746	59107349	60155489	0.07	0.048	0.06	1.00	Y	Y	Y	Y	Y	Y	Y	Y	Y	Y	ENSMUST00000066374,ENSMUST00000097080,ENSMUST00000037105,ENSMUST00000027174,ENSMUST00000027178,ENSMUST00000036540,ENSMUST00000087435,ENSMUST00000117438,ENSMUST00000027172
5818	1	180	10	59151744	1013181	59107349	60207878	0.05	0.071	0.00	1.00	Y	Y	Y	Y	Y	Y	Y	Y	Y	Y	ENSMUST00000087435,ENSMUST00000027174,ENSMUST00000027171,ENSMUST00000037105,ENSMUST00000027178,ENSMUST00000117438,ENSMUST00000027172,ENSMUST00000066374,ENSMUST00000097080,ENSMUST00000036540
5843	1	181	2	59218397	75667	59177779	59294063	0.18	0.127	0.00	1.00	Y	Y	Y	Y	Y	Y	Y	Y	Y	Y	ENSMUST00000066374,ENSMUST00000027178
5844	1	181	3	59218397	320626	59177779	59543791	0.18	0.050	0.17	1.00	Y	Y	Y	Y	Y	Y	Y	Y	Y	Y	ENSMUST00000066374,ENSMUST00000027178,ENSMUST00000037105
5845	1	181	4	59218397	523456	59177779	59768968	0.20	0.012	0.20	1.00	Y	Y	Y	Y	Y	Y	Y	Y	Y	Y	ENSMUST00000027174,ENSMUST00000037105,ENSMUST00000027178,ENSMUST00000066374
5846	1	181	5	59218397	603084	59177779	59927703	0.12	0.034	0.12	1.00	Y	Y	Y	Y	Y	Y	Y	Y	Y	Y	ENSMUST00000066374,ENSMUST00000027174,ENSMUST00000037105,ENSMUST00000027178,ENSMUST00000087435
5847	1	181	6	59218397	751453	59177779	60042190	0.05	0.167	0.00	1.00	Y	Y	Y	Y	Y	Y	Y	Y	Y	Y	ENSMUST00000036540,ENSMUST00000027174,ENSMUST00000066374,ENSMUST00000037105,ENSMUST00000027178,ENSMUST00000087435
5848	1	181	7	59218397	881535	59177779	60099931	0.07	0.081	0.00	1.00	Y	Y	Y	Y	Y	Y	Y	Y	Y	Y	ENSMUST00000036540,ENSMUST00000087435,ENSMUST00000027174,ENSMUST00000037105,ENSMUST00000027172,ENSMUST00000027178,ENSMUST00000066374
5849	1	181	8	59218397	937093	59177779	60155489	0.05	0.118	0.00	1.00	Y	Y	Y	Y	Y	Y	Y	Y	Y	Y	ENSMUST00000066374,ENSMUST00000027178,ENSMUST00000087435,ENSMUST00000037105,ENSMUST00000027174,ENSMUST00000036540,ENSMUST00000117438,ENSMUST00000027172
5850	1	181	9	59218397	946528	59177779	60207878	0.04	0.157	0.00	1.00	Y	Y	Y	Y	Y	Y	Y	Y	Y	Y	ENSMUST00000027171,ENSMUST00000117438,ENSMUST00000027178,ENSMUST00000066374,ENSMUST00000027172,ENSMUST00000027174,ENSMUST00000036540,ENSMUST00000037105,ENSMUST00000087435
5851	1	181	10	59218397	1098761	59177779	60388302	0.02	0.283	0.00	1.00	Y	Y	Y	Y	Y	Y	Y	Y	Y	Y	ENSMUST00000037105,ENSMUST00000027178,ENSMUST00000066374,ENSMUST00000027172,ENSMUST00000036540,ENSMUST00000087435,ENSMUST00000027174,ENSMUST00000027171,ENSMUST00000117438,ENSMUST00000035550
5877	1	182	2	59294063	244960	59219775	59543791	0.37	0.028	0.35	1.00	Y	Y	Y	Y	Y	Y	Y	Y	Y	Y	ENSMUST00000037105,ENSMUST00000027178
5878	1	182	3	59294063	447790	59219775	59768968	0.38	0.002	0.38	1.00	Y	Y	Y	Y	Y	Y	Y	Y	Y	Y	ENSMUST00000027178,ENSMUST00000037105,ENSMUST00000027174
5879	1	182	4	59294063	527418	59219775	59927703	0.19	0.016	0.19	1.00	Y	Y	Y	Y	Y	Y	Y	Y	Y	Y	ENSMUST00000027178,ENSMUST00000037105,ENSMUST00000087435,ENSMUST00000027174
5880	1	182	5	59294063	675787	59219775	60042190	0.06	0.162	0.00	1.00	Y	Y	Y	Y	Y	Y	Y	Y	Y	Y	ENSMUST00000027174,ENSMUST00000037105,ENSMUST00000027178,ENSMUST00000087435,ENSMUST00000036540
5881	1	182	6	59294063	805869	59219775	60099931	0.08	0.080	0.00	1.00	Y	Y	Y	Y	Y	Y	Y	Y	Y	Y	ENSMUST00000036540,ENSMUST00000087435,ENSMUST00000027174,ENSMUST00000037105,ENSMUST00000027178,ENSMUST00000027172
5882	1	182	7	59294063	861427	59219775	60155489	0.05	0.121	0.00	1.00	Y	Y	Y	Y	Y	Y	Y	Y	Y	Y	ENSMUST00000117438,ENSMUST00000027178,ENSMUST00000037105,ENSMUST00000027172,ENSMUST00000027174,ENSMUST00000087435,ENSMUST00000036540
5883	1	182	8	59294063	870862	59219775	60207878	0.04	0.164	0.00	1.00	Y	Y	Y	Y	Y	Y	Y	Y	Y	Y	ENSMUST00000027171,ENSMUST00000087435,ENSMUST00000027174,ENSMUST00000037105,ENSMUST00000027178,ENSMUST00000036540,ENSMUST00000117438,ENSMUST00000027172
5884	1	182	9	59294063	1023095	59219775	60388302	0.02	0.353	0.00	1.00	Y	Y	Y	Y	Y	Y	Y	Y	Y	Y	ENSMUST00000027174,ENSMUST00000027178,ENSMUST00000037105,ENSMUST00000087435,ENSMUST00000035550,ENSMUST00000027171,ENSMUST00000117438,ENSMUST00000036540,ENSMUST00000027172
5885	1	182	10	59294063	1172579	59219775	60537999	0.03	0.165	0.00	1.00	Y	Y	Y	Y	Y	Y	Y	Y	Y	Y	ENSMUST00000037105,ENSMUST00000027178,ENSMUST00000087435,ENSMUST00000027174,ENSMUST00000052332,ENSMUST00000036540,ENSMUST00000035550,ENSMUST00000027172,ENSMUST00000117438,ENSMUST00000027171
5911	1	183	2	59539022	202831	59539022	59768968	0.33	0.040	0.32	1.00	Y	Y	Y	Y	Y	Y	Y	Y	Y	Y	ENSMUST00000027174,ENSMUST00000037105
5912	1	183	3	59539022	282459	59539022	59927703	0.11	0.124	0.00	1.00	Y	Y	Y	Y	Y	Y	Y	Y	Y	Y	ENSMUST00000027174,ENSMUST00000037105,ENSMUST00000087435
5913	1	183	4	59539022	430828	59539022	60042190	0.00	0.581	0.00	1.00	Y	Y	Y	Y	Y	Y	Y	Y	Y	Y	ENSMUST00000036540,ENSMUST00000027174,ENSMUST00000037105,ENSMUST00000087435
5914	1	183	5	59539022	560910	59539022	60099931	0.05	0.187	0.00	1.00	Y	Y	Y	Y	Y	Y	Y	Y	Y	Y	ENSMUST00000027174,ENSMUST00000037105,ENSMUST00000087435,ENSMUST00000027172,ENSMUST00000036540
5915	1	183	6	59539022	616468	59539022	60155489	0.03	0.247	0.00	1.00	Y	Y	Y	Y	Y	Y	Y	Y	Y	Y	ENSMUST00000027174,ENSMUST00000037105,ENSMUST00000036540,ENSMUST00000087435,ENSMUST00000027172,ENSMUST00000117438
5916	1	183	7	59539022	625903	59539022	60207878	0.02	0.299	0.00	1.00	Y	Y	Y	Y	Y	Y	Y	Y	Y	Y	ENSMUST00000087435,ENSMUST00000027174,ENSMUST00000037105,ENSMUST00000117438,ENSMUST00000036540,ENSMUST00000027172,ENSMUST00000027171
5917	1	183	8	59539022	778136	59539022	60388302	0.00	0.567	0.00	1.00	Y	Y	Y	Y	Y	Y	Y	Y	Y	Y	ENSMUST00000036540,ENSMUST00000087435,ENSMUST00000027174,ENSMUST00000037105,ENSMUST00000027172,ENSMUST00000035550,ENSMUST00000027171,ENSMUST00000117438
5918	1	183	9	59539022	927620	59539022	60537999	0.02	0.276	0.00	1.00	Y	Y	Y	Y	Y	Y	Y	Y	Y	Y	ENSMUST00000117438,ENSMUST00000035550,ENSMUST00000027171,ENSMUST00000052332,ENSMUST00000027172,ENSMUST00000036540,ENSMUST00000087435,ENSMUST00000037105,ENSMUST00000027174
5919	1	183	10	59539022	1264288	59539022	60830203	0.00	0.561	0.00	1.00	Y	Y	Y	Y	Y	Y	Y	Y	Y	Y	ENSMUST00000027165,ENSMUST00000037105,ENSMUST00000052332,ENSMUST00000035550,ENSMUST00000087435,ENSMUST00000027174,ENSMUST00000027171,ENSMUST00000117438,ENSMUST00000027172,ENSMUST00000036540
5941	1	184	2	59741852	79629	59741852	59927703	0.00	0.298	0.00	1.00	Y	Y	Y	Y	Y	Y	Y	Y	Y	Y	ENSMUST00000027174,ENSMUST00000087435
5942	1	184	3	59741852	227998	59741852	60042190	-0.06	0.818	0.00	1.00	Y	Y	Y	Y	Y	Y	Y	Y	Y	Y	ENSMUST00000087435,ENSMUST00000027174,ENSMUST00000036540
5943	1	184	4	59741852	358080	59741852	60099931	0.07	0.170	0.00	1.00	Y	Y	Y	Y	Y	Y	Y	Y	Y	Y	ENSMUST00000027174,ENSMUST00000027172,ENSMUST00000036540,ENSMUST00000087435
5944	1	184	5	59741852	413638	59741852	60155489	0.04	0.240	0.00	1.00	Y	Y	Y	Y	Y	Y	Y	Y	Y	Y	ENSMUST00000027174,ENSMUST00000027172,ENSMUST00000036540,ENSMUST00000087435,ENSMUST00000117438
5945	1	184	6	59741852	423073	59741852	60207878	0.03	0.300	0.00	1.00	Y	Y	Y	Y	Y	Y	Y	Y	Y	Y	ENSMUST00000036540,ENSMUST00000027171,ENSMUST00000087435,ENSMUST00000027174,ENSMUST00000117438,ENSMUST00000027172
5946	1	184	7	59741852	575306	59741852	60388302	-0.01	0.691	0.00	1.00	Y	Y	Y	Y	Y	Y	Y	Y	Y	Y	ENSMUST00000027174,ENSMUST00000087435,ENSMUST00000036540,ENSMUST00000035550,ENSMUST00000027171,ENSMUST00000027172,ENSMUST00000117438
5947	1	184	8	59741852	724790	59741852	60537999	0.02	0.291	0.00	1.00	Y	Y	Y	Y	Y	Y	Y	Y	Y	Y	ENSMUST00000052332,ENSMUST00000027172,ENSMUST00000117438,ENSMUST00000027171,ENSMUST00000035550,ENSMUST00000036540,ENSMUST00000027174,ENSMUST00000087435
5948	1	184	9	59741852	1061458	59741852	60830203	-0.01	0.710	0.00	1.00	Y	Y	Y	Y	Y	Y	Y	Y	Y	Y	ENSMUST00000027174,ENSMUST00000036540,ENSMUST00000087435,ENSMUST00000027165,ENSMUST00000052332,ENSMUST00000035550,ENSMUST00000027172,ENSMUST00000027171,ENSMUST00000117438
5949	1	184	10	59741852	1224017	59741852	60972674	0.00	0.619	0.00	1.00	Y	Y	Y	Y	Y	Y	Y	Y	Y	Y	ENSMUST00000117438,ENSMUST00000027172,ENSMUST00000027164,ENSMUST00000027165,ENSMUST00000027174,ENSMUST00000052332,ENSMUST00000087435,ENSMUST00000035550,ENSMUST00000027171,ENSMUST00000036540
5972	1	185	2	59821480	148370	59821480	60042190	0.00	0.298	0.00	1.00	Y	Y	Y	Y	Y	Y	Y	Y	Y	Y	ENSMUST00000036540,ENSMUST00000087435
5973	1	185	3	59821480	278452	59821480	60099931	0.13	0.095	0.00	1.00	Y	Y	Y	Y	Y	Y	Y	Y	Y	Y	ENSMUST00000087435,ENSMUST00000027172,ENSMUST00000036540
5974	1	185	4	59821480	334010	59821480	60155489	0.06	0.175	0.00	1.00	Y	Y	Y	Y	Y	Y	Y	Y	Y	Y	ENSMUST00000087435,ENSMUST00000036540,ENSMUST00000027172,ENSMUST00000117438
5975	1	185	5	59821480	343445	59821480	60207878	0.04	0.246	0.00	1.00	Y	Y	Y	Y	Y	Y	Y	Y	Y	Y	ENSMUST00000036540,ENSMUST00000087435,ENSMUST00000027171,ENSMUST00000117438,ENSMUST00000027172
5976	1	185	6	59821480	495678	59821480	60388302	0.00	0.598	0.00	1.00	Y	Y	Y	Y	Y	Y	Y	Y	Y	Y	ENSMUST00000035550,ENSMUST00000087435,ENSMUST00000027171,ENSMUST00000117438,ENSMUST00000036540,ENSMUST00000027172
5977	1	185	7	59821480	645162	59821480	60537999	0.02	0.303	0.00	1.00	Y	Y	Y	Y	Y	Y	Y	Y	Y	Y	ENSMUST00000117438,ENSMUST00000027172,ENSMUST00000087435,ENSMUST00000036540,ENSMUST00000052332,ENSMUST00000027171,ENSMUST00000035550
5978	1	185	8	59821480	981830	59821480	60830203	-0.02	0.840	0.00	1.00	Y	Y	Y	Y	Y	Y	Y	Y	Y	Y	ENSMUST00000052332,ENSMUST00000035550,ENSMUST00000027165,ENSMUST00000027171,ENSMUST00000117438,ENSMUST00000027172,ENSMUST00000036540,ENSMUST00000087435
5979	1	185	9	59821480	1144389	59821480	60972674	-0.01	0.782	0.00	1.00	Y	Y	Y	Y	Y	Y	Y	Y	Y	Y	ENSMUST00000036540,ENSMUST00000087435,ENSMUST00000035550,ENSMUST00000027171,ENSMUST00000117438,ENSMUST00000027172,ENSMUST00000052332,ENSMUST00000027165,ENSMUST00000027164
5980	1	185	10	59821480	1213285	59821480	61057158	-0.01	0.830	0.00	0.90	Y	Y	Y	Y	Y	Y	N	Y	Y	Y	ENSMUST00000027164,ENSMUST00000027165,ENSMUST00000036540,ENSMUST00000087435,ENSMUST00000052332,ENSMUST00000117438,ENSMUST00000027172,ENSMUST00000035550,ENSMUST00000027171,ENSMUST00000102827
6003	1	186	2	59969849	130083	59969849	60099931	0.39	0.023	0.38	1.00	Y	Y	Y	Y	Y	Y	Y	Y	Y	Y	ENSMUST00000027172,ENSMUST00000036540
6004	1	186	3	59969849	185641	59969849	60155489	0.13	0.095	0.00	1.00	Y	Y	Y	Y	Y	Y	Y	Y	Y	Y	ENSMUST00000117438,ENSMUST00000036540,ENSMUST00000027172
6005	1	186	4	59969849	195076	59969849	60207878	0.06	0.175	0.00	1.00	Y	Y	Y	Y	Y	Y	Y	Y	Y	Y	ENSMUST00000117438,ENSMUST00000027172,ENSMUST00000036540,ENSMUST00000027171
6006	1	186	5	59969849	347309	59969849	60388302	-0.01	0.602	0.00	1.00	Y	Y	Y	Y	Y	Y	Y	Y	Y	Y	ENSMUST00000036540,ENSMUST00000035550,ENSMUST00000027171,ENSMUST00000027172,ENSMUST00000117438
6007	1	186	6	59969849	496793	59969849	60537999	0.03	0.251	0.00	1.00	Y	Y	Y	Y	Y	Y	Y	Y	Y	Y	ENSMUST00000052332,ENSMUST00000035550,ENSMUST00000027172,ENSMUST00000027171,ENSMUST00000036540,ENSMUST00000117438
6008	1	186	7	59969849	833461	59969849	60830203	-0.03	0.860	0.00	1.00	Y	Y	Y	Y	Y	Y	Y	Y	Y	Y	ENSMUST00000117438,ENSMUST00000027171,ENSMUST00000027172,ENSMUST00000036540,ENSMUST00000027165,ENSMUST00000052332,ENSMUST00000035550
6009	1	186	8	59969849	996020	59969849	60972674	-0.02	0.794	0.00	1.00	Y	Y	Y	Y	Y	Y	Y	Y	Y	Y	ENSMUST00000036540,ENSMUST00000027172,ENSMUST00000027171,ENSMUST00000117438,ENSMUST00000035550,ENSMUST00000027165,ENSMUST00000052332,ENSMUST00000027164
6010	1	186	9	59969849	1064916	59969849	61057158	-0.02	0.841	0.00	0.90	Y	Y	Y	Y	Y	Y	N	Y	Y	Y	ENSMUST00000102827,ENSMUST00000027165,ENSMUST00000052332,ENSMUST00000035550,ENSMUST00000027171,ENSMUST00000117438,ENSMUST00000036540,ENSMUST00000027172,ENSMUST00000027164
6011	1	186	10	59969849	1715968	59969849	62684497	-0.01	0.830	0.00	0.60	N	Y	Y	Y	Y	Y	N	Y	N	N	ENSMUST00000027165,ENSMUST00000052332,ENSMUST00000035550,ENSMUST00000102827,ENSMUST00000027164,ENSMUST00000063725,ENSMUST00000027171,ENSMUST00000117438,ENSMUST00000027172,ENSMUST00000036540
6034	1	187	2	60099931	55559	60045913	60155489	0.00	0.298	0.00	1.00	Y	Y	Y	Y	Y	Y	Y	Y	Y	Y	ENSMUST00000117438,ENSMUST00000027172
6035	1	187	3	60099931	64994	60045913	60207878	0.00	0.448	0.00	1.00	Y	Y	Y	Y	Y	Y	Y	Y	Y	Y	ENSMUST00000027171,ENSMUST00000117438,ENSMUST00000027172
6036	1	187	4	60099931	217227	60045913	60388302	-0.04	0.811	0.00	1.00	Y	Y	Y	Y	Y	Y	Y	Y	Y	Y	ENSMUST00000027172,ENSMUST00000117438,ENSMUST00000027171,ENSMUST00000035550
6037	1	187	5	60099931	366711	60045913	60537999	0.02	0.391	0.00	1.00	Y	Y	Y	Y	Y	Y	Y	Y	Y	Y	ENSMUST00000027172,ENSMUST00000117438,ENSMUST00000052332,ENSMUST00000035550,ENSMUST00000027171
6038	1	187	6	60099931	703379	60045913	60830203	-0.03	0.875	0.00	1.00	Y	Y	Y	Y	Y	Y	Y	Y	Y	Y	ENSMUST00000035550,ENSMUST00000027171,ENSMUST00000117438,ENSMUST00000027172,ENSMUST00000027165,ENSMUST00000052332
6039	1	187	7	60099931	865938	60045913	60972674	-0.02	0.843	0.00	1.00	Y	Y	Y	Y	Y	Y	Y	Y	Y	Y	ENSMUST00000027164,ENSMUST00000117438,ENSMUST00000027165,ENSMUST00000027172,ENSMUST00000027171,ENSMUST00000052332,ENSMUST00000035550
6040	1	187	8	60099931	934834	60045913	61057158	-0.01	0.784	0.00	0.90	Y	Y	Y	Y	Y	Y	N	Y	Y	Y	ENSMUST00000117438,ENSMUST00000027172,ENSMUST00000027165,ENSMUST00000027164,ENSMUST00000052332,ENSMUST00000027171,ENSMUST00000035550,ENSMUST00000102827
6041	1	187	9	60099931	1585886	60045913	62684497	-0.01	0.774	0.00	0.60	N	Y	Y	Y	Y	Y	N	Y	N	N	ENSMUST00000027164,ENSMUST00000027165,ENSMUST00000052332,ENSMUST00000117438,ENSMUST00000035550,ENSMUST00000027172,ENSMUST00000102827,ENSMUST00000027171,ENSMUST00000063725
6042	1	187	10	60099931	2649928	60045913	62865269	0.00	0.610	0.00	0.60	N	Y	Y	Y	Y	Y	N	Y	N	N	ENSMUST00000052332,ENSMUST00000035550,ENSMUST00000027171,ENSMUST00000117438,ENSMUST00000027172,ENSMUST00000027164,ENSMUST00000027165,ENSMUST00000102827,ENSMUST00000063725,ENSMUST00000102822
6065	1	188	2	60155489	9436	60133711	60207878	0.00	0.298	0.00	1.00	Y	Y	Y	Y	Y	Y	Y	Y	Y	Y	ENSMUST00000027171,ENSMUST00000117438
6066	1	188	3	60155489	161669	60133711	60388302	0.00	0.448	0.00	1.00	Y	Y	Y	Y	Y	Y	Y	Y	Y	Y	ENSMUST00000035550,ENSMUST00000117438,ENSMUST00000027171
6067	1	188	4	60155489	311153	60133711	60537999	-0.02	0.660	0.00	1.00	Y	Y	Y	Y	Y	Y	Y	Y	Y	Y	ENSMUST00000117438,ENSMUST00000027171,ENSMUST00000035550,ENSMUST00000052332
6068	1	188	5	60155489	647821	60133711	60830203	-0.04	0.869	0.00	1.00	Y	Y	Y	Y	Y	Y	Y	Y	Y	Y	ENSMUST00000027165,ENSMUST00000052332,ENSMUST00000035550,ENSMUST00000027171,ENSMUST00000117438
6069	1	188	6	60155489	810380	60133711	60972674	-0.02	0.804	0.00	1.00	Y	Y	Y	Y	Y	Y	Y	Y	Y	Y	ENSMUST00000027164,ENSMUST00000117438,ENSMUST00000035550,ENSMUST00000052332,ENSMUST00000027165,ENSMUST00000027171
6070	1	188	7	60155489	879276	60133711	61057158	0.00	0.586	0.00	0.90	Y	Y	Y	Y	Y	Y	N	Y	Y	Y	ENSMUST00000027164,ENSMUST00000027165,ENSMUST00000102827,ENSMUST00000117438,ENSMUST00000027171,ENSMUST00000035550,ENSMUST00000052332
6071	1	188	8	60155489	1530328	60133711	62684497	0.00	0.598	0.00	0.60	N	Y	Y	Y	Y	Y	N	Y	N	N	ENSMUST00000027171,ENSMUST00000117438,ENSMUST00000035550,ENSMUST00000027164,ENSMUST00000052332,ENSMUST00000027165,ENSMUST00000102827,ENSMUST00000063725
6072	1	188	9	60155489	2594370	60133711	62865269	0.01	0.431	0.00	0.60	N	Y	Y	Y	Y	Y	N	Y	N	N	ENSMUST00000035550,ENSMUST00000027171,ENSMUST00000117438,ENSMUST00000052332,ENSMUST00000027165,ENSMUST00000102827,ENSMUST00000027164,ENSMUST00000063725,ENSMUST00000102822
6073	1	188	10	60155489	3005753	60133711	63161241	0.02	0.349	0.00	0.60	N	Y	Y	Y	Y	Y	N	Y	N	N	ENSMUST00000027165,ENSMUST00000035550,ENSMUST00000052332,ENSMUST00000027171,ENSMUST00000117438,ENSMUST00000027164,ENSMUST00000097718,ENSMUST00000102822,ENSMUST00000102827,ENSMUST00000063725
6094	1	189	2	60164924	152234	60164924	60388302	0.00	0.298	0.00	1.00	Y	Y	Y	Y	Y	Y	Y	Y	Y	Y	ENSMUST00000027171,ENSMUST00000035550
6095	1	189	3	60164924	301718	60164924	60537999	-0.03	0.719	0.00	1.00	Y	Y	Y	Y	Y	Y	Y	Y	Y	Y	ENSMUST00000052332,ENSMUST00000035550,ENSMUST00000027171
6096	1	189	4	60164924	638386	60164924	60830203	-0.07	0.912	0.00	1.00	Y	Y	Y	Y	Y	Y	Y	Y	Y	Y	ENSMUST00000035550,ENSMUST00000027171,ENSMUST00000027165,ENSMUST00000052332
6097	1	189	5	60164924	800945	60164924	60972674	-0.04	0.837	0.00	1.00	Y	Y	Y	Y	Y	Y	Y	Y	Y	Y	ENSMUST00000035550,ENSMUST00000027171,ENSMUST00000027165,ENSMUST00000052332,ENSMUST00000027164
6098	1	189	6	60164924	869841	60164924	61057158	0.00	0.578	0.00	0.90	Y	Y	Y	Y	Y	Y	N	Y	Y	Y	ENSMUST00000027164,ENSMUST00000027165,ENSMUST00000052332,ENSMUST00000035550,ENSMUST00000027171,ENSMUST00000102827
6099	1	189	7	60164924	1520893	60164924	62684497	0.00	0.586	0.00	0.60	N	Y	Y	Y	Y	Y	N	Y	N	N	ENSMUST00000052332,ENSMUST00000035550,ENSMUST00000027171,ENSMUST00000063725,ENSMUST00000027165,ENSMUST00000027164,ENSMUST00000102827
6100	1	189	8	60164924	2584935	60164924	62865269	0.01	0.394	0.00	0.60	N	Y	Y	Y	Y	Y	N	Y	N	N	ENSMUST00000027165,ENSMUST00000063725,ENSMUST00000102827,ENSMUST00000027164,ENSMUST00000052332,ENSMUST00000102822,ENSMUST00000035550,ENSMUST00000027171
6101	1	189	9	60164924	2996318	60164924	63161241	0.02	0.308	0.00	0.60	N	Y	Y	Y	Y	Y	N	Y	N	N	ENSMUST00000035550,ENSMUST00000102822,ENSMUST00000097718,ENSMUST00000027171,ENSMUST00000052332,ENSMUST00000063725,ENSMUST00000102827,ENSMUST00000027164,ENSMUST00000027165
6102	1	189	10	60164924	3058336	60164924	63223259	0.01	0.447	0.00	0.60	N	Y	Y	Y	Y	Y	N	Y	N	N	ENSMUST00000035550,ENSMUST00000027171,ENSMUST00000027164,ENSMUST00000027165,ENSMUST00000052332,ENSMUST00000063725,ENSMUST00000102827,ENSMUST00000027111,ENSMUST00000102822,ENSMUST00000097718
6123	1	190	2	60317157	149485	60317157	60537999	-0.09	0.833	0.00	1.00	Y	Y	Y	Y	Y	Y	Y	Y	Y	Y	ENSMUST00000052332,ENSMUST00000035550
6124	1	190	3	60317157	486153	60317157	60830203	-0.14	0.956	0.00	1.00	Y	Y	Y	Y	Y	Y	Y	Y	Y	Y	ENSMUST00000035550,ENSMUST00000027165,ENSMUST00000052332
6125	1	190	4	60317157	648712	60317157	60972674	-0.06	0.882	0.00	1.00	Y	Y	Y	Y	Y	Y	Y	Y	Y	Y	ENSMUST00000027164,ENSMUST00000027165,ENSMUST00000052332,ENSMUST00000035550
6126	1	190	5	60317157	717608	60317157	61057158	0.00	0.577	0.00	0.90	Y	Y	Y	Y	Y	Y	N	Y	Y	Y	ENSMUST00000027164,ENSMUST00000027165,ENSMUST00000102827,ENSMUST00000052332,ENSMUST00000035550
6127	1	190	6	60317157	1368660	60317157	62684497	0.00	0.578	0.00	0.60	N	Y	Y	Y	Y	Y	N	Y	N	N	ENSMUST00000052332,ENSMUST00000035550,ENSMUST00000063725,ENSMUST00000102827,ENSMUST00000027164,ENSMUST00000027165
6128	1	190	7	60317157	2432702	60317157	62865269	0.02	0.352	0.00	0.60	N	Y	Y	Y	Y	Y	N	Y	N	N	ENSMUST00000027165,ENSMUST00000052332,ENSMUST00000035550,ENSMUST00000027164,ENSMUST00000102822,ENSMUST00000102827,ENSMUST00000063725
6129	1	190	8	60317157	2844085	60317157	63161241	0.03	0.263	0.00	0.60	N	Y	Y	Y	Y	Y	N	Y	N	N	ENSMUST00000102827,ENSMUST00000063725,ENSMUST00000097718,ENSMUST00000102822,ENSMUST00000027164,ENSMUST00000027165,ENSMUST00000052332,ENSMUST00000035550
6130	1	190	9	60317157	2906103	60317157	63223259	0.01	0.412	0.00	0.60	N	Y	Y	Y	Y	Y	N	Y	N	N	ENSMUST00000035550,ENSMUST00000027164,ENSMUST00000027165,ENSMUST00000052332,ENSMUST00000097718,ENSMUST00000102827,ENSMUST00000102822,ENSMUST00000063725,ENSMUST00000027111
6131	1	190	10	60317157	2906582	60317157	63226226	0.02	0.293	0.00	0.60	N	Y	Y	Y	Y	Y	N	Y	N	N	ENSMUST00000027108,ENSMUST00000097718,ENSMUST00000027111,ENSMUST00000035550,ENSMUST00000052332,ENSMUST00000102822,ENSMUST00000063725,ENSMUST00000027165,ENSMUST00000102827,ENSMUST00000027164
6152	1	191	2	60466641	336669	60466641	60830203	-0.35	0.978	0.00	1.00	Y	Y	Y	Y	Y	Y	Y	Y	Y	Y	ENSMUST00000052332,ENSMUST00000027165
6153	1	191	3	60466641	499228	60466641	60972674	-0.06	0.810	0.00	1.00	Y	Y	Y	Y	Y	Y	Y	Y	Y	Y	ENSMUST00000027164,ENSMUST00000027165,ENSMUST00000052332
6154	1	191	4	60466641	568124	60466641	61057158	0.04	0.269	0.00	0.90	Y	Y	Y	Y	Y	Y	N	Y	Y	Y	ENSMUST00000052332,ENSMUST00000102827,ENSMUST00000027164,ENSMUST00000027165
6155	1	191	5	60466641	1219176	60466641	62684497	0.02	0.335	0.00	0.60	N	Y	Y	Y	Y	Y	N	Y	N	N	ENSMUST00000063725,ENSMUST00000102827,ENSMUST00000052332,ENSMUST00000027164,ENSMUST00000027165
6156	1	191	6	60466641	2283218	60466641	62865269	0.03	0.249	0.00	0.60	N	Y	Y	Y	Y	Y	N	Y	N	N	ENSMUST00000027165,ENSMUST00000052332,ENSMUST00000063725,ENSMUST00000102822,ENSMUST00000102827,ENSMUST00000027164
6157	1	191	7	60466641	2694601	60466641	63161241	0.03	0.224	0.00	0.60	N	Y	Y	Y	Y	Y	N	Y	N	N	ENSMUST00000052332,ENSMUST00000097718,ENSMUST00000027164,ENSMUST00000027165,ENSMUST00000102822,ENSMUST00000102827,ENSMUST00000063725
6158	1	191	8	60466641	2756619	60466641	63223259	0.01	0.443	0.00	0.60	N	Y	Y	Y	Y	Y	N	Y	N	N	ENSMUST00000027111,ENSMUST00000097718,ENSMUST00000052332,ENSMUST00000102822,ENSMUST00000063725,ENSMUST00000102827,ENSMUST00000027164,ENSMUST00000027165
6159	1	191	9	60466641	2757098	60466641	63226226	0.03	0.244	0.00	0.60	N	Y	Y	Y	Y	Y	N	Y	N	N	ENSMUST00000052332,ENSMUST00000027165,ENSMUST00000027108,ENSMUST00000063725,ENSMUST00000027111,ENSMUST00000102827,ENSMUST00000027164,ENSMUST00000102822,ENSMUST00000097718
6160	1	191	10	60466641	2794143	60466641	63260783	0.02	0.286	0.00	0.60	N	Y	Y	Y	Y	Y	N	Y	N	N	ENSMUST00000102827,ENSMUST00000102822,ENSMUST00000063725,ENSMUST00000027111,ENSMUST00000097718,ENSMUST00000027108,ENSMUST00000050536,ENSMUST00000027164,ENSMUST00000052332,ENSMUST00000027165
6180	1	192	2	60803309	162560	60803309	60972674	0.11	0.190	0.00	1.00	Y	Y	Y	Y	Y	Y	Y	Y	Y	Y	ENSMUST00000027164,ENSMUST00000027165
6181	1	192	3	60803309	231456	60803309	61057158	0.24	0.022	0.21	0.90	Y	Y	Y	Y	Y	Y	N	Y	Y	Y	ENSMUST00000027165,ENSMUST00000102827,ENSMUST00000027164
6182	1	192	4	60803309	882508	60803309	62684497	0.12	0.065	0.00	0.60	N	Y	Y	Y	Y	Y	N	Y	N	N	ENSMUST00000063725,ENSMUST00000102827,ENSMUST00000027164,ENSMUST00000027165
6183	1	192	5	60803309	1946550	60803309	62865269	0.08	0.107	0.00	0.60	N	Y	Y	Y	Y	Y	N	Y	N	N	ENSMUST00000027164,ENSMUST00000027165,ENSMUST00000102822,ENSMUST00000063725,ENSMUST00000102827
6184	1	192	6	60803309	2357933	60803309	63161241	0.08	0.077	0.00	0.60	N	Y	Y	Y	Y	Y	N	Y	N	N	ENSMUST00000027164,ENSMUST00000027165,ENSMUST00000063725,ENSMUST00000097718,ENSMUST00000102827,ENSMUST00000102822
6185	1	192	7	60803309	2419951	60803309	63223259	0.03	0.289	0.00	0.60	N	Y	Y	Y	Y	Y	N	Y	N	N	ENSMUST00000063725,ENSMUST00000102827,ENSMUST00000027164,ENSMUST00000027165,ENSMUST00000102822,ENSMUST00000027111,ENSMUST00000097718
6186	1	192	8	60803309	2420430	60803309	63226226	0.06	0.093	0.00	0.60	N	Y	Y	Y	Y	Y	N	Y	N	N	ENSMUST00000027108,ENSMUST00000102822,ENSMUST00000063725,ENSMUST00000102827,ENSMUST00000027165,ENSMUST00000027164,ENSMUST00000027111,ENSMUST00000097718
6187	1	192	9	60803309	2457475	60803309	63260783	0.04	0.128	0.00	0.60	N	Y	Y	Y	Y	Y	N	Y	N	N	ENSMUST00000102827,ENSMUST00000097718,ENSMUST00000027164,ENSMUST00000027165,ENSMUST00000102822,ENSMUST00000063725,ENSMUST00000027108,ENSMUST00000027111,ENSMUST00000050536
6188	1	192	10	60803309	2689169	60803309	63643089	0.02	0.301	0.00	0.60	N	Y	Y	Y	Y	Y	N	Y	N	N	ENSMUST00000114108,ENSMUST00000050536,ENSMUST00000027108,ENSMUST00000027111,ENSMUST00000102822,ENSMUST00000097718,ENSMUST00000063725,ENSMUST00000102827,ENSMUST00000027164,ENSMUST00000027165
6208	1	193	2	60965868	68897	60965868	61057158	0.31	0.049	0.26	0.90	Y	Y	Y	Y	Y	Y	N	Y	Y	Y	ENSMUST00000027164,ENSMUST00000102827
6209	1	193	3	60965868	719949	60965868	62684497	0.10	0.137	0.00	0.60	N	Y	Y	Y	Y	Y	N	Y	N	N	ENSMUST00000063725,ENSMUST00000102827,ENSMUST00000027164
6210	1	193	4	60965868	1783991	60965868	62865269	0.06	0.186	0.00	0.60	N	Y	Y	Y	Y	Y	N	Y	N	N	ENSMUST00000102822,ENSMUST00000027164,ENSMUST00000063725,ENSMUST00000102827
6211	1	193	5	60965868	2195374	60965868	63161241	0.06	0.165	0.00	0.60	N	Y	Y	Y	Y	Y	N	Y	N	N	ENSMUST00000027164,ENSMUST00000063725,ENSMUST00000102827,ENSMUST00000102822,ENSMUST00000097718
6212	1	193	6	60965868	2257392	60965868	63223259	0.00	0.537	0.00	0.60	N	Y	Y	Y	Y	Y	N	Y	N	N	ENSMUST00000027111,ENSMUST00000097718,ENSMUST00000102822,ENSMUST00000063725,ENSMUST00000102827,ENSMUST00000027164
6213	1	193	7	60965868	2257871	60965868	63226226	0.04	0.213	0.00	0.60	N	Y	Y	Y	Y	Y	N	Y	N	N	ENSMUST00000027111,ENSMUST00000027108,ENSMUST00000102822,ENSMUST00000097718,ENSMUST00000027164,ENSMUST00000063725,ENSMUST00000102827
6214	1	193	8	60965868	2294916	60965868	63260783	0.03	0.261	0.00	0.60	N	Y	Y	Y	Y	Y	N	Y	N	N	ENSMUST00000027164,ENSMUST00000102827,ENSMUST00000063725,ENSMUST00000102822,ENSMUST00000097718,ENSMUST00000050536,ENSMUST00000027111,ENSMUST00000027108
6215	1	193	9	60965868	2526610	60965868	63643089	0.01	0.403	0.00	0.60	N	Y	Y	Y	Y	Y	N	Y	N	N	ENSMUST00000050536,ENSMUST00000114108,ENSMUST00000027108,ENSMUST00000027111,ENSMUST00000097718,ENSMUST00000102822,ENSMUST00000063725,ENSMUST00000102827,ENSMUST00000027164
6216	1	193	10	60965868	2811025	60965868	63776892	0.01	0.379	0.00	0.60	N	Y	Y	Y	Y	Y	N	Y	N	N	ENSMUST00000114108,ENSMUST00000027164,ENSMUST00000050536,ENSMUST00000063725,ENSMUST00000102827,ENSMUST00000102822,ENSMUST00000027108,ENSMUST00000027111,ENSMUST00000097718,ENSMUST00000114094
6235	1	194	2	61034764	651053	61034764	62684497	0.00	0.298	0.00	0.60	N	Y	Y	Y	Y	Y	N	Y	N	N	ENSMUST00000102827,ENSMUST00000063725
6236	1	194	3	61034764	1715095	61034764	62865269	-0.04	0.739	0.00	0.60	N	Y	Y	Y	Y	Y	N	Y	N	N	ENSMUST00000102822,ENSMUST00000102827,ENSMUST00000063725
6237	1	194	4	61034764	2126478	61034764	63161241	0.01	0.450	0.00	0.60	N	Y	Y	Y	Y	Y	N	Y	N	N	ENSMUST00000102822,ENSMUST00000063725,ENSMUST00000102827,ENSMUST00000097718
6238	1	194	5	61034764	2188496	61034764	63223259	-0.04	0.833	0.00	0.60	N	Y	Y	Y	Y	Y	N	Y	N	N	ENSMUST00000063725,ENSMUST00000102827,ENSMUST00000097718,ENSMUST00000102822,ENSMUST00000027111
6239	1	194	6	61034764	2188975	61034764	63226226	0.00	0.526	0.00	0.60	N	Y	Y	Y	Y	Y	N	Y	N	N	ENSMUST00000097718,ENSMUST00000027108,ENSMUST00000027111,ENSMUST00000102822,ENSMUST00000063725,ENSMUST00000102827
6240	1	194	7	61034764	2226020	61034764	63260783	0.00	0.546	0.00	0.60	N	Y	Y	Y	Y	Y	N	Y	N	N	ENSMUST00000027108,ENSMUST00000050536,ENSMUST00000063725,ENSMUST00000102827,ENSMUST00000027111,ENSMUST00000097718,ENSMUST00000102822
6241	1	194	8	61034764	2457714	61034764	63643089	-0.02	0.793	0.00	0.60	N	Y	Y	Y	Y	Y	N	Y	N	N	ENSMUST00000027111,ENSMUST00000114108,ENSMUST00000097718,ENSMUST00000102822,ENSMUST00000050536,ENSMUST00000027108,ENSMUST00000063725,ENSMUST00000102827
6242	1	194	9	61034764	2742129	61034764	63776892	-0.01	0.710	0.00	0.60	N	Y	Y	Y	Y	Y	N	Y	N	N	ENSMUST00000114094,ENSMUST00000114108,ENSMUST00000050536,ENSMUST00000027111,ENSMUST00000102827,ENSMUST00000097718,ENSMUST00000063725,ENSMUST00000102822,ENSMUST00000027108
6243	1	194	10	61034764	2742451	61034764	63801229	-0.01	0.713	0.00	0.60	N	Y	Y	Y	Y	Y	N	Y	N	N	ENSMUST00000027111,ENSMUST00000097718,ENSMUST00000102827,ENSMUST00000102822,ENSMUST00000063725,ENSMUST00000114108,ENSMUST00000114094,ENSMUST00000050536,ENSMUST00000027103,ENSMUST00000027108
6261	1	195	2	61685816	1064043	61685816	62865269	0.00	0.298	0.00	1.00	Y	Y	Y	Y	Y	Y	Y	Y	Y	Y	ENSMUST00000063725,ENSMUST00000102822
6262	1	195	3	61685816	1475426	61685816	63161241	0.04	0.291	0.00	1.00	Y	Y	Y	Y	Y	Y	Y	Y	Y	Y	ENSMUST00000097718,ENSMUST00000102822,ENSMUST00000063725
6263	1	195	4	61685816	1537444	61685816	63223259	-0.02	0.698	0.00	1.00	Y	Y	Y	Y	Y	Y	Y	Y	Y	Y	ENSMUST00000063725,ENSMUST00000102822,ENSMUST00000097718,ENSMUST00000027111
6264	1	195	5	61685816	1537923	61685816	63226226	-0.03	0.770	0.00	1.00	Y	Y	Y	Y	Y	Y	Y	Y	Y	Y	ENSMUST00000097718,ENSMUST00000102822,ENSMUST00000063725,ENSMUST00000027108,ENSMUST00000027111
6265	1	195	6	61685816	1574968	61685816	63260783	-0.02	0.741	0.00	1.00	Y	Y	Y	Y	Y	Y	Y	Y	Y	Y	ENSMUST00000027111,ENSMUST00000063725,ENSMUST00000097718,ENSMUST00000102822,ENSMUST00000050536,ENSMUST00000027108
6266	1	195	7	61685816	1806662	61685816	63643089	-0.02	0.839	0.00	1.00	Y	Y	Y	Y	Y	Y	Y	Y	Y	Y	ENSMUST00000114108,ENSMUST00000050536,ENSMUST00000027108,ENSMUST00000063725,ENSMUST00000027111,ENSMUST00000097718,ENSMUST00000102822
6267	1	195	8	61685816	2091077	61685816	63776892	-0.02	0.843	0.00	1.00	Y	Y	Y	Y	Y	Y	Y	Y	Y	Y	ENSMUST00000027108,ENSMUST00000102822,ENSMUST00000027111,ENSMUST00000063725,ENSMUST00000097718,ENSMUST00000114094,ENSMUST00000114108,ENSMUST00000050536
6268	1	195	9	61685816	2091399	61685816	63801229	-0.02	0.828	0.00	1.00	Y	Y	Y	Y	Y	Y	Y	Y	Y	Y	ENSMUST00000027108,ENSMUST00000027111,ENSMUST00000097718,ENSMUST00000102822,ENSMUST00000063725,ENSMUST00000114108,ENSMUST00000050536,ENSMUST00000114094,ENSMUST00000027103
6269	1	195	10	61685816	2130026	61685816	63815841	-0.01	0.818	0.00	1.00	Y	Y	Y	Y	Y	Y	Y	Y	Y	Y	ENSMUST00000027103,ENSMUST00000114094,ENSMUST00000114108,ENSMUST00000063725,ENSMUST00000050536,ENSMUST00000102822,ENSMUST00000027108,ENSMUST00000027111,ENSMUST00000097718,ENSMUST00000027102
6288	1	196	2	62749858	411384	62749858	63161241	0.13	0.167	0.00	1.00	Y	Y	Y	Y	Y	Y	Y	Y	Y	Y	ENSMUST00000097718,ENSMUST00000102822
6289	1	196	3	62749858	473402	62749858	63223259	-0.04	0.760	0.00	1.00	Y	Y	Y	Y	Y	Y	Y	Y	Y	Y	ENSMUST00000027111,ENSMUST00000097718,ENSMUST00000102822
6290	1	196	4	62749858	473881	62749858	63226226	-0.04	0.814	0.00	1.00	Y	Y	Y	Y	Y	Y	Y	Y	Y	Y	ENSMUST00000027111,ENSMUST00000097718,ENSMUST00000027108,ENSMUST00000102822
6291	1	196	5	62749858	510926	62749858	63260783	-0.03	0.770	0.00	1.00	Y	Y	Y	Y	Y	Y	Y	Y	Y	Y	ENSMUST00000027111,ENSMUST00000097718,ENSMUST00000102822,ENSMUST00000027108,ENSMUST00000050536
6292	1	196	6	62749858	742620	62749858	63643089	-0.03	0.866	0.00	1.00	Y	Y	Y	Y	Y	Y	Y	Y	Y	Y	ENSMUST00000027111,ENSMUST00000097718,ENSMUST00000102822,ENSMUST00000114108,ENSMUST00000027108,ENSMUST00000050536
6293	1	196	7	62749858	1027035	62749858	63776892	-0.03	0.864	0.00	1.00	Y	Y	Y	Y	Y	Y	Y	Y	Y	Y	ENSMUST00000114094,ENSMUST00000114108,ENSMUST00000050536,ENSMUST00000102822,ENSMUST00000027108,ENSMUST00000097718,ENSMUST00000027111
6294	1	196	8	62749858	1027357	62749858	63801229	-0.02	0.843	0.00	1.00	Y	Y	Y	Y	Y	Y	Y	Y	Y	Y	ENSMUST00000102822,ENSMUST00000050536,ENSMUST00000027108,ENSMUST00000027111,ENSMUST00000097718,ENSMUST00000114108,ENSMUST00000114094,ENSMUST00000027103
6295	1	196	9	62749858	1065984	62749858	63815841	-0.02	0.828	0.00	1.00	Y	Y	Y	Y	Y	Y	Y	Y	Y	Y	ENSMUST00000097718,ENSMUST00000027111,ENSMUST00000102822,ENSMUST00000027102,ENSMUST00000050536,ENSMUST00000027108,ENSMUST00000027103,ENSMUST00000114094,ENSMUST00000114108
6296	1	196	10	62749858	1261443	62749858	64015573	-0.01	0.818	0.00	1.00	Y	Y	Y	Y	Y	Y	Y	Y	Y	Y	ENSMUST00000027102,ENSMUST00000061282,ENSMUST00000114094,ENSMUST00000114108,ENSMUST00000050536,ENSMUST00000097718,ENSMUST00000102822,ENSMUST00000027108,ENSMUST00000027111,ENSMUST00000027103
6318	1	197	2	63161241	62019	63094374	63223259	-0.19	0.911	0.00	1.00	Y	Y	Y	Y	Y	Y	Y	Y	Y	Y	ENSMUST00000027111,ENSMUST00000097718
6319	1	197	3	63161241	62498	63094374	63226226	-0.11	0.920	0.00	1.00	Y	Y	Y	Y	Y	Y	Y	Y	Y	Y	ENSMUST00000027108,ENSMUST00000027111,ENSMUST00000097718
6320	1	197	4	63161241	99543	63094374	63260783	-0.06	0.864	0.00	1.00	Y	Y	Y	Y	Y	Y	Y	Y	Y	Y	ENSMUST00000027111,ENSMUST00000097718,ENSMUST00000027108,ENSMUST00000050536
6321	1	197	5	63161241	331237	63094374	63643089	-0.07	0.964	0.00	1.00	Y	Y	Y	Y	Y	Y	Y	Y	Y	Y	ENSMUST00000027111,ENSMUST00000097718,ENSMUST00000114108,ENSMUST00000050536,ENSMUST00000027108
6322	1	197	6	63161241	615652	63094374	63776892	-0.04	0.903	0.00	1.00	Y	Y	Y	Y	Y	Y	Y	Y	Y	Y	ENSMUST00000114094,ENSMUST00000114108,ENSMUST00000050536,ENSMUST00000027108,ENSMUST00000027111,ENSMUST00000097718
6323	1	197	7	63161241	615974	63094374	63801229	-0.03	0.876	0.00	1.00	Y	Y	Y	Y	Y	Y	Y	Y	Y	Y	ENSMUST00000027103,ENSMUST00000114094,ENSMUST00000097718,ENSMUST00000027111,ENSMUST00000027108,ENSMUST00000050536,ENSMUST00000114108
6324	1	197	8	63161241	654601	63094374	63815841	-0.02	0.855	0.00	1.00	Y	Y	Y	Y	Y	Y	Y	Y	Y	Y	ENSMUST00000027102,ENSMUST00000114094,ENSMUST00000114108,ENSMUST00000027103,ENSMUST00000027108,ENSMUST00000027111,ENSMUST00000097718,ENSMUST00000050536
6325	1	197	9	63161241	850060	63094374	64015573	-0.02	0.839	0.00	1.00	Y	Y	Y	Y	Y	Y	Y	Y	Y	Y	ENSMUST00000097718,ENSMUST00000061282,ENSMUST00000027102,ENSMUST00000027103,ENSMUST00000114094,ENSMUST00000114108,ENSMUST00000027111,ENSMUST00000050536,ENSMUST00000027108
6326	1	197	10	63161241	1006825	63094374	64168065	-0.01	0.825	0.00	1.00	Y	Y	Y	Y	Y	Y	Y	Y	Y	Y	ENSMUST00000027108,ENSMUST00000027111,ENSMUST00000097718,ENSMUST00000114086,ENSMUST00000061282,ENSMUST00000027102,ENSMUST00000050536,ENSMUST00000027103,ENSMUST00000114094,ENSMUST00000114108
6348	1	198	2	63223259	480	63190176	63226226	-0.10	0.837	0.00	1.00	Y	Y	Y	Y	Y	Y	Y	Y	Y	Y	ENSMUST00000027108,ENSMUST00000027111
6349	1	198	3	63223259	37525	63190176	63260783	-0.03	0.724	0.00	1.00	Y	Y	Y	Y	Y	Y	Y	Y	Y	Y	ENSMUST00000027111,ENSMUST00000050536,ENSMUST00000027108
6350	1	198	4	63223259	269219	63190176	63643089	-0.05	0.837	0.00	1.00	Y	Y	Y	Y	Y	Y	Y	Y	Y	Y	ENSMUST00000027111,ENSMUST00000114108,ENSMUST00000027108,ENSMUST00000050536
6351	1	198	5	63223259	553634	63190176	63776892	-0.01	0.643	0.00	1.00	Y	Y	Y	Y	Y	Y	Y	Y	Y	Y	ENSMUST00000027108,ENSMUST00000027111,ENSMUST00000114094,ENSMUST00000114108,ENSMUST00000050536
6352	1	198	6	63223259	553956	63190176	63801229	-0.01	0.632	0.00	1.00	Y	Y	Y	Y	Y	Y	Y	Y	Y	Y	ENSMUST00000027103,ENSMUST00000114108,ENSMUST00000027108,ENSMUST00000050536,ENSMUST00000114094,ENSMUST00000027111
6353	1	198	7	63223259	592583	63190176	63815841	0.00	0.632	0.00	1.00	Y	Y	Y	Y	Y	Y	Y	Y	Y	Y	ENSMUST00000050536,ENSMUST00000027102,ENSMUST00000027108,ENSMUST00000027111,ENSMUST00000114108,ENSMUST00000114094,ENSMUST00000027103
6354	1	198	8	63223259	788042	63190176	64015573	0.00	0.636	0.00	1.00	Y	Y	Y	Y	Y	Y	Y	Y	Y	Y	ENSMUST00000027103,ENSMUST00000114108,ENSMUST00000027111,ENSMUST00000050536,ENSMUST00000027108,ENSMUST00000027102,ENSMUST00000061282,ENSMUST00000114094
6355	1	198	9	63223259	944807	63190176	64168065	0.00	0.656	0.00	1.00	Y	Y	Y	Y	Y	Y	Y	Y	Y	Y	ENSMUST00000114094,ENSMUST00000114108,ENSMUST00000050536,ENSMUST00000027108,ENSMUST00000027111,ENSMUST00000027103,ENSMUST00000061282,ENSMUST00000027102,ENSMUST00000114086
6356	1	198	10	63223259	1356119	63190176	64651121	0.01	0.455	0.00	1.00	Y	Y	Y	Y	Y	Y	Y	Y	Y	Y	ENSMUST00000049932,ENSMUST00000114086,ENSMUST00000061282,ENSMUST00000027102,ENSMUST00000027103,ENSMUST00000114094,ENSMUST00000114108,ENSMUST00000050536,ENSMUST00000027108,ENSMUST00000027111
6378	1	199	2	63223738	37046	63223738	63260783	0.00	0.298	0.00	1.00	Y	Y	Y	Y	Y	Y	Y	Y	Y	Y	ENSMUST00000027108,ENSMUST00000050536
6379	1	199	3	63223738	268740	63223738	63643089	-0.13	0.946	0.00	1.00	Y	Y	Y	Y	Y	Y	Y	Y	Y	Y	ENSMUST00000050536,ENSMUST00000114108,ENSMUST00000027108
6380	1	199	4	63223738	553155	63223738	63776892	-0.05	0.831	0.00	1.00	Y	Y	Y	Y	Y	Y	Y	Y	Y	Y	ENSMUST00000027108,ENSMUST00000050536,ENSMUST00000114094,ENSMUST00000114108
6381	1	199	5	63223738	553477	63223738	63801229	-0.03	0.786	0.00	1.00	Y	Y	Y	Y	Y	Y	Y	Y	Y	Y	ENSMUST00000114108,ENSMUST00000027108,ENSMUST00000050536,ENSMUST00000027103,ENSMUST00000114094
6382	1	199	6	63223738	592104	63223738	63815841	-0.02	0.755	0.00	1.00	Y	Y	Y	Y	Y	Y	Y	Y	Y	Y	ENSMUST00000027102,ENSMUST00000027108,ENSMUST00000027103,ENSMUST00000114094,ENSMUST00000050536,ENSMUST00000114108
6383	1	199	7	63223738	787563	63223738	64015573	-0.01	0.737	0.00	1.00	Y	Y	Y	Y	Y	Y	Y	Y	Y	Y	ENSMUST00000114108,ENSMUST00000061282,ENSMUST00000050536,ENSMUST00000027108,ENSMUST00000027102,ENSMUST00000027103,ENSMUST00000114094
6384	1	199	8	63223738	944328	63223738	64168065	0.00	0.649	0.00	1.00	Y	Y	Y	Y	Y	Y	Y	Y	Y	Y	ENSMUST00000027103,ENSMUST00000114094,ENSMUST00000027102,ENSMUST00000114108,ENSMUST00000050536,ENSMUST00000027108,ENSMUST00000114086,ENSMUST00000061282
6385	1	199	9	63223738	1355640	63223738	64651121	0.02	0.315	0.00	1.00	Y	Y	Y	Y	Y	Y	Y	Y	Y	Y	ENSMUST00000114094,ENSMUST00000050536,ENSMUST00000114108,ENSMUST00000027108,ENSMUST00000027102,ENSMUST00000027103,ENSMUST00000049932,ENSMUST00000114086,ENSMUST00000061282
6386	1	199	10	63223738	1440005	63223738	64663742	0.02	0.355	0.00	1.00	Y	Y	Y	Y	Y	Y	Y	Y	Y	Y	ENSMUST00000053469,ENSMUST00000027108,ENSMUST00000114108,ENSMUST00000050536,ENSMUST00000049932,ENSMUST00000027103,ENSMUST00000114094,ENSMUST00000114086,ENSMUST00000061282,ENSMUST00000027102
6407	1	200	2	63260783	231695	63229269	63643089	0.00	0.298	0.00	1.00	Y	Y	Y	Y	Y	Y	Y	Y	Y	Y	ENSMUST00000114108,ENSMUST00000050536
6408	1	200	3	63260783	516110	63229269	63776892	-0.05	0.771	0.00	1.00	Y	Y	Y	Y	Y	Y	Y	Y	Y	Y	ENSMUST00000050536,ENSMUST00000114108,ENSMUST00000114094
6409	1	200	4	63260783	516432	63229269	63801229	-0.02	0.708	0.00	1.00	Y	Y	Y	Y	Y	Y	Y	Y	Y	Y	ENSMUST00000114108,ENSMUST00000050536,ENSMUST00000114094,ENSMUST00000027103
6410	1	200	5	63260783	555059	63229269	63815841	-0.01	0.675	0.00	1.00	Y	Y	Y	Y	Y	Y	Y	Y	Y	Y	ENSMUST00000027102,ENSMUST00000027103,ENSMUST00000114094,ENSMUST00000114108,ENSMUST00000050536
6411	1	200	6	63260783	750518	63229269	64015573	-0.01	0.659	0.00	1.00	Y	Y	Y	Y	Y	Y	Y	Y	Y	Y	ENSMUST00000114108,ENSMUST00000050536,ENSMUST00000061282,ENSMUST00000027102,ENSMUST00000027103,ENSMUST00000114094
6412	1	200	7	63260783	907283	63229269	64168065	0.00	0.628	0.00	1.00	Y	Y	Y	Y	Y	Y	Y	Y	Y	Y	ENSMUST00000114086,ENSMUST00000027103,ENSMUST00000027102,ENSMUST00000061282,ENSMUST00000114108,ENSMUST00000114094,ENSMUST00000050536
6413	1	200	8	63260783	1318595	63229269	64651121	0.01	0.436	0.00	1.00	Y	Y	Y	Y	Y	Y	Y	Y	Y	Y	ENSMUST00000114086,ENSMUST00000061282,ENSMUST00000049932,ENSMUST00000027102,ENSMUST00000114108,ENSMUST00000027103,ENSMUST00000050536,ENSMUST00000114094
6414	1	200	9	63260783	1402960	63229269	64663742	0.01	0.469	0.00	1.00	Y	Y	Y	Y	Y	Y	Y	Y	Y	Y	ENSMUST00000114108,ENSMUST00000050536,ENSMUST00000061282,ENSMUST00000027102,ENSMUST00000027103,ENSMUST00000114094,ENSMUST00000053469,ENSMUST00000049932,ENSMUST00000114086
6415	1	200	10	63260783	1476246	63229269	64772218	0.00	0.657	0.00	1.00	Y	Y	Y	Y	Y	Y	Y	Y	Y	Y	ENSMUST00000050536,ENSMUST00000027103,ENSMUST00000114094,ENSMUST00000114108,ENSMUST00000053469,ENSMUST00000027102,ENSMUST00000049932,ENSMUST00000114086,ENSMUST00000061282,ENSMUST00000114077
6435	1	201	2	63492477	284416	63492477	63776892	-0.14	0.873	0.00	1.00	Y	Y	Y	Y	Y	Y	Y	Y	Y	Y	ENSMUST00000114108,ENSMUST00000114094
6436	1	201	3	63492477	284738	63492477	63801229	-0.05	0.771	0.00	1.00	Y	Y	Y	Y	Y	Y	Y	Y	Y	Y	ENSMUST00000027103,ENSMUST00000114094,ENSMUST00000114108
6437	1	201	4	63492477	323365	63492477	63815841	-0.02	0.708	0.00	1.00	Y	Y	Y	Y	Y	Y	Y	Y	Y	Y	ENSMUST00000114108,ENSMUST00000027102,ENSMUST00000027103,ENSMUST00000114094
6438	1	201	5	63492477	518824	63492477	64015573	-0.01	0.675	0.00	1.00	Y	Y	Y	Y	Y	Y	Y	Y	Y	Y	ENSMUST00000061282,ENSMUST00000114108,ENSMUST00000027102,ENSMUST00000027103,ENSMUST00000114094
6439	1	201	6	63492477	675589	63492477	64168065	-0.01	0.629	0.00	1.00	Y	Y	Y	Y	Y	Y	Y	Y	Y	Y	ENSMUST00000114094,ENSMUST00000114108,ENSMUST00000027102,ENSMUST00000114086,ENSMUST00000061282,ENSMUST00000027103
6440	1	201	7	63492477	1086901	63492477	64651121	0.01	0.398	0.00	1.00	Y	Y	Y	Y	Y	Y	Y	Y	Y	Y	ENSMUST00000027102,ENSMUST00000061282,ENSMUST00000114086,ENSMUST00000049932,ENSMUST00000027103,ENSMUST00000114094,ENSMUST00000114108
6441	1	201	8	63492477	1171266	63492477	64663742	0.01	0.436	0.00	1.00	Y	Y	Y	Y	Y	Y	Y	Y	Y	Y	ENSMUST00000114108,ENSMUST00000114094,ENSMUST00000027103,ENSMUST00000114086,ENSMUST00000061282,ENSMUST00000027102,ENSMUST00000053469,ENSMUST00000049932
6442	1	201	9	63492477	1244552	63492477	64772218	0.00	0.648	0.00	1.00	Y	Y	Y	Y	Y	Y	Y	Y	Y	Y	ENSMUST00000114086,ENSMUST00000049932,ENSMUST00000061282,ENSMUST00000114094,ENSMUST00000114108,ENSMUST00000027102,ENSMUST00000027103,ENSMUST00000053469,ENSMUST00000114077
6443	1	201	10	63492477	1291848	63492477	64784324	0.00	0.657	0.00	1.00	Y	Y	Y	Y	Y	Y	Y	Y	Y	Y	ENSMUST00000027102,ENSMUST00000027103,ENSMUST00000114094,ENSMUST00000114108,ENSMUST00000049932,ENSMUST00000114086,ENSMUST00000061282,ENSMUST00000114077,ENSMUST00000053469,ENSMUST00000063982
6464	1	202	2	63776892	323	63745400	63801229	0.00	0.298	0.00	1.00	Y	Y	Y	Y	Y	Y	Y	Y	Y	Y	ENSMUST00000114094,ENSMUST00000027103
6465	1	202	3	63776892	38950	63745400	63815841	0.00	0.448	0.00	1.00	Y	Y	Y	Y	Y	Y	Y	Y	Y	Y	ENSMUST00000114094,ENSMUST00000027102,ENSMUST00000027103
6466	1	202	4	63776892	234409	63745400	64015573	0.00	0.508	0.00	1.00	Y	Y	Y	Y	Y	Y	Y	Y	Y	Y	ENSMUST00000114094,ENSMUST00000027103,ENSMUST00000027102,ENSMUST00000061282
6467	1	202	5	63776892	391174	63745400	64168065	-0.01	0.619	0.00	1.00	Y	Y	Y	Y	Y	Y	Y	Y	Y	Y	ENSMUST00000027102,ENSMUST00000027103,ENSMUST00000114094,ENSMUST00000061282,ENSMUST00000114086
6468	1	202	6	63776892	802486	63745400	64651121	0.02	0.358	0.00	1.00	Y	Y	Y	Y	Y	Y	Y	Y	Y	Y	ENSMUST00000049932,ENSMUST00000114086,ENSMUST00000061282,ENSMUST00000027102,ENSMUST00000027103,ENSMUST00000114094
6469	1	202	7	63776892	886851	63745400	64663742	0.01	0.402	0.00	1.00	Y	Y	Y	Y	Y	Y	Y	Y	Y	Y	ENSMUST00000061282,ENSMUST00000027102,ENSMUST00000027103,ENSMUST00000114094,ENSMUST00000053469,ENSMUST00000049932,ENSMUST00000114086
6470	1	202	8	63776892	960137	63745400	64772218	0.00	0.566	0.00	1.00	Y	Y	Y	Y	Y	Y	Y	Y	Y	Y	ENSMUST00000049932,ENSMUST00000114086,ENSMUST00000114094,ENSMUST00000027103,ENSMUST00000061282,ENSMUST00000027102,ENSMUST00000114077,ENSMUST00000053469
6471	1	202	9	63776892	1007433	63745400	64784324	0.00	0.583	0.00	1.00	Y	Y	Y	Y	Y	Y	Y	Y	Y	Y	ENSMUST00000027103,ENSMUST00000114094,ENSMUST00000027102,ENSMUST00000049932,ENSMUST00000061282,ENSMUST00000114086,ENSMUST00000063982,ENSMUST00000053469,ENSMUST00000114077
6472	1	202	10	63776892	1226507	63745400	65003398	0.00	0.597	0.00	1.00	Y	Y	Y	Y	Y	Y	Y	Y	Y	Y	ENSMUST00000114077,ENSMUST00000027103,ENSMUST00000053469,ENSMUST00000114094,ENSMUST00000027102,ENSMUST00000049932,ENSMUST00000061282,ENSMUST00000114086,ENSMUST00000097713,ENSMUST00000063982
6492	1	203	2	63777214	38628	63777214	63815841	0.00	0.298	0.00	1.00	Y	Y	Y	Y	Y	Y	Y	Y	Y	Y	ENSMUST00000027102,ENSMUST00000027103
6493	1	203	3	63777214	234087	63777214	64015573	0.00	0.448	0.00	1.00	Y	Y	Y	Y	Y	Y	Y	Y	Y	Y	ENSMUST00000027103,ENSMUST00000027102,ENSMUST00000061282
6494	1	203	4	63777214	390852	63777214	64168065	0.00	0.508	0.00	1.00	Y	Y	Y	Y	Y	Y	Y	Y	Y	Y	ENSMUST00000114086,ENSMUST00000027102,ENSMUST00000027103,ENSMUST00000061282
6495	1	203	5	63777214	802164	63777214	64651121	0.03	0.315	0.00	1.00	Y	Y	Y	Y	Y	Y	Y	Y	Y	Y	ENSMUST00000027102,ENSMUST00000027103,ENSMUST00000061282,ENSMUST00000114086,ENSMUST00000049932
6496	1	203	6	63777214	886529	63777214	64663742	0.02	0.368	0.00	1.00	Y	Y	Y	Y	Y	Y	Y	Y	Y	Y	ENSMUST00000061282,ENSMUST00000027102,ENSMUST00000027103,ENSMUST00000053469,ENSMUST00000114086,ENSMUST00000049932
6497	1	203	7	63777214	959815	63777214	64772218	0.01	0.482	0.00	1.00	Y	Y	Y	Y	Y	Y	Y	Y	Y	Y	ENSMUST00000027103,ENSMUST00000114077,ENSMUST00000027102,ENSMUST00000053469,ENSMUST00000049932,ENSMUST00000061282,ENSMUST00000114086
6498	1	203	8	63777214	1007111	63777214	64784324	0.01	0.510	0.00	1.00	Y	Y	Y	Y	Y	Y	Y	Y	Y	Y	ENSMUST00000063982,ENSMUST00000027102,ENSMUST00000027103,ENSMUST00000053469,ENSMUST00000049932,ENSMUST00000114077,ENSMUST00000114086,ENSMUST00000061282
6499	1	203	9	63777214	1226185	63777214	65003398	0.00	0.543	0.00	1.00	Y	Y	Y	Y	Y	Y	Y	Y	Y	Y	ENSMUST00000027103,ENSMUST00000027102,ENSMUST00000061282,ENSMUST00000114086,ENSMUST00000049932,ENSMUST00000053469,ENSMUST00000114077,ENSMUST00000097713,ENSMUST00000063982
6500	1	203	10	63777214	1302109	63777214	65079322	0.01	0.412	0.00	1.00	Y	Y	Y	Y	Y	Y	Y	Y	Y	Y	ENSMUST00000049932,ENSMUST00000114086,ENSMUST00000061282,ENSMUST00000027102,ENSMUST00000027103,ENSMUST00000114077,ENSMUST00000053469,ENSMUST00000097713,ENSMUST00000063982,ENSMUST00000069142
6520	1	204	2	63815841	195460	63801480	64015573	0.00	0.298	0.00	1.00	Y	Y	Y	Y	Y	Y	Y	Y	Y	Y	ENSMUST00000027102,ENSMUST00000061282
6521	1	204	3	63815841	352225	63801480	64168065	0.00	0.448	0.00	1.00	Y	Y	Y	Y	Y	Y	Y	Y	Y	Y	ENSMUST00000061282,ENSMUST00000027102,ENSMUST00000114086
6522	1	204	4	63815841	763537	63801480	64651121	0.05	0.247	0.00	1.00	Y	Y	Y	Y	Y	Y	Y	Y	Y	Y	ENSMUST00000049932,ENSMUST00000114086,ENSMUST00000061282,ENSMUST00000027102
6523	1	204	5	63815841	847902	63801480	64663742	0.03	0.315	0.00	1.00	Y	Y	Y	Y	Y	Y	Y	Y	Y	Y	ENSMUST00000053469,ENSMUST00000027102,ENSMUST00000061282,ENSMUST00000049932,ENSMUST00000114086
6524	1	204	6	63815841	921188	63801480	64772218	0.01	0.450	0.00	1.00	Y	Y	Y	Y	Y	Y	Y	Y	Y	Y	ENSMUST00000053469,ENSMUST00000049932,ENSMUST00000114086,ENSMUST00000061282,ENSMUST00000027102,ENSMUST00000114077
6525	1	204	7	63815841	968484	63801480	64784324	0.01	0.482	0.00	1.00	Y	Y	Y	Y	Y	Y	Y	Y	Y	Y	ENSMUST00000063982,ENSMUST00000114077,ENSMUST00000053469,ENSMUST00000027102,ENSMUST00000049932,ENSMUST00000114086,ENSMUST00000061282
6526	1	204	8	63815841	1187558	63801480	65003398	0.00	0.520	0.00	1.00	Y	Y	Y	Y	Y	Y	Y	Y	Y	Y	ENSMUST00000027102,ENSMUST00000049932,ENSMUST00000114086,ENSMUST00000061282,ENSMUST00000114077,ENSMUST00000053469,ENSMUST00000063982,ENSMUST00000097713
6527	1	204	9	63815841	1263482	63801480	65079322	0.02	0.374	0.00	1.00	Y	Y	Y	Y	Y	Y	Y	Y	Y	Y	ENSMUST00000049932,ENSMUST00000114086,ENSMUST00000061282,ENSMUST00000027102,ENSMUST00000069142,ENSMUST00000053469,ENSMUST00000097713,ENSMUST00000063982,ENSMUST00000114077
6528	1	204	10	63815841	1294172	63801480	65110012	0.01	0.401	0.00	1.00	Y	Y	Y	Y	Y	Y	Y	Y	Y	Y	ENSMUST00000045028,ENSMUST00000069142,ENSMUST00000097713,ENSMUST00000063982,ENSMUST00000114077,ENSMUST00000053469,ENSMUST00000049932,ENSMUST00000114086,ENSMUST00000061282,ENSMUST00000027102
6547	1	205	2	64011300	156766	64011300	64168065	0.00	0.298	0.00	1.00	Y	Y	Y	Y	Y	Y	Y	Y	Y	Y	ENSMUST00000114086,ENSMUST00000061282
6548	1	205	3	64011300	568078	64011300	64651121	0.09	0.161	0.00	1.00	Y	Y	Y	Y	Y	Y	Y	Y	Y	Y	ENSMUST00000049932,ENSMUST00000114086,ENSMUST00000061282
6549	1	205	4	64011300	652443	64011300	64663742	0.05	0.247	0.00	1.00	Y	Y	Y	Y	Y	Y	Y	Y	Y	Y	ENSMUST00000114086,ENSMUST00000053469,ENSMUST00000049932,ENSMUST00000061282
6550	1	205	5	64011300	725729	64011300	64772218	0.01	0.411	0.00	1.00	Y	Y	Y	Y	Y	Y	Y	Y	Y	Y	ENSMUST00000049932,ENSMUST00000114086,ENSMUST00000061282,ENSMUST00000114077,ENSMUST00000053469
6551	1	205	6	64011300	773025	64011300	64784324	0.01	0.450	0.00	1.00	Y	Y	Y	Y	Y	Y	Y	Y	Y	Y	ENSMUST00000063982,ENSMUST00000114077,ENSMUST00000053469,ENSMUST00000049932,ENSMUST00000061282,ENSMUST00000114086
6552	1	205	7	64011300	992099	64011300	65003398	0.01	0.494	0.00	1.00	Y	Y	Y	Y	Y	Y	Y	Y	Y	Y	ENSMUST00000097713,ENSMUST00000063982,ENSMUST00000114077,ENSMUST00000049932,ENSMUST00000053469,ENSMUST00000114086,ENSMUST00000061282
6553	1	205	8	64011300	1068023	64011300	65079322	0.02	0.332	0.00	1.00	Y	Y	Y	Y	Y	Y	Y	Y	Y	Y	ENSMUST00000061282,ENSMUST00000114086,ENSMUST00000069142,ENSMUST00000097713,ENSMUST00000063982,ENSMUST00000053469,ENSMUST00000114077,ENSMUST00000049932
6554	1	205	9	64011300	1098713	64011300	65110012	0.02	0.362	0.00	1.00	Y	Y	Y	Y	Y	Y	Y	Y	Y	Y	ENSMUST00000061282,ENSMUST00000114086,ENSMUST00000049932,ENSMUST00000114077,ENSMUST00000053469,ENSMUST00000063982,ENSMUST00000045028,ENSMUST00000097713,ENSMUST00000069142
6555	1	205	10	64011300	1108796	64011300	65120095	0.03	0.208	0.00	1.00	Y	Y	Y	Y	Y	Y	Y	Y	Y	Y	ENSMUST00000069142,ENSMUST00000063982,ENSMUST00000097713,ENSMUST00000045028,ENSMUST00000114064,ENSMUST00000114077,ENSMUST00000053469,ENSMUST00000049932,ENSMUST00000114086,ENSMUST00000061282
6575	1	206	2	64168065	411313	64076020	64651121	0.27	0.065	0.00	1.00	Y	Y	Y	Y	Y	Y	Y	Y	Y	Y	ENSMUST00000114086,ENSMUST00000049932
6576	1	206	3	64168065	495678	64076020	64663742	0.09	0.161	0.00	1.00	Y	Y	Y	Y	Y	Y	Y	Y	Y	Y	ENSMUST00000053469,ENSMUST00000049932,ENSMUST00000114086
6577	1	206	4	64168065	568964	64076020	64772218	0.02	0.358	0.00	1.00	Y	Y	Y	Y	Y	Y	Y	Y	Y	Y	ENSMUST00000114086,ENSMUST00000053469,ENSMUST00000114077,ENSMUST00000049932
6578	1	206	5	64168065	616260	64076020	64784324	0.01	0.411	0.00	1.00	Y	Y	Y	Y	Y	Y	Y	Y	Y	Y	ENSMUST00000063982,ENSMUST00000114077,ENSMUST00000049932,ENSMUST00000053469,ENSMUST00000114086
6579	1	206	6	64168065	835334	64076020	65003398	0.01	0.464	0.00	1.00	Y	Y	Y	Y	Y	Y	Y	Y	Y	Y	ENSMUST00000114086,ENSMUST00000097713,ENSMUST00000063982,ENSMUST00000049932,ENSMUST00000114077,ENSMUST00000053469
6580	1	206	7	64168065	911258	64076020	65079322	0.03	0.286	0.00	1.00	Y	Y	Y	Y	Y	Y	Y	Y	Y	Y	ENSMUST00000069142,ENSMUST00000097713,ENSMUST00000063982,ENSMUST00000114077,ENSMUST00000053469,ENSMUST00000114086,ENSMUST00000049932
6581	1	206	8	64168065	941948	64076020	65110012	0.02	0.320	0.00	1.00	Y	Y	Y	Y	Y	Y	Y	Y	Y	Y	ENSMUST00000114086,ENSMUST00000114077,ENSMUST00000069142,ENSMUST00000053469,ENSMUST00000049932,ENSMUST00000097713,ENSMUST00000063982,ENSMUST00000045028
6582	1	206	9	64168065	952031	64076020	65120095	0.04	0.168	0.00	1.00	Y	Y	Y	Y	Y	Y	Y	Y	Y	Y	ENSMUST00000069142,ENSMUST00000045028,ENSMUST00000114064,ENSMUST00000097713,ENSMUST00000053469,ENSMUST00000049932,ENSMUST00000063982,ENSMUST00000114077,ENSMUST00000114086
6583	1	206	10	64168065	960798	64076020	65128862	0.05	0.073	0.00	1.00	Y	Y	Y	Y	Y	Y	Y	Y	Y	Y	ENSMUST00000063982,ENSMUST00000114077,ENSMUST00000053469,ENSMUST00000049932,ENSMUST00000114086,ENSMUST00000027090,ENSMUST00000114064,ENSMUST00000045028,ENSMUST00000069142,ENSMUST00000097713
6603	1	207	2	64579377	84366	64579377	64663742	0.00	0.298	0.00	1.00	Y	Y	Y	Y	Y	Y	Y	Y	Y	Y	ENSMUST00000053469,ENSMUST00000049932
6604	1	207	3	64579377	157652	64579377	64772218	-0.02	0.686	0.00	1.00	Y	Y	Y	Y	Y	Y	Y	Y	Y	Y	ENSMUST00000114077,ENSMUST00000053469,ENSMUST00000049932
6605	1	207	4	64579377	204948	64579377	64784324	-0.01	0.630	0.00	1.00	Y	Y	Y	Y	Y	Y	Y	Y	Y	Y	ENSMUST00000114077,ENSMUST00000053469,ENSMUST00000049932,ENSMUST00000063982
6606	1	207	5	64579377	424022	64579377	65003398	-0.02	0.704	0.00	1.00	Y	Y	Y	Y	Y	Y	Y	Y	Y	Y	ENSMUST00000114077,ENSMUST00000053469,ENSMUST00000049932,ENSMUST00000097713,ENSMUST00000063982
6607	1	207	6	64579377	499946	64579377	65079322	0.01	0.444	0.00	1.00	Y	Y	Y	Y	Y	Y	Y	Y	Y	Y	ENSMUST00000114077,ENSMUST00000053469,ENSMUST00000049932,ENSMUST00000063982,ENSMUST00000069142,ENSMUST00000097713
6608	1	207	7	64579377	530636	64579377	65110012	0.01	0.431	0.00	1.00	Y	Y	Y	Y	Y	Y	Y	Y	Y	Y	ENSMUST00000069142,ENSMUST00000097713,ENSMUST00000049932,ENSMUST00000063982,ENSMUST00000114077,ENSMUST00000053469,ENSMUST00000045028
6609	1	207	8	64579377	540719	64579377	65120095	0.03	0.211	0.00	1.00	Y	Y	Y	Y	Y	Y	Y	Y	Y	Y	ENSMUST00000045028,ENSMUST00000069142,ENSMUST00000097713,ENSMUST00000063982,ENSMUST00000114077,ENSMUST00000053469,ENSMUST00000114064,ENSMUST00000049932
6610	1	207	9	64579377	549486	64579377	65128862	0.06	0.071	0.00	1.00	Y	Y	Y	Y	Y	Y	Y	Y	Y	Y	ENSMUST00000049932,ENSMUST00000027090,ENSMUST00000063982,ENSMUST00000114077,ENSMUST00000053469,ENSMUST00000069142,ENSMUST00000114064,ENSMUST00000097713,ENSMUST00000045028
6611	1	207	10	64579377	570548	64579377	65149924	0.07	0.037	0.06	1.00	Y	Y	Y	Y	Y	Y	Y	Y	Y	Y	ENSMUST00000097713,ENSMUST00000063982,ENSMUST00000114077,ENSMUST00000053469,ENSMUST00000049932,ENSMUST00000069142,ENSMUST00000061497,ENSMUST00000114064,ENSMUST00000027090,ENSMUST00000045028
6636	1	208	2	64663742	73287	64653053	64772218	0.00	0.298	0.00	1.00	Y	Y	Y	Y	Y	Y	Y	Y	Y	Y	ENSMUST00000114077,ENSMUST00000053469
6637	1	208	3	64663742	120583	64653053	64784324	0.00	0.448	0.00	1.00	Y	Y	Y	Y	Y	Y	Y	Y	Y	Y	ENSMUST00000063982,ENSMUST00000114077,ENSMUST00000053469
6638	1	208	4	64663742	339657	64653053	65003398	0.01	0.455	0.00	1.00	Y	Y	Y	Y	Y	Y	Y	Y	Y	Y	ENSMUST00000053469,ENSMUST00000114077,ENSMUST00000063982,ENSMUST00000097713
6639	1	208	5	64663742	415581	64653053	65079322	0.04	0.255	0.00	1.00	Y	Y	Y	Y	Y	Y	Y	Y	Y	Y	ENSMUST00000069142,ENSMUST00000097713,ENSMUST00000063982,ENSMUST00000114077,ENSMUST00000053469
6640	1	208	6	64663742	446271	64653053	65110012	0.01	0.415	0.00	1.00	Y	Y	Y	Y	Y	Y	Y	Y	Y	Y	ENSMUST00000114077,ENSMUST00000053469,ENSMUST00000063982,ENSMUST00000097713,ENSMUST00000045028,ENSMUST00000069142
6641	1	208	7	64663742	456354	64653053	65120095	0.04	0.191	0.00	1.00	Y	Y	Y	Y	Y	Y	Y	Y	Y	Y	ENSMUST00000063982,ENSMUST00000053469,ENSMUST00000114077,ENSMUST00000045028,ENSMUST00000069142,ENSMUST00000097713,ENSMUST00000114064
6642	1	208	8	64663742	465121	64653053	65128862	0.07	0.062	0.00	1.00	Y	Y	Y	Y	Y	Y	Y	Y	Y	Y	ENSMUST00000114064,ENSMUST00000045028,ENSMUST00000069142,ENSMUST00000097713,ENSMUST00000063982,ENSMUST00000114077,ENSMUST00000053469,ENSMUST00000027090
6643	1	208	9	64663742	486183	64653053	65149924	0.08	0.027	0.08	1.00	Y	Y	Y	Y	Y	Y	Y	Y	Y	Y	ENSMUST00000114064,ENSMUST00000045028,ENSMUST00000069142,ENSMUST00000097713,ENSMUST00000063982,ENSMUST00000114077,ENSMUST00000053469,ENSMUST00000061497,ENSMUST00000027090
6644	1	208	10	64663742	506026	64653053	65169767	0.06	0.043	0.06	1.00	Y	Y	Y	Y	Y	Y	Y	Y	Y	Y	ENSMUST00000114077,ENSMUST00000053469,ENSMUST00000027090,ENSMUST00000063982,ENSMUST00000114064,ENSMUST00000097713,ENSMUST00000045028,ENSMUST00000069142,ENSMUST00000050047,ENSMUST00000061497
6667	1	209	2	64737028	47297	64737028	64784324	0.00	0.298	0.00	1.00	Y	Y	Y	Y	Y	Y	Y	Y	Y	Y	ENSMUST00000114077,ENSMUST00000063982
6668	1	209	3	64737028	266371	64737028	65003398	0.02	0.388	0.00	1.00	Y	Y	Y	Y	Y	Y	Y	Y	Y	Y	ENSMUST00000097713,ENSMUST00000063982,ENSMUST00000114077
6669	1	209	4	64737028	342295	64737028	65079322	0.06	0.184	0.00	1.00	Y	Y	Y	Y	Y	Y	Y	Y	Y	Y	ENSMUST00000063982,ENSMUST00000114077,ENSMUST00000069142,ENSMUST00000097713
6670	1	209	5	64737028	372985	64737028	65110012	0.02	0.370	0.00	1.00	Y	Y	Y	Y	Y	Y	Y	Y	Y	Y	ENSMUST00000114077,ENSMUST00000069142,ENSMUST00000097713,ENSMUST00000063982,ENSMUST00000045028
6671	1	209	6	64737028	383068	64737028	65120095	0.06	0.141	0.00	1.00	Y	Y	Y	Y	Y	Y	Y	Y	Y	Y	ENSMUST00000045028,ENSMUST00000069142,ENSMUST00000097713,ENSMUST00000063982,ENSMUST00000114077,ENSMUST00000114064
6672	1	209	7	64737028	391835	64737028	65128862	0.09	0.037	0.09	1.00	Y	Y	Y	Y	Y	Y	Y	Y	Y	Y	ENSMUST00000027090,ENSMUST00000114064,ENSMUST00000045028,ENSMUST00000069142,ENSMUST00000114077,ENSMUST00000097713,ENSMUST00000063982
6673	1	209	8	64737028	412897	64737028	65149924	0.10	0.015	0.10	1.00	Y	Y	Y	Y	Y	Y	Y	Y	Y	Y	ENSMUST00000069142,ENSMUST00000045028,ENSMUST00000027090,ENSMUST00000114064,ENSMUST00000061497,ENSMUST00000097713,ENSMUST00000114077,ENSMUST00000063982
6674	1	209	9	64737028	432740	64737028	65169767	0.08	0.027	0.08	1.00	Y	Y	Y	Y	Y	Y	Y	Y	Y	Y	ENSMUST00000063982,ENSMUST00000114077,ENSMUST00000097713,ENSMUST00000069142,ENSMUST00000027090,ENSMUST00000114064,ENSMUST00000045028,ENSMUST00000050047,ENSMUST00000061497
6675	1	209	10	64737028	488613	64737028	65225640	0.06	0.063	0.00	1.00	Y	Y	Y	Y	Y	Y	Y	Y	Y	Y	ENSMUST00000114077,ENSMUST00000097713,ENSMUST00000063982,ENSMUST00000027090,ENSMUST00000114064,ENSMUST00000045028,ENSMUST00000069142,ENSMUST00000061497,ENSMUST00000097709,ENSMUST00000050047
6701	1	210	2	64784324	219075	64780986	65003398	0.00	0.298	0.00	1.00	Y	Y	Y	Y	Y	Y	Y	Y	Y	Y	ENSMUST00000063982,ENSMUST00000097713
6702	1	210	3	64784324	294999	64780986	65079322	0.04	0.320	0.00	1.00	Y	Y	Y	Y	Y	Y	Y	Y	Y	Y	ENSMUST00000069142,ENSMUST00000097713,ENSMUST00000063982
6703	1	210	4	64784324	325689	64780986	65110012	-0.01	0.655	0.00	1.00	Y	Y	Y	Y	Y	Y	Y	Y	Y	Y	ENSMUST00000045028,ENSMUST00000097713,ENSMUST00000063982,ENSMUST00000069142
6704	1	210	5	64784324	335772	64780986	65120095	0.03	0.270	0.00	1.00	Y	Y	Y	Y	Y	Y	Y	Y	Y	Y	ENSMUST00000069142,ENSMUST00000097713,ENSMUST00000063982,ENSMUST00000045028,ENSMUST00000114064
6705	1	210	6	64784324	344539	64780986	65128862	0.09	0.051	0.00	1.00	Y	Y	Y	Y	Y	Y	Y	Y	Y	Y	ENSMUST00000027090,ENSMUST00000114064,ENSMUST00000069142,ENSMUST00000045028,ENSMUST00000097713,ENSMUST00000063982
6706	1	210	7	64784324	365601	64780986	65149924	0.12	0.013	0.12	1.00	Y	Y	Y	Y	Y	Y	Y	Y	Y	Y	ENSMUST00000045028,ENSMUST00000069142,ENSMUST00000097713,ENSMUST00000063982,ENSMUST00000114064,ENSMUST00000061497,ENSMUST00000027090
6707	1	210	8	64784324	385444	64780986	65169767	0.09	0.025	0.09	1.00	Y	Y	Y	Y	Y	Y	Y	Y	Y	Y	ENSMUST00000045028,ENSMUST00000069142,ENSMUST00000097713,ENSMUST00000063982,ENSMUST00000061497,ENSMUST00000027090,ENSMUST00000114064,ENSMUST00000050047
6708	1	210	9	64784324	441317	64780986	65225640	0.06	0.066	0.00	1.00	Y	Y	Y	Y	Y	Y	Y	Y	Y	Y	ENSMUST00000097709,ENSMUST00000050047,ENSMUST00000061497,ENSMUST00000097713,ENSMUST00000063982,ENSMUST00000027090,ENSMUST00000069142,ENSMUST00000045028,ENSMUST00000114064
6709	1	210	10	64784324	448935	64780986	65325270	0.06	0.051	0.00	1.00	Y	Y	Y	Y	Y	Y	Y	Y	Y	Y	ENSMUST00000097713,ENSMUST00000069142,ENSMUST00000063982,ENSMUST00000114064,ENSMUST00000045028,ENSMUST00000114042,ENSMUST00000061497,ENSMUST00000027090,ENSMUST00000097709,ENSMUST00000050047
6734	1	211	2	65003398	75925	64835694	65079322	0.11	0.190	0.00	1.00	Y	Y	Y	Y	Y	Y	Y	Y	Y	Y	ENSMUST00000069142,ENSMUST00000097713
6735	1	211	3	65003398	106615	64835694	65110012	-0.03	0.713	0.00	1.00	Y	Y	Y	Y	Y	Y	Y	Y	Y	Y	ENSMUST00000069142,ENSMUST00000045028,ENSMUST00000097713
6736	1	211	4	65003398	116698	64835694	65120095	0.06	0.200	0.00	1.00	Y	Y	Y	Y	Y	Y	Y	Y	Y	Y	ENSMUST00000097713,ENSMUST00000069142,ENSMUST00000114064,ENSMUST00000045028
6737	1	211	5	65003398	125465	64835694	65128862	0.14	0.024	0.13	1.00	Y	Y	Y	Y	Y	Y	Y	Y	Y	Y	ENSMUST00000027090,ENSMUST00000114064,ENSMUST00000097713,ENSMUST00000045028,ENSMUST00000069142
6738	1	211	6	65003398	146527	64835694	65149924	0.17	0.005	0.17	1.00	Y	Y	Y	Y	Y	Y	Y	Y	Y	Y	ENSMUST00000069142,ENSMUST00000097713,ENSMUST00000061497,ENSMUST00000027090,ENSMUST00000114064,ENSMUST00000045028
6739	1	211	7	65003398	166370	64835694	65169767	0.12	0.013	0.12	1.00	Y	Y	Y	Y	Y	Y	Y	Y	Y	Y	ENSMUST00000045028,ENSMUST00000069142,ENSMUST00000097713,ENSMUST00000027090,ENSMUST00000114064,ENSMUST00000050047,ENSMUST00000061497
6740	1	211	8	65003398	222243	64835694	65225640	0.08	0.042	0.07	1.00	Y	Y	Y	Y	Y	Y	Y	Y	Y	Y	ENSMUST00000027090,ENSMUST00000061497,ENSMUST00000050047,ENSMUST00000114064,ENSMUST00000045028,ENSMUST00000069142,ENSMUST00000097713,ENSMUST00000097709
6741	1	211	9	65003398	229861	64835694	65325270	0.08	0.033	0.07	1.00	Y	Y	Y	Y	Y	Y	Y	Y	Y	Y	ENSMUST00000114064,ENSMUST00000045028,ENSMUST00000069142,ENSMUST00000097713,ENSMUST00000097709,ENSMUST00000050047,ENSMUST00000027090,ENSMUST00000061497,ENSMUST00000114042
6742	1	211	10	65003398	354433	64835694	65435818	0.09	0.013	0.09	1.00	Y	Y	Y	Y	Y	Y	Y	Y	Y	Y	ENSMUST00000061497,ENSMUST00000027090,ENSMUST00000114064,ENSMUST00000045028,ENSMUST00000069142,ENSMUST00000097713,ENSMUST00000050047,ENSMUST00000027083,ENSMUST00000097709,ENSMUST00000114042
6770	1	212	2	65079322	30691	65059659	65110012	-0.21	0.921	0.00	1.00	Y	Y	Y	Y	Y	Y	Y	Y	Y	Y	ENSMUST00000045028,ENSMUST00000069142
6771	1	212	3	65079322	40774	65059659	65120095	0.00	0.441	0.00	1.00	Y	Y	Y	Y	Y	Y	Y	Y	Y	Y	ENSMUST00000069142,ENSMUST00000045028,ENSMUST00000114064
6772	1	212	4	65079322	49541	65059659	65128862	0.14	0.044	0.13	1.00	Y	Y	Y	Y	Y	Y	Y	Y	Y	Y	ENSMUST00000069142,ENSMUST00000027090,ENSMUST00000114064,ENSMUST00000045028
6773	1	212	5	65079322	70603	65059659	65149924	0.17	0.011	0.17	1.00	Y	Y	Y	Y	Y	Y	Y	Y	Y	Y	ENSMUST00000027090,ENSMUST00000114064,ENSMUST00000045028,ENSMUST00000069142,ENSMUST00000061497
6774	1	212	6	65079322	90446	65059659	65169767	0.11	0.027	0.11	1.00	Y	Y	Y	Y	Y	Y	Y	Y	Y	Y	ENSMUST00000061497,ENSMUST00000027090,ENSMUST00000114064,ENSMUST00000045028,ENSMUST00000050047,ENSMUST00000069142
6775	1	212	7	65079322	146319	65059659	65225640	0.06	0.088	0.00	1.00	Y	Y	Y	Y	Y	Y	Y	Y	Y	Y	ENSMUST00000097709,ENSMUST00000069142,ENSMUST00000061497,ENSMUST00000050047,ENSMUST00000027090,ENSMUST00000114064,ENSMUST00000045028
6776	1	212	8	65079322	153937	65059659	65325270	0.07	0.065	0.00	1.00	Y	Y	Y	Y	Y	Y	Y	Y	Y	Y	ENSMUST00000114064,ENSMUST00000045028,ENSMUST00000069142,ENSMUST00000027090,ENSMUST00000114042,ENSMUST00000097709,ENSMUST00000061497,ENSMUST00000050047
6777	1	212	9	65079322	278509	65059659	65435818	0.08	0.029	0.08	1.00	Y	Y	Y	Y	Y	Y	Y	Y	Y	Y	ENSMUST00000069142,ENSMUST00000061497,ENSMUST00000027090,ENSMUST00000045028,ENSMUST00000114064,ENSMUST00000027083,ENSMUST00000114042,ENSMUST00000050047,ENSMUST00000097709
6778	1	212	10	65079322	1142565	65059659	66488602	0.07	0.038	0.03	0.40	N	N	Y	N	Y	Y	N	N	N	Y	ENSMUST00000027083,ENSMUST00000114042,ENSMUST00000097709,ENSMUST00000050047,ENSMUST00000061497,ENSMUST00000027090,ENSMUST00000114064,ENSMUST00000045028,ENSMUST00000069142,ENSMUST00000114017
6804	1	213	2	65110012	10084	65108416	65120095	0.35	0.034	0.34	1.00	Y	Y	Y	Y	Y	Y	Y	Y	Y	Y	ENSMUST00000114064,ENSMUST00000045028
6805	1	213	3	65110012	18851	65108416	65128862	0.40	0.002	0.40	1.00	Y	Y	Y	Y	Y	Y	Y	Y	Y	Y	ENSMUST00000027090,ENSMUST00000114064,ENSMUST00000045028
6806	1	213	4	65110012	39913	65108416	65149924	0.37	0.000	0.37	1.00	Y	Y	Y	Y	Y	Y	Y	Y	Y	Y	ENSMUST00000114064,ENSMUST00000045028,ENSMUST00000027090,ENSMUST00000061497
6807	1	213	5	65110012	59756	65108416	65169767	0.22	0.002	0.22	1.00	Y	Y	Y	Y	Y	Y	Y	Y	Y	Y	ENSMUST00000114064,ENSMUST00000045028,ENSMUST00000050047,ENSMUST00000027090,ENSMUST00000061497
6808	1	213	6	65110012	115629	65108416	65225640	0.11	0.030	0.10	1.00	Y	Y	Y	Y	Y	Y	Y	Y	Y	Y	ENSMUST00000097709,ENSMUST00000050047,ENSMUST00000061497,ENSMUST00000027090,ENSMUST00000045028,ENSMUST00000114064
6809	1	213	7	65110012	123247	65108416	65325270	0.11	0.018	0.11	1.00	Y	Y	Y	Y	Y	Y	Y	Y	Y	Y	ENSMUST00000114042,ENSMUST00000061497,ENSMUST00000045028,ENSMUST00000114064,ENSMUST00000027090,ENSMUST00000097709,ENSMUST00000050047
6810	1	213	8	65110012	247819	65108416	65435818	0.12	0.008	0.12	1.00	Y	Y	Y	Y	Y	Y	Y	Y	Y	Y	ENSMUST00000027083,ENSMUST00000045028,ENSMUST00000097709,ENSMUST00000027090,ENSMUST00000050047,ENSMUST00000114064,ENSMUST00000061497,ENSMUST00000114042
6811	1	213	9	65110012	1111875	65108416	66488602	0.11	0.007	0.04	0.40	N	N	Y	N	Y	Y	N	N	N	Y	ENSMUST00000114064,ENSMUST00000045028,ENSMUST00000061497,ENSMUST00000027090,ENSMUST00000097709,ENSMUST00000050047,ENSMUST00000114017,ENSMUST00000114042,ENSMUST00000027083
6812	1	213	10	65110012	1404975	65108416	66557259	0.09	0.014	0.03	0.40	N	N	Y	N	Y	Y	N	N	N	Y	ENSMUST00000061620,ENSMUST00000114017,ENSMUST00000027083,ENSMUST00000045028,ENSMUST00000114042,ENSMUST00000097709,ENSMUST00000027090,ENSMUST00000114064,ENSMUST00000050047,ENSMUST00000061497
6838	1	214	2	65120095	8768	65118107	65128862	0.40	0.021	0.39	1.00	Y	Y	Y	Y	Y	Y	Y	Y	Y	Y	ENSMUST00000027090,ENSMUST00000114064
6839	1	214	3	65120095	29830	65118107	65149924	0.39	0.002	0.39	1.00	Y	Y	Y	Y	Y	Y	Y	Y	Y	Y	ENSMUST00000061497,ENSMUST00000114064,ENSMUST00000027090
6840	1	214	4	65120095	49673	65118107	65169767	0.20	0.014	0.19	1.00	Y	Y	Y	Y	Y	Y	Y	Y	Y	Y	ENSMUST00000114064,ENSMUST00000027090,ENSMUST00000061497,ENSMUST00000050047
6841	1	214	5	65120095	105546	65118107	65225640	0.06	0.140	0.00	1.00	Y	Y	Y	Y	Y	Y	Y	Y	Y	Y	ENSMUST00000114064,ENSMUST00000027090,ENSMUST00000061497,ENSMUST00000050047,ENSMUST00000097709
6842	1	214	6	65120095	113164	65118107	65325270	0.06	0.108	0.00	1.00	Y	Y	Y	Y	Y	Y	Y	Y	Y	Y	ENSMUST00000050047,ENSMUST00000061497,ENSMUST00000027090,ENSMUST00000114064,ENSMUST00000114042,ENSMUST00000097709
6843	1	214	7	65120095	237736	65118107	65435818	0.08	0.043	0.08	1.00	Y	Y	Y	Y	Y	Y	Y	Y	Y	Y	ENSMUST00000027083,ENSMUST00000114042,ENSMUST00000114064,ENSMUST00000027090,ENSMUST00000097709,ENSMUST00000050047,ENSMUST00000061497
6844	1	214	8	65120095	1101792	65118107	66488602	0.08	0.034	0.03	0.40	N	N	Y	N	Y	Y	N	N	N	Y	ENSMUST00000114017,ENSMUST00000027083,ENSMUST00000114042,ENSMUST00000097709,ENSMUST00000061497,ENSMUST00000050047,ENSMUST00000114064,ENSMUST00000027090
6845	1	214	9	65120095	1394892	65118107	66557259	0.06	0.054	0.00	0.40	N	N	Y	N	Y	Y	N	N	N	Y	ENSMUST00000114064,ENSMUST00000097709,ENSMUST00000050047,ENSMUST00000027090,ENSMUST00000061497,ENSMUST00000027083,ENSMUST00000114042,ENSMUST00000061620,ENSMUST00000114017
6846	1	214	10	65120095	1553675	65118107	66743223	0.05	0.079	0.00	0.40	N	N	Y	N	Y	Y	N	N	N	Y	ENSMUST00000027090,ENSMUST00000114064,ENSMUST00000061620,ENSMUST00000050047,ENSMUST00000061497,ENSMUST00000114017,ENSMUST00000097709,ENSMUST00000114042,ENSMUST00000027083,ENSMUST00000050986
6871	1	215	2	65128862	21063	65126803	65149924	0.37	0.026	0.36	1.00	Y	Y	Y	Y	Y	Y	Y	Y	Y	Y	ENSMUST00000027090,ENSMUST00000061497
6872	1	215	3	65128862	40906	65126803	65169767	0.12	0.101	0.00	1.00	Y	Y	Y	Y	Y	Y	Y	Y	Y	Y	ENSMUST00000027090,ENSMUST00000061497,ENSMUST00000050047
6873	1	215	4	65128862	96779	65126803	65225640	0.01	0.412	0.00	1.00	Y	Y	Y	Y	Y	Y	Y	Y	Y	Y	ENSMUST00000050047,ENSMUST00000061497,ENSMUST00000027090,ENSMUST00000097709
6874	1	215	5	65128862	104397	65126803	65325270	0.04	0.254	0.00	1.00	Y	Y	Y	Y	Y	Y	Y	Y	Y	Y	ENSMUST00000114042,ENSMUST00000097709,ENSMUST00000050047,ENSMUST00000061497,ENSMUST00000027090
6875	1	215	6	65128862	228969	65126803	65435818	0.07	0.103	0.00	1.00	Y	Y	Y	Y	Y	Y	Y	Y	Y	Y	ENSMUST00000061497,ENSMUST00000027090,ENSMUST00000050047,ENSMUST00000097709,ENSMUST00000114042,ENSMUST00000027083
6876	1	215	7	65128862	1093025	65126803	66488602	0.07	0.068	0.00	0.40	N	N	Y	N	Y	Y	N	N	N	Y	ENSMUST00000114017,ENSMUST00000027083,ENSMUST00000114042,ENSMUST00000097709,ENSMUST00000050047,ENSMUST00000061497,ENSMUST00000027090
6877	1	215	8	65128862	1386125	65126803	66557259	0.05	0.102	0.00	0.40	N	N	Y	N	Y	Y	N	N	N	Y	ENSMUST00000027083,ENSMUST00000027090,ENSMUST00000114042,ENSMUST00000061497,ENSMUST00000097709,ENSMUST00000050047,ENSMUST00000061620,ENSMUST00000114017
6878	1	215	9	65128862	1544908	65126803	66743223	0.04	0.139	0.00	0.40	N	N	Y	N	Y	Y	N	N	N	Y	ENSMUST00000050986,ENSMUST00000061620,ENSMUST00000027090,ENSMUST00000114017,ENSMUST00000061497,ENSMUST00000027083,ENSMUST00000114042,ENSMUST00000050047,ENSMUST00000097709
6879	1	215	10	65128862	1735259	65126803	66864120	0.03	0.219	0.00	0.40	N	N	Y	N	Y	Y	N	N	N	Y	ENSMUST00000068168,ENSMUST00000050986,ENSMUST00000061620,ENSMUST00000114017,ENSMUST00000097709,ENSMUST00000050047,ENSMUST00000027090,ENSMUST00000061497,ENSMUST00000114042,ENSMUST00000027083
6903	1	216	2	65149924	19844	65146967	65169767	0.00	0.298	0.00	1.00	Y	Y	Y	Y	Y	Y	Y	Y	Y	Y	ENSMUST00000061497,ENSMUST00000050047
6904	1	216	3	65149924	75717	65146967	65225640	-0.08	0.869	0.00	1.00	Y	Y	Y	Y	Y	Y	Y	Y	Y	Y	ENSMUST00000097709,ENSMUST00000061497,ENSMUST00000050047
6905	1	216	4	65149924	83335	65146967	65325270	-0.05	0.850	0.00	1.00	Y	Y	Y	Y	Y	Y	Y	Y	Y	Y	ENSMUST00000050047,ENSMUST00000061497,ENSMUST00000114042,ENSMUST00000097709
6906	1	216	5	65149924	207907	65146967	65435818	0.00	0.502	0.00	1.00	Y	Y	Y	Y	Y	Y	Y	Y	Y	Y	ENSMUST00000061497,ENSMUST00000050047,ENSMUST00000027083,ENSMUST00000114042,ENSMUST00000097709
6907	1	216	6	65149924	1071963	65146967	66488602	0.02	0.317	0.00	0.40	N	N	Y	N	Y	Y	N	N	N	Y	ENSMUST00000027083,ENSMUST00000114017,ENSMUST00000114042,ENSMUST00000097709,ENSMUST00000050047,ENSMUST00000061497
6908	1	216	7	65149924	1365063	65146967	66557259	0.02	0.365	0.00	0.40	N	N	Y	N	Y	Y	N	N	N	Y	ENSMUST00000114017,ENSMUST00000114042,ENSMUST00000027083,ENSMUST00000061620,ENSMUST00000097709,ENSMUST00000050047,ENSMUST00000061497
6909	1	216	8	65149924	1523846	65146967	66743223	0.01	0.406	0.00	0.40	N	N	Y	N	Y	Y	N	N	N	Y	ENSMUST00000061497,ENSMUST00000027083,ENSMUST00000114042,ENSMUST00000097709,ENSMUST00000050047,ENSMUST00000061620,ENSMUST00000114017,ENSMUST00000050986
6910	1	216	9	65149924	1714197	65146967	66864120	0.00	0.526	0.00	0.40	N	N	Y	N	Y	Y	N	N	N	Y	ENSMUST00000050986,ENSMUST00000061620,ENSMUST00000027083,ENSMUST00000114017,ENSMUST00000114042,ENSMUST00000097709,ENSMUST00000068168,ENSMUST00000050047,ENSMUST00000061497
6911	1	216	10	65149924	1759900	65146967	66909823	0.02	0.325	0.00	0.40	N	N	Y	N	Y	Y	N	N	N	Y	ENSMUST00000097709,ENSMUST00000050047,ENSMUST00000061497,ENSMUST00000027083,ENSMUST00000114042,ENSMUST00000114017,ENSMUST00000027153,ENSMUST00000068168,ENSMUST00000061620,ENSMUST00000050986
6934	1	217	2	65169767	55874	65153886	65225640	0.00	0.298	0.00	1.00	Y	Y	Y	Y	Y	Y	Y	Y	Y	Y	ENSMUST00000097709,ENSMUST00000050047
6935	1	217	3	65169767	63492	65153886	65325270	-0.11	0.912	0.00	1.00	Y	Y	Y	Y	Y	Y	Y	Y	Y	Y	ENSMUST00000114042,ENSMUST00000097709,ENSMUST00000050047
6936	1	217	4	65169767	188064	65153886	65435818	-0.04	0.776	0.00	1.00	Y	Y	Y	Y	Y	Y	Y	Y	Y	Y	ENSMUST00000050047,ENSMUST00000097709,ENSMUST00000027083,ENSMUST00000114042
6937	1	217	5	65169767	1052120	65153886	66488602	-0.02	0.687	0.00	0.40	N	N	Y	N	Y	Y	N	N	N	Y	ENSMUST00000114017,ENSMUST00000027083,ENSMUST00000114042,ENSMUST00000097709,ENSMUST00000050047
6938	1	217	6	65169767	1345220	65153886	66557259	-0.01	0.670	0.00	0.40	N	N	Y	N	Y	Y	N	N	N	Y	ENSMUST00000061620,ENSMUST00000114017,ENSMUST00000097709,ENSMUST00000027083,ENSMUST00000114042,ENSMUST00000050047
6939	1	217	7	65169767	1504003	65153886	66743223	-0.01	0.663	0.00	0.40	N	N	Y	N	Y	Y	N	N	N	Y	ENSMUST00000114042,ENSMUST00000050047,ENSMUST00000097709,ENSMUST00000027083,ENSMUST00000114017,ENSMUST00000061620,ENSMUST00000050986
6940	1	217	8	65169767	1694354	65153886	66864120	0.00	0.633	0.00	0.40	N	N	Y	N	Y	Y	N	N	N	Y	ENSMUST00000050047,ENSMUST00000061620,ENSMUST00000114017,ENSMUST00000097709,ENSMUST00000027083,ENSMUST00000114042,ENSMUST00000050986,ENSMUST00000068168
[truncated: 132,196 more rows]
