# Supplementary material for: G-NEST: a gene neighborhood scoring tool to identify co-conserved, co-expressed genes
Source: BMC Bioinformatics. 2012 Sep 28;13:253. doi: 10.1186/1471-2105-13-253 (PMC3575404; doi:10.1186/1471-2105-13-253)
Supplement: Additional file 4 — TNS custom track for UCSC Genome Browser. This custom track can be uploaded, in its compressed form, to the UCSC Genome Browser (http://genome.ucsc.edu/) to view the best TNS associated with each gene in the mouse genome. The “best” TNS is the maximum TNS of all gene neighborhoods that contain the gene. TNSs were computed based on the Microarray Atlas. [file 1471-2105-13-253-S4.gz]

Archive with 1 entries (1 files):
- atlas10g_track_by_gc.csv
