# Supplementary material for: G-NEST: a gene neighborhood scoring tool to identify co-conserved, co-expressed genes
Source: BMC Bioinformatics. 2012 Sep 28;13:253. doi: 10.1186/1471-2105-13-253 (PMC3575404; doi:10.1186/1471-2105-13-253)
Supplement: Additional file 4 — TNS custom track for UCSC Genome Browser. This custom track can be uploaded, in its compressed form, to the UCSC Genome Browser (http://genome.ucsc.edu/) to view the best TNS associated with each gene in the mouse genome. The “best” TNS is the maximum TNS of all gene neighborhoods that contain the gene. TNSs were computed based on the Microarray Atlas. [file 1471-2105-13-253-S4.gz › atlas10g_track_by_gc.csv]

track type=bedGraph name="atlas10g_tracks" description="Total Neighborhood Score (1=good,0=bad)" visibility=full color=0,205,0 altColor=255,140,0 autoScale=off gridDefault=on graphType=points viewLimits=0:1 yLineMark=0.8 yLineOnOff=off windowingFunction=maximum smoothingWindow=off
chr1	4481008	5060366	0.00
chr1	4481008	5592947	0.00
chr1	4481008	6265656	0.00
chr1	4481008	6851021	0.00
chr1	4481008	7163707	0.00
chr1	4481008	9537531	0.00
chr1	4481008	9621173	0.00
chr1	4481008	9690290	0.00
chr1	4481008	9889929	0.00
chr1	4899656	5592947	0.00
chr1	4899656	6265656	0.00
chr1	4899656	6851021	0.00
chr1	4899656	7163707	0.00
chr1	4899656	9537531	0.00
chr1	4899656	9621173	0.00
chr1	4899656	9690290	0.00
chr1	4899656	9889929	0.00
chr1	4899656	9912608	0.00
chr1	5578573	6265656	0.00
chr1	5578573	6851021	0.00
chr1	5578573	7163707	0.00
chr1	5578573	9537531	0.00
chr1	5578573	9621173	0.00
chr1	5578573	9690290	0.00
chr1	5578573	9889929	0.00
chr1	5578573	9912608	0.00
chr1	5578573	9999217	0.00
chr1	6204742	6851021	0.00
chr1	6204742	7163707	0.00
chr1	6204742	9537531	0.00
chr1	6204742	9621173	0.00
chr1	6204742	9690290	0.00
chr1	6204742	9889929	0.00
chr1	6204742	9912608	0.00
chr1	6204742	9999217	0.00
chr1	6204742	10028026	0.00
chr1	6720131	7163707	0.00
chr1	6720131	9537531	0.00
chr1	6720131	9621173	0.00
chr1	6720131	9690290	0.00
chr1	6720131	9889929	0.00
chr1	6720131	9912608	0.00
chr1	6720131	9999217	0.00
chr1	6720131	10028026	0.00
chr1	6720131	10058057	0.00
chr1	7079230	9537531	0.00
chr1	7079230	9621173	0.00
chr1	7079230	9690290	0.00
chr1	7079230	9889929	0.00
chr1	7079230	9912608	0.00
chr1	7079230	9999217	0.00
chr1	7079230	10028026	0.00
chr1	7079230	10058057	0.00
chr1	7079230	10222575	0.00
chr1	9535538	9621173	0.00
chr1	9535538	9690290	0.00
chr1	9535538	9889929	0.00
chr1	9535538	9912608	0.00
chr1	9535538	9999217	0.00
chr1	9535538	10028026	0.00
chr1	9535538	10058057	0.00
chr1	9535538	10222575	0.00
chr1	9535538	10710024	0.00
chr1	9550912	9690290	0.00
chr1	9550912	9889929	0.00
chr1	9550912	9912608	0.00
chr1	9550912	9999217	0.00
chr1	9550912	10028026	0.00
chr1	9550912	10058057	0.00
chr1	9550912	10222575	0.00
chr1	9550912	10710024	0.00
chr1	9550912	11965982	0.00
chr1	9658917	9889929	0.00
chr1	9658917	9912608	0.00
chr1	9658917	9999217	0.00
chr1	9658917	10028026	0.00
chr1	9658917	10058057	0.00
chr1	9658917	10222575	0.00
chr1	9658917	10710024	0.00
chr1	9658917	11965982	0.00
chr1	9658917	12981216	0.00
chr1	9788233	9912608	0.00
chr1	9788233	9999217	0.00
chr1	9788233	10028026	0.00
chr1	9788233	10058057	0.00
chr1	9788233	10222575	0.00
chr1	9788233	10710024	0.00
chr1	9788233	11965982	0.00
chr1	9788233	12981216	0.00
chr1	9788233	13362520	0.00
chr1	9898718	9999217	0.00
chr1	9898718	10028026	0.00
chr1	9898718	10058057	0.00
chr1	9898718	10222575	0.00
chr1	9898718	10710024	0.00
chr1	9898718	11965982	0.00
chr1	9898718	12981216	0.00
chr1	9898718	13362520	0.00
chr1	9898718	13579945	0.00
chr1	9958712	10028026	0.00
chr1	9958712	10058057	0.00
chr1	9958712	10222575	0.00
chr1	9958712	10710024	0.00
chr1	9958712	11965982	0.00
chr1	9958712	12981216	0.00
chr1	9958712	13362520	0.00
chr1	9958712	13579945	0.00
chr1	9958712	14300281	0.00
chr1	10014914	10058057	0.00
chr1	10014914	10222575	0.00
chr1	10014914	10710024	0.00
chr1	10014914	11965982	0.00
chr1	10014914	12981216	0.00
chr1	10014914	13362520	0.00
chr1	10014914	13579945	0.00
chr1	10014914	14300281	0.00
chr1	10014914	14748454	0.00
chr1	10029853	10222575	0.00
chr1	10029853	10710024	0.00
chr1	10029853	11965982	0.00
chr1	10029853	12981216	0.00
chr1	10029853	13362520	0.00
chr1	10029853	13579945	0.00
chr1	10029853	14300281	0.00
chr1	10029853	14748454	0.00
chr1	10029853	14908943	0.00
chr1	10127653	10710024	0.00
chr1	10127653	11965982	0.00
chr1	10127653	12981216	0.00
chr1	10127653	13362520	0.00
chr1	10127653	13579945	0.00
chr1	10127653	14300281	0.00
chr1	10127653	14748454	0.00
chr1	10127653	14908943	0.00
chr1	10127653	15833509	0.00
chr1	10314807	11965982	0.00
chr1	10314807	12981216	0.00
chr1	10314807	13362520	0.00
chr1	10314807	13579945	0.00
chr1	10314807	14300281	0.00
chr1	10314807	14748454	0.00
chr1	10314807	14908943	0.00
chr1	10314807	15833509	0.00
chr1	10314807	16083406	0.00
chr1	11404192	12981216	0.00
chr1	11404192	13362520	0.00
chr1	11404192	13579945	0.00
chr1	11404192	14300281	0.00
chr1	11404192	14748454	0.00
chr1	11404192	14908943	0.00
chr1	11404192	15833509	0.00
chr1	11404192	16083406	0.00
chr1	11404192	16509317	0.00
chr1	12856632	13362520	0.00
chr1	12856632	13579945	0.00
chr1	12856632	14300281	0.00
chr1	12856632	14748454	0.00
chr1	12856632	14908943	0.00
chr1	12856632	15833509	0.00
chr1	12856632	16083406	0.00
chr1	12856632	16509317	0.00
chr1	12856632	16668356	0.00
chr1	13129185	13579945	0.00
chr1	13129185	14300281	0.00
chr1	13129185	14748454	0.00
chr1	13129185	14908943	0.00
chr1	13129185	15833509	0.00
chr1	13129185	16083406	0.00
chr1	13129185	16509317	0.00
chr1	13129185	16668356	0.00
chr1	13129185	16699686	0.00
chr1	13554782	14300281	0.00
chr1	13554782	14748454	0.00
chr1	13554782	14908943	0.00
chr1	13554782	15833509	0.00
chr1	13554782	16083406	0.00
chr1	13554782	16509317	0.00
chr1	13554782	16668356	0.00
chr1	13554782	16699686	0.00
chr1	13554782	17087970	0.00
chr1	14159034	14748454	0.00
chr1	14159034	14908943	0.00
chr1	14159034	15833509	0.00
chr1	14159034	16083406	0.00
chr1	14159034	16509317	0.00
chr1	14159034	16668356	0.00
chr1	14159034	16699686	0.00
chr1	14159034	17087970	0.00
chr1	14159034	17154329	0.00
chr1	14745534	14908943	0.00
chr1	14745534	15833509	0.00
chr1	14745534	16083406	0.00
chr1	14745534	16509317	0.00
chr1	14745534	16668356	0.00
chr1	14745534	16699686	0.00
chr1	14745534	17087970	0.00
chr1	14745534	17154329	0.00
chr1	14745534	17617901	0.00
chr1	14862728	15833509	0.00
chr1	14862728	16083406	0.00
chr1	14862728	16509317	0.00
chr1	14862728	16668356	0.00
chr1	14862728	16699686	0.00
chr1	14862728	17087970	0.00
chr1	14862728	17154329	0.00
chr1	14862728	17617901	0.00
chr1	14862728	17756288	0.00
chr1	15795738	16083406	0.00
chr1	15795738	16509317	0.00
chr1	15795738	16668356	0.00
chr1	15795738	16699686	0.00
chr1	15795738	17087970	0.00
chr1	15795738	17154329	0.00
chr1	15795738	17617901	0.00
chr1	15795738	17756288	0.00
chr1	15795738	18135983	0.00
chr1	16056057	16509317	0.00
chr1	16056057	16668356	0.00
chr1	16056057	16699686	0.00
chr1	16056057	17087970	0.00
chr1	16056057	17154329	0.00
chr1	16056057	17617901	0.00
chr1	16056057	17756288	0.00
chr1	16056057	18135983	0.00
chr1	16056057	18255219	0.00
chr1	16218890	16668356	0.00
chr1	16218890	16699686	0.00
chr1	16218890	17087970	0.00
chr1	16218890	17154329	0.00
chr1	16218890	17617901	0.00
chr1	16218890	17756288	0.00
chr1	16218890	18135983	0.00
chr1	16218890	18255219	0.00
chr1	16218890	19156406	0.00
chr1	16655271	16699686	0.00
chr1	16655271	17087970	0.00
chr1	16655271	17154329	0.00
chr1	16655271	17617901	0.00
chr1	16655271	17756288	0.00
chr1	16655271	18135983	0.00
chr1	16655271	18255219	0.00
chr1	16655271	19156406	0.00
chr1	16655271	19228815	0.00
chr1	16678513	17087970	0.00
chr1	16678513	17154329	0.00
chr1	16678513	17617901	0.00
chr1	16678513	17756288	0.00
chr1	16678513	18135983	0.00
chr1	16678513	18255219	0.00
chr1	16678513	19156406	0.00
chr1	16678513	19228815	0.00
chr1	16678513	20608138	0.00
chr1	16987444	17154329	0.00
chr1	16987444	17617901	0.00
chr1	16987444	17756288	0.00
chr1	16987444	18135983	0.00
chr1	16987444	18255219	0.00
chr1	16987444	19156406	0.00
chr1	16987444	19228815	0.00
chr1	16987444	20608138	0.00
chr1	16987444	20724577	0.00
chr1	17135477	17617901	0.00
chr1	17135477	17756288	0.00
chr1	17135477	18135983	0.00
chr1	17135477	18255219	0.00
chr1	17135477	19156406	0.00
chr1	17135477	19228815	0.00
chr1	17135477	20608138	0.00
chr1	17135477	20724577	0.00
chr1	17135477	20774351	0.00
chr1	17591984	17756288	0.00
chr1	17591984	18135983	0.00
chr1	17591984	18255219	0.00
chr1	17591984	19156406	0.00
chr1	17591984	19228815	0.00
chr1	17591984	20608138	0.00
chr1	17591984	20724577	0.00
chr1	17591984	20774351	0.00
chr1	17591984	20810306	0.00
chr1	17717497	18135983	0.00
chr1	17717497	18255219	0.00
chr1	17717497	19156406	0.00
chr1	17717497	19228815	0.00
chr1	17717497	20608138	0.00
chr1	17717497	20724577	0.00
chr1	17717497	20774351	0.00
chr1	17717497	20810306	0.00
chr1	17717497	20929632	0.00
chr1	18105271	18255219	0.00
chr1	18105271	19156406	0.00
chr1	18105271	19228815	0.00
chr1	18105271	20608138	0.00
chr1	18105271	20724577	0.00
chr1	18105271	20774351	0.00
chr1	18105271	20810306	0.00
chr1	18105271	20929632	0.00
chr1	18105271	20980920	0.00
chr1	18241060	19156406	0.00
chr1	18241060	19228815	0.00
chr1	18241060	20608138	0.00
chr1	18241060	20724577	0.00
chr1	18241060	20774351	0.00
chr1	18241060	20810306	0.00
chr1	18241060	20929632	0.00
chr1	18241060	20980920	0.00
chr1	18241060	21069306	0.00
chr1	19093100	19228815	0.00
chr1	19093100	20608138	0.00
chr1	19093100	20724577	0.00
chr1	19093100	20774351	0.00
chr1	19093100	20810306	0.00
chr1	19093100	20929632	0.00
chr1	19093100	20980920	0.00
chr1	19093100	21069306	0.00
chr1	19093100	21220246	0.00
chr1	19198994	20608138	0.00
chr1	19198994	20724577	0.00
chr1	19198994	20774351	0.00
chr1	19198994	20810306	0.00
chr1	19198994	20929632	0.00
chr1	19198994	20980920	0.00
chr1	19198994	21069306	0.00
chr1	19198994	21220246	0.00
chr1	19198994	21255291	0.00
chr1	20047859	20724577	0.00
chr1	20047859	20774351	0.00
chr1	20047859	20810306	0.00
chr1	20047859	20929632	0.00
chr1	20047859	20980920	0.00
chr1	20047859	21069306	0.00
chr1	20047859	21220246	0.00
chr1	20047859	21255291	0.00
chr1	20047859	21951662	0.00
chr1	20720985	20774351	0.00
chr1	20720985	20810306	0.00
chr1	20720985	20929632	0.00
chr1	20720985	20980920	0.00
chr1	20720985	21069306	0.00
chr1	20720985	21220246	0.00
chr1	20720985	21255291	0.00
chr1	20720985	21951662	0.00
chr1	20720985	22812563	0.00
chr1	20767231	20810306	0.00
chr1	20767231	20929632	0.00
chr1	20767231	20980920	0.00
chr1	20767231	21069306	0.00
chr1	20767231	21220246	0.00
chr1	20767231	21255291	0.00
chr1	20767231	21951662	0.00
chr1	20767231	22812563	0.00
chr1	20767231	23390014	0.00
chr1	20793095	20929632	0.00
chr1	20793095	20980920	0.00
chr1	20793095	21069306	0.00
chr1	20793095	21220246	0.00
chr1	20793095	21255291	0.00
chr1	20793095	21951662	0.00
chr1	20793095	22812563	0.00
chr1	20793095	23390014	0.00
chr1	20793095	23929128	0.00
chr1	20880697	20980920	0.00
chr1	20880697	21069306	0.00
chr1	20880697	21220246	0.00
chr1	20880697	21255291	0.00
chr1	20880697	21951662	0.00
chr1	20880697	22812563	0.00
chr1	20880697	23390014	0.00
chr1	20880697	23929128	0.00
chr1	20880697	24012471	0.00
chr1	20941768	21069306	0.00
chr1	20941768	21220246	0.00
chr1	20941768	21255291	0.00
chr1	20941768	21951662	0.00
chr1	20941768	22812563	0.00
chr1	20941768	23390014	0.00
chr1	20941768	23929128	0.00
chr1	20941768	24012471	0.00
chr1	20941768	24259184	0.00
chr1	20991477	21220246	0.00
chr1	20991477	21255291	0.00
chr1	20991477	21951662	0.00
chr1	20991477	22812563	0.00
chr1	20991477	23390014	0.00
chr1	20991477	23929128	0.00
chr1	20991477	24012471	0.00
chr1	20991477	24259184	0.00
chr1	20991477	24594276	0.00
chr1	21208709	21255291	0.00
chr1	21208709	21951662	0.00
chr1	21208709	22812563	0.00
chr1	21208709	23390014	0.00
chr1	21208709	23929128	0.00
chr1	21208709	24012471	0.00
chr1	21208709	24259184	0.00
chr1	21208709	24594276	0.00
chr1	21208709	24823144	0.00
chr1	21230693	21951662	0.00
chr1	21230693	22812563	0.00
chr1	21230693	23390014	0.00
chr1	21230693	23929128	0.00
chr1	21230693	24012471	0.00
chr1	21230693	24259184	0.00
chr1	21230693	24594276	0.00
chr1	21230693	24823144	0.00
chr1	21230693	25888723	0.00
chr1	21388483	22812563	0.30
chr1	21388483	23390014	0.21
chr1	21388483	23929128	0.14
chr1	21388483	24012471	0.00
chr1	21388483	24259184	0.00
chr1	21388483	24594276	0.00
chr1	21388483	24823144	0.00
chr1	21388483	25888723	0.00
chr1	21388483	28837097	0.00
chr1	22278502	23390014	0.00
chr1	22278502	23929128	0.17
chr1	22278502	24012471	0.00
chr1	22278502	24259184	0.00
chr1	22278502	24594276	0.00
chr1	22278502	24823144	0.00
chr1	22278502	25888723	0.00
chr1	22278502	28837097	0.00
chr1	22278502	30776806	0.00
chr1	23373262	23929128	0.00
chr1	23373262	24012471	0.00
chr1	23373262	24259184	0.00
chr1	23373262	24594276	0.00
chr1	23373262	24823144	0.00
chr1	23373262	25888723	0.00
chr1	23373262	28837097	0.00
chr1	23373262	30776806	0.00
chr1	23373262	30920101	0.00
chr1	23852465	24012471	0.00
chr1	23852465	24259184	0.00
chr1	23852465	24594276	0.00
chr1	23852465	24823144	0.00
chr1	23852465	25888723	0.00
chr1	23852465	28837097	0.00
chr1	23852465	30776806	0.00
chr1	23852465	30920101	0.00
chr1	23852465	31261569	0.00
chr1	24002784	24259184	0.00
chr1	24002784	24594276	0.00
chr1	24002784	24823144	0.00
chr1	24002784	25888723	0.00
chr1	24002784	28837097	0.00
chr1	24002784	30776806	0.00
chr1	24002784	30920101	0.00
chr1	24002784	31261569	0.00
chr1	24002784	31281132	0.00
chr1	24184543	24594276	0.00
chr1	24184543	24823144	0.00
chr1	24184543	25888723	0.00
chr1	24184543	28837097	0.00
chr1	24184543	30776806	0.00
chr1	24184543	30920101	0.00
chr1	24184543	31261569	0.00
chr1	24184543	31281132	0.00
chr1	24184543	31673507	0.00
chr1	24264521	24823144	0.00
chr1	24264521	25888723	0.00
chr1	24264521	28837097	0.00
chr1	24264521	30776806	0.00
chr1	24264521	30920101	0.00
chr1	24264521	31261569	0.00
chr1	24264521	31281132	0.00
chr1	24264521	31673507	0.00
chr1	24264521	32715128	0.00
chr1	24685382	25888723	0.00
chr1	24685382	28837097	0.00
chr1	24685382	30776806	0.00
chr1	24685382	30920101	0.00
chr1	24685382	31261569	0.00
chr1	24685382	31281132	0.00
chr1	24685382	31673507	0.00
chr1	24685382	32715128	0.00
chr1	24685382	33726600	0.00
chr1	25887501	28837097	0.00
chr1	25887501	30776806	0.00
chr1	25887501	30920101	0.00
chr1	25887501	31261569	0.00
chr1	25887501	31281132	0.00
chr1	25887501	31673507	0.00
chr1	25887501	32715128	0.00
chr1	25887501	33726600	0.00
chr1	25887501	33727557	0.00
chr1	28832988	30776806	0.00
chr1	28832988	30920101	0.00
chr1	28832988	31261569	0.00
chr1	28832988	31281132	0.00
chr1	28832988	31673507	0.00
chr1	28832988	32715128	0.00
chr1	28832988	33726600	0.00
chr1	28832988	33727557	0.00
chr1	28832988	33798342	0.00
chr1	30775398	30920101	0.00
chr1	30775398	31261569	0.00
chr1	30775398	31281132	0.00
chr1	30775398	31673507	0.00
chr1	30775398	32715128	0.00
chr1	30775398	33726600	0.00
chr1	30775398	33727557	0.00
chr1	30775398	33798342	0.00
chr1	30775398	33814616	0.00
chr1	30859186	31261569	0.00
chr1	30859186	31281132	0.00
chr1	30859186	31673507	0.00
chr1	30859186	32715128	0.00
chr1	30859186	33726600	0.00
chr1	30859186	33727557	0.00
chr1	30859186	33798342	0.00
chr1	30859186	33814616	0.00
chr1	30859186	33871421	0.00
chr1	31233279	31281132	0.00
chr1	31233279	31673507	0.00
chr1	31233279	32715128	0.00
chr1	31233279	33726600	0.00
chr1	31233279	33727557	0.00
chr1	31233279	33798342	0.00
chr1	31233279	33814616	0.00
chr1	31233279	33871421	0.00
chr1	31233279	33964635	0.00
chr1	31279683	31673507	0.00
chr1	31279683	32715128	0.00
chr1	31279683	33726600	0.00
chr1	31279683	33727557	0.00
chr1	31279683	33798342	0.00
chr1	31279683	33814616	0.00
chr1	31279683	33871421	0.00
chr1	31279683	33964635	0.00
chr1	31279683	34365495	0.00
chr1	31672835	32715128	0.00
chr1	31672835	33726600	0.00
chr1	31672835	33727557	0.00
chr1	31672835	33798342	0.00
chr1	31672835	33814616	0.00
chr1	31672835	33871421	0.00
chr1	31672835	33964635	0.00
chr1	31672835	34365495	0.00
chr1	31672835	34530620	0.00
chr1	32229571	33726600	0.00
chr1	32229571	33727557	0.00
chr1	32229571	33798342	0.00
chr1	32229571	33814616	0.00
chr1	32229571	33871421	0.00
chr1	32229571	33964635	0.00
chr1	32229571	34365495	0.00
chr1	32229571	34530620	0.00
chr1	32229571	34559907	0.00
chr1	33510658	33727557	0.00
chr1	33510658	33798342	0.00
chr1	33510658	33814616	0.00
chr1	33510658	33871421	0.00
chr1	33510658	33964635	0.00
chr1	33510658	34365495	0.00
chr1	33510658	34530620	0.00
chr1	33510658	34559907	0.00
chr1	33510658	34601156	0.00
chr1	33726687	33798342	0.00
chr1	33726687	33814616	0.00
chr1	33726687	33871421	0.00
chr1	33726687	33964635	0.00
chr1	33726687	34365495	0.00
chr1	33726687	34530620	0.00
chr1	33726687	34559907	0.00
chr1	33726687	34601156	0.00
chr1	33726687	34636458	0.00
chr1	33776740	33814616	0.00
chr1	33776740	33871421	0.00
chr1	33776740	33964635	0.00
chr1	33776740	34365495	0.00
chr1	33776740	34530620	0.00
chr1	33776740	34559907	0.00
chr1	33776740	34601156	0.00
chr1	33776740	34636458	0.00
chr1	33776740	34647783	0.00
chr1	33802330	33871421	0.00
chr1	33802330	33964635	0.00
chr1	33802330	34365495	0.00
chr1	33802330	34530620	0.00
chr1	33802330	34559907	0.00
chr1	33802330	34601156	0.00
chr1	33802330	34636458	0.00
chr1	33802330	34647783	0.00
chr1	33802330	34780877	0.00
chr1	33817316	33964635	0.00
chr1	33817316	34365495	0.00
chr1	33817316	34530620	0.00
chr1	33817316	34559907	0.00
chr1	33817316	34601156	0.00
chr1	33817316	34636458	0.00
chr1	33817316	34647783	0.00
chr1	33817316	34780877	0.00
chr1	33817316	34869583	0.00
chr1	33908896	34365495	0.00
chr1	33908896	34530620	0.00
chr1	33908896	34559907	0.00
chr1	33908896	34601156	0.00
chr1	33908896	34636458	0.00
chr1	33908896	34647783	0.00
chr1	33908896	34780877	0.00
chr1	33908896	34869583	0.00
chr1	33908896	34936430	0.00
chr1	34068669	34530620	0.00
chr1	34068669	34559907	0.00
chr1	34068669	34601156	0.00
chr1	34068669	34636458	0.00
chr1	34068669	34647783	0.00
chr1	34068669	34780877	0.00
chr1	34068669	34869583	0.00
chr1	34068669	34936430	0.00
chr1	34068669	36163289	0.00
chr1	34516590	34559907	0.00
chr1	34516590	34601156	0.15
chr1	34516590	34636458	0.00
chr1	34516590	34647783	0.00
chr1	34516590	34780877	0.00
chr1	34516590	34869583	0.00
chr1	34516590	34936430	0.00
chr1	34516590	36163289	0.00
chr1	34516590	36330270	0.00
chr1	34555274	34601156	0.00
chr1	34555274	34636458	0.00
chr1	34555274	34647783	0.00
chr1	34555274	34780877	0.00
chr1	34555274	34869583	0.00
chr1	34555274	34936430	0.00
chr1	34555274	36163289	0.00
chr1	34555274	36330270	0.00
chr1	34555274	36426026	0.00
chr1	34592492	34636458	0.00
chr1	34592492	34647783	0.00
chr1	34592492	34780877	0.00
chr1	34592492	34869583	0.00
chr1	34592492	34936430	0.00
chr1	34592492	36163289	0.00
chr1	34592492	36330270	0.00
chr1	34592492	36426026	0.00
chr1	34592492	36502116	0.00
chr1	34636068	34647783	0.00
chr1	34636068	34780877	0.00
chr1	34636068	34869583	0.00
chr1	34636068	34936430	0.00
chr1	34636068	36163289	0.00
chr1	34636068	36330270	0.00
chr1	34636068	36426026	0.00
chr1	34636068	36502116	0.00
chr1	34636068	36565586	0.00
chr1	34636571	34780877	0.00
chr1	34636571	34869583	0.00
chr1	34636571	34936430	0.00
chr1	34636571	36163289	0.00
chr1	34636571	36330270	0.00
chr1	34636571	36426026	0.00
chr1	34636571	36502116	0.00
chr1	34636571	36565586	0.00
chr1	34636571	36585079	0.00
chr1	34779928	34869583	0.00
chr1	34779928	34936430	0.13
chr1	34779928	36163289	0.00
chr1	34779928	36330270	0.00
chr1	34779928	36426026	0.00
chr1	34779928	36502116	0.00
chr1	34779928	36565586	0.00
chr1	34779928	36585079	0.00
chr1	34779928	36592574	0.00
chr1	34858604	34936430	0.42
chr1	34858604	36163289	0.00
chr1	34858604	36330270	0.00
chr1	34858604	36426026	0.00
chr1	34858604	36502116	0.00
chr1	34858604	36565586	0.00
chr1	34858604	36585079	0.00
chr1	34858604	36592574	0.00
chr1	34858604	36615194	0.00
chr1	34906803	36163289	0.00
chr1	34906803	36330270	0.00
chr1	34906803	36426026	0.00
chr1	34906803	36502116	0.00
chr1	34906803	36565586	0.00
chr1	34906803	36585079	0.00
chr1	34906803	36592574	0.00
chr1	34906803	36615194	0.00
chr1	34906803	36646222	0.00
chr1	36125244	36330270	0.00
chr1	36125244	36426026	0.00
chr1	36125244	36502116	0.00
chr1	36125244	36565586	0.00
chr1	36125244	36585079	0.00
chr1	36125244	36592574	0.00
chr1	36125244	36615194	0.00
chr1	36125244	36646222	0.00
chr1	36125244	36839661	0.00
chr1	36321446	36426026	0.00
chr1	36321446	36502116	0.00
chr1	36321446	36565586	0.00
chr1	36321446	36585079	0.00
chr1	36321446	36592574	0.00
chr1	36321446	36615194	0.00
chr1	36321446	36646222	0.00
chr1	36321446	36839661	0.00
chr1	36321446	36996372	0.00
chr1	36392574	36502116	0.00
chr1	36392574	36565586	0.00
chr1	36392574	36585079	0.00
chr1	36392574	36592574	0.00
chr1	36392574	36615194	0.00
chr1	36392574	36646222	0.00
chr1	36392574	36839661	0.00
chr1	36392574	36996372	0.00
chr1	36392574	37133840	0.00
chr1	36480030	36565586	0.00
chr1	36480030	36585079	0.00
chr1	36480030	36592574	0.00
chr1	36480030	36615194	0.00
chr1	36480030	36646222	0.00
chr1	36480030	36839661	0.00
chr1	36480030	36996372	0.00
chr1	36480030	37133840	0.00
chr1	36480030	37244449	0.00
chr1	36528464	36585079	0.00
chr1	36528464	36592574	0.00
chr1	36528464	36615194	0.00
chr1	36528464	36646222	0.00
chr1	36528464	36839661	0.00
chr1	36528464	36996372	0.00
chr1	36528464	37133840	0.00
chr1	36528464	37244449	0.00
chr1	36528464	37320228	0.00
chr1	36568720	36592574	0.00
chr1	36568720	36615194	0.00
chr1	36568720	36646222	0.00
chr1	36568720	36839661	0.00
chr1	36568720	36996372	0.00
chr1	36568720	37133840	0.00
chr1	36568720	37244449	0.00
chr1	36568720	37320228	0.00
chr1	36568720	37461284	0.00
chr1	36587378	36615194	0.00
chr1	36587378	36646222	0.00
chr1	36587378	36839661	0.00
chr1	36587378	36996372	0.00
chr1	36587378	37133840	0.00
chr1	36587378	37244449	0.00
chr1	36587378	37320228	0.00
chr1	36587378	37461284	0.00
chr1	36587378	37495969	0.00
chr1	36605486	36646222	0.00
chr1	36605486	36839661	0.00
chr1	36605486	36996372	0.00
chr1	36605486	37133840	0.00
chr1	36605486	37244449	0.00
chr1	36605486	37320228	0.00
chr1	36605486	37461284	0.00
chr1	36605486	37495969	0.00
chr1	36605486	37593258	0.00
chr1	36619540	36839661	0.00
chr1	36619540	36996372	0.00
chr1	36619540	37133840	0.00
chr1	36619540	37244449	0.00
chr1	36619540	37320228	0.00
chr1	36619540	37461284	0.00
chr1	36619540	37495969	0.00
chr1	36619540	37593258	0.00
chr1	36619540	37776656	0.00
chr1	36818705	36996372	0.00
chr1	36818705	37133840	0.00
chr1	36818705	37244449	0.00
chr1	36818705	37320228	0.00
chr1	36818705	37461284	0.00
chr1	36818705	37495969	0.00
chr1	36818705	37593258	0.00
chr1	36818705	37776656	0.00
chr1	36818705	37921924	0.00
chr1	36849035	37133840	0.00
chr1	36849035	37244449	0.00
chr1	36849035	37320228	0.00
chr1	36849035	37461284	0.00
chr1	36849035	37495969	0.00
chr1	36849035	37593258	0.00
chr1	36849035	37776656	0.00
chr1	36849035	37921924	0.00
chr1	36849035	37934232	0.00
chr1	37083440	37244449	0.00
chr1	37083440	37320228	0.00
chr1	37083440	37461284	0.00
chr1	37083440	37495969	0.00
chr1	37083440	37593258	0.00
chr1	37083440	37776656	0.00
chr1	37083440	37921924	0.00
chr1	37083440	37934232	0.00
chr1	37083440	37947190	0.00
chr1	37210688	37320228	0.00
chr1	37210688	37461284	0.00
chr1	37210688	37495969	0.00
chr1	37210688	37593258	0.00
chr1	37210688	37776656	0.00
chr1	37210688	37921924	0.00
chr1	37210688	37934232	0.00
chr1	37210688	37947190	0.00
chr1	37210688	38014604	0.00
chr1	37276105	37461284	0.00
chr1	37276105	37495969	0.00
chr1	37276105	37593258	0.00
chr1	37276105	37776656	0.00
chr1	37276105	37921924	0.00
chr1	37276105	37934232	0.00
chr1	37276105	37947190	0.00
chr1	37276105	38014604	0.00
chr1	37276105	38186507	0.00
chr1	37426065	37495969	0.00
chr1	37426065	37593258	0.00
chr1	37426065	37776656	0.00
chr1	37426065	37921924	0.00
chr1	37426065	37934232	0.00
chr1	37426065	37947190	0.00
chr1	37426065	38014604	0.00
chr1	37426065	38186507	0.00
chr1	37426065	38684030	0.00
chr1	37487014	37593258	0.00
chr1	37487014	37776656	0.00
chr1	37487014	37921924	0.00
chr1	37487014	37934232	0.00
chr1	37487014	37947190	0.00
chr1	37487014	38014604	0.00
chr1	37487014	38186507	0.00
chr1	37487014	38684030	0.00
chr1	37487014	38955005	0.00
chr1	37500961	37776656	0.00
chr1	37500961	37921924	0.00
chr1	37500961	37934232	0.00
chr1	37500961	37947190	0.00
chr1	37500961	38014604	0.00
chr1	37500961	38186507	0.00
chr1	37500961	38684030	0.00
chr1	37500961	38955005	0.00
chr1	37500961	39419031	0.00
chr1	37668521	37921924	0.00
chr1	37668521	37934232	0.00
chr1	37668521	37947190	0.00
chr1	37668521	38014604	0.00
chr1	37668521	38186507	0.00
chr1	37668521	38684030	0.00
chr1	37668521	38955005	0.00
chr1	37668521	39419031	0.00
chr1	37668521	39535580	0.00
chr1	37811620	37934232	0.00
chr1	37811620	37947190	0.00
chr1	37811620	38014604	0.00
chr1	37811620	38186507	0.00
chr1	37811620	38684030	0.00
chr1	37811620	38955005	0.00
chr1	37811620	39419031	0.00
chr1	37811620	39535580	0.00
chr1	37811620	39634250	0.00
chr1	37929050	37947190	0.00
chr1	37929050	38014604	0.18
chr1	37929050	38186507	0.00
chr1	37929050	38684030	0.00
chr1	37929050	38955005	0.00
chr1	37929050	39419031	0.00
chr1	37929050	39535580	0.00
chr1	37929050	39634250	0.00
chr1	37929050	39708027	0.00
chr1	37935734	38014604	0.00
chr1	37935734	38186507	0.00
chr1	37935734	38684030	0.00
chr1	37935734	38955005	0.00
chr1	37935734	39419031	0.00
chr1	37935734	39535580	0.00
chr1	37935734	39634250	0.00
chr1	37935734	39708027	0.00
chr1	37935734	39777842	0.00
chr1	38003580	38186507	0.00
chr1	38003580	38684030	0.00
chr1	38003580	38955005	0.00
chr1	38003580	39419031	0.00
chr1	38003580	39535580	0.00
chr1	38003580	39634250	0.00
chr1	38003580	39708027	0.00
chr1	38003580	39777842	0.00
chr1	38003580	40081770	0.00
chr1	38109631	38684030	0.00
chr1	38109631	38955005	0.00
chr1	38109631	39419031	0.00
chr1	38109631	39535580	0.00
chr1	38109631	39634250	0.00
chr1	38109631	39708027	0.00
chr1	38109631	39777842	0.00
chr1	38109631	40081770	0.00
chr1	38109631	40182064	0.00
chr1	38234170	38955005	0.00
chr1	38234170	39419031	0.00
chr1	38234170	39535580	0.00
chr1	38234170	39634250	0.00
chr1	38234170	39708027	0.00
chr1	38234170	39777842	0.00
chr1	38234170	40081770	0.00
chr1	38234170	40182064	0.00
chr1	38234170	40373022	0.00
chr1	38920721	39419031	0.00
chr1	38920721	39535580	0.00
chr1	38920721	39634250	0.00
chr1	38920721	39708027	0.00
chr1	38920721	39777842	0.00
chr1	38920721	40081770	0.00
chr1	38920721	40182064	0.00
chr1	38920721	40373022	0.00
chr1	38920721	40422316	0.00
chr1	39251048	39535580	0.00
chr1	39251048	39634250	0.00
chr1	39251048	39708027	0.00
chr1	39251048	39777842	0.00
chr1	39251048	40081770	0.00
chr1	39251048	40182064	0.00
chr1	39251048	40373022	0.00
chr1	39251048	40422316	0.00
chr1	39251048	40522241	0.00
chr1	39428344	39634250	0.00
chr1	39428344	39708027	0.00
chr1	39428344	39777842	0.00
chr1	39428344	40081770	0.00
chr1	39428344	40182064	0.00
chr1	39428344	40373022	0.00
chr1	39428344	40422316	0.00
chr1	39428344	40522241	0.00
chr1	39428344	40557678	0.00
chr1	39608145	39708027	0.00
chr1	39608145	39777842	0.00
chr1	39608145	40081770	0.00
chr1	39608145	40182064	0.00
chr1	39608145	40373022	0.00
chr1	39608145	40422316	0.00
chr1	39608145	40522241	0.00
chr1	39608145	40557678	0.00
chr1	39608145	40606150	0.00
chr1	39675250	39777842	0.00
chr1	39675250	40081770	0.00
chr1	39675250	40182064	0.00
chr1	39675250	40373022	0.00
chr1	39675250	40422316	0.00
chr1	39675250	40522241	0.00
chr1	39675250	40557678	0.00
chr1	39675250	40606150	0.07
chr1	39675250	40687576	0.09
chr1	39722150	40081770	0.00
chr1	39722150	40182064	0.00
chr1	39722150	40373022	0.00
chr1	39722150	40422316	0.00
chr1	39722150	40522241	0.00
chr1	39722150	40557678	0.00
chr1	39722150	40606150	0.09
chr1	39722150	40687576	0.11
chr1	39722150	40826111	0.12
chr1	39958074	40182064	0.00
chr1	39958074	40373022	0.00
chr1	39958074	40422316	0.00
chr1	39958074	40522241	0.00
chr1	39958074	40557678	0.00
chr1	39958074	40606150	0.10
chr1	39958074	40687576	0.12
chr1	39958074	40826111	0.13
chr1	39958074	40847508	0.15
chr1	40141586	40373022	0.00
chr1	40141586	40422316	0.00
chr1	40141586	40522241	0.00
chr1	40141586	40557678	0.10
chr1	40141586	40606150	0.14
chr1	40141586	40687576	0.16
chr1	40141586	40826111	0.17
chr1	40141586	40847508	0.18
chr1	40141586	42287953	0.00
chr1	40281924	40422316	0.00
chr1	40281924	40522241	0.00
chr1	40281924	40557678	0.00
chr1	40281924	40606150	0.12
chr1	40281924	40687576	0.15
chr1	40281924	40826111	0.16
chr1	40281924	40847508	0.17
chr1	40281924	42287953	0.00
chr1	40281924	42749960	0.00
chr1	40381471	40522241	0.00
chr1	40381471	40557678	0.00
chr1	40381471	40606150	0.00
chr1	40381471	40687576	0.16
chr1	40381471	40826111	0.18
chr1	40381471	40847508	0.19
chr1	40381471	42287953	0.00
chr1	40381471	42749960	0.00
chr1	40381471	42757052	0.00
chr1	40497552	40557678	0.00
chr1	40497552	40606150	0.22
chr1	40497552	40687576	0.27
chr1	40497552	40826111	0.26
chr1	40497552	40847508	0.26
chr1	40497552	42287953	0.00
chr1	40497552	42749960	0.00
chr1	40497552	42757052	0.00
chr1	40497552	42962525	0.00
chr1	40522850	40606150	0.00
chr1	40522850	40687576	0.21
chr1	40522850	40826111	0.24
chr1	40522850	40847508	0.28
chr1	40522850	42287953	0.00
chr1	40522850	42749960	0.00
chr1	40522850	42757052	0.00
chr1	40522850	42962525	0.00
chr1	40522850	43011992	0.00
chr1	40572206	40687576	0.47
chr1	40572206	40826111	0.38
chr1	40572206	40847508	0.38
chr1	40572206	42287953	0.00
chr1	40572206	42749960	0.00
chr1	40572206	42757052	0.00
chr1	40572206	42962525	0.00
chr1	40572206	43011992	0.00
chr1	40572206	43149308	0.00
chr1	40637071	40826111	0.00
chr1	40637071	40847508	0.34
chr1	40637071	42287953	0.00
chr1	40637071	42749960	0.00
chr1	40637071	42757052	0.00
chr1	40637071	42962525	0.00
chr1	40637071	43011992	0.00
chr1	40637071	43149308	0.00
chr1	40637071	43150680	0.00
chr1	40738469	40847508	0.62
chr1	40738469	42287953	0.00
chr1	40738469	42749960	0.00
chr1	40738469	42757052	0.00
chr1	40738469	42962525	0.00
chr1	40738469	43011992	0.00
chr1	40738469	43149308	0.00
chr1	40738469	43150680	0.00
chr1	40738469	43172790	0.00
chr1	40828884	42287953	0.00
chr1	40828884	42749960	0.00
chr1	40828884	42757052	0.00
chr1	40828884	42962525	0.00
chr1	40828884	43011992	0.00
chr1	40828884	43149308	0.00
chr1	40828884	43150680	0.00
chr1	40828884	43172790	0.00
chr1	40828884	43220714	0.00
chr1	42286570	42749960	0.00
chr1	42286570	42757052	0.00
chr1	42286570	42962525	0.00
chr1	42286570	43011992	0.00
chr1	42286570	43149308	0.00
chr1	42286570	43150680	0.00
chr1	42286570	43172790	0.00
chr1	42286570	43220714	0.00
chr1	42286570	43627340	0.00
chr1	42705047	42757052	0.00
chr1	42705047	42962525	0.00
chr1	42705047	43011992	0.00
chr1	42705047	43149308	0.01
chr1	42705047	43150680	0.00
chr1	42705047	43172790	0.01
chr1	42705047	43220714	0.01
chr1	42705047	43627340	0.01
chr1	42705047	43799409	0.00
chr1	42753990	42962525	0.00
chr1	42753990	43011992	0.00
chr1	42753990	43149308	0.00
chr1	42753990	43150680	0.00
chr1	42753990	43172790	0.00
chr1	42753990	43220714	0.00
chr1	42753990	43627340	0.00
chr1	42753990	43799409	0.00
chr1	42753990	43884593	0.00
chr1	42908127	43011992	0.00
chr1	42908127	43149308	0.00
chr1	42908127	43150680	0.00
chr1	42908127	43172790	0.00
chr1	42908127	43220714	0.08
chr1	42908127	43627340	0.00
chr1	42908127	43799409	0.00
chr1	42908127	43884593	0.00
chr1	42908127	44059844	0.00
chr1	43009718	43149308	0.00
chr1	43009718	43150680	0.00
chr1	43009718	43172790	0.13
chr1	43009718	43220714	0.12
chr1	43009718	43627340	0.00
chr1	43009718	43799409	0.00
chr1	43009718	43884593	0.00
chr1	43009718	44059844	0.00
chr1	43009718	44076851	0.00
chr1	43131083	43150680	0.00
chr1	43131083	43172790	0.00
chr1	43131083	43220714	0.00
chr1	43131083	43627340	0.00
chr1	43131083	43799409	0.00
chr1	43131083	43884593	0.00
chr1	43131083	44059844	0.00
chr1	43131083	44076851	0.00
chr1	43131083	44159233	0.00
chr1	43149432	43172790	0.00
chr1	43149432	43220714	0.00
chr1	43149432	43627340	0.00
chr1	43149432	43799409	0.00
chr1	43149432	43884593	0.00
chr1	43149432	44059844	0.00
chr1	43149432	44076851	0.00
chr1	43149432	44159233	0.00
chr1	43149432	44175618	0.00
chr1	43155554	43220714	0.00
chr1	43155554	43627340	0.00
chr1	43155554	43799409	0.00
chr1	43155554	43884593	0.00
chr1	43155554	44059844	0.00
chr1	43155554	44076851	0.00
chr1	43155554	44159233	0.00
chr1	43155554	44175618	0.00
chr1	43155554	44201355	0.01
chr1	43179918	43627340	0.00
chr1	43179918	43799409	0.00
chr1	43179918	43884593	0.00
chr1	43179918	44059844	0.00
chr1	43179918	44076851	0.00
chr1	43179918	44159233	0.00
chr1	43179918	44175618	0.00
chr1	43179918	44201355	0.00
chr1	43179918	44238105	0.00
chr1	43502595	43799409	0.00
chr1	43502595	43884593	0.00
chr1	43502595	44059844	0.00
chr1	43502595	44076851	0.00
chr1	43502595	44159233	0.00
chr1	43502595	44175618	0.00
chr1	43502595	44201355	0.00
chr1	43502595	44238105	0.00
chr1	43502595	44275776	0.00
chr1	43787692	43884593	0.00
chr1	43787692	44059844	0.00
chr1	43787692	44076851	0.00
chr1	43787692	44159233	0.00
chr1	43787692	44175618	0.00
chr1	43787692	44201355	0.01
chr1	43787692	44238105	0.00
chr1	43787692	44275776	0.00
chr1	43787692	44853671	0.00
chr1	43806132	44059844	0.00
chr1	43806132	44076851	0.00
chr1	43806132	44159233	0.00
chr1	43806132	44175618	0.00
chr1	43806132	44201355	0.01
chr1	43806132	44238105	0.00
chr1	43806132	44275776	0.00
chr1	43806132	44853671	0.00
chr1	43806132	45405861	0.00
chr1	43990846	44076851	0.00
chr1	43990846	44159233	0.00
chr1	43990846	44175618	0.02
chr1	43990846	44201355	0.01
chr1	43990846	44238105	0.01
chr1	43990846	44275776	0.00
chr1	43990846	44853671	0.00
chr1	43990846	45405861	0.00
chr1	43990846	45560127	0.01
chr1	44066252	44159233	0.00
chr1	44066252	44175618	0.20
chr1	44066252	44201355	0.15
chr1	44066252	44238105	0.00
chr1	44066252	44275776	0.00
chr1	44066252	44853671	0.00
chr1	44066252	45405861	0.00
chr1	44066252	45560127	0.01
chr1	44066252	45880458	0.00
chr1	44143461	44175618	0.00
chr1	44143461	44201355	0.19
chr1	44143461	44238105	0.00
chr1	44143461	44275776	0.00
chr1	44143461	44853671	0.00
chr1	44143461	45405861	0.00
chr1	44143461	45560127	0.01
chr1	44143461	45880458	0.00
chr1	44143461	45982439	0.00
chr1	44163390	44201355	0.33
chr1	44163390	44238105	0.00
chr1	44163390	44275776	0.00
chr1	44163390	44853671	0.00
chr1	44163390	45405861	0.00
chr1	44163390	45560127	0.01
chr1	44163390	45880458	0.01
chr1	44163390	45982439	0.00
chr1	44163390	46087314	0.00
chr1	44176006	44238105	0.00
chr1	44176006	44275776	0.00
chr1	44176006	44853671	0.00
chr1	44176006	45405861	0.00
chr1	44176006	45560127	0.00
chr1	44176006	45880458	0.00
chr1	44176006	45982439	0.00
chr1	44176006	46087314	0.00
chr1	44176006	49397264	0.00
chr1	44204691	44275776	0.00
chr1	44204691	44853671	0.00
chr1	44204691	45405861	0.00
chr1	44204691	45560127	0.01
chr1	44204691	45880458	0.00
chr1	44204691	45982439	0.00
chr1	44204691	46087314	0.00
chr1	44204691	49397264	0.00
chr1	44204691	51244114	0.00
chr1	44260914	44853671	0.00
chr1	44260914	45405861	0.00
chr1	44260914	45560127	0.02
chr1	44260914	45880458	0.00
chr1	44260914	45982439	0.00
chr1	44260914	46087314	0.00
chr1	44260914	49397264	0.00
chr1	44260914	51244114	0.00
chr1	44260914	51359803	0.00
chr1	44608355	45405861	0.04
chr1	44608355	45560127	0.04
chr1	44608355	45880458	0.00
chr1	44608355	45982439	0.01
chr1	44608355	46087314	0.00
chr1	44608355	49397264	0.00
chr1	44608355	51244114	0.00
chr1	44608355	51359803	0.00
chr1	44608355	51972796	0.00
chr1	45368476	45560127	0.54
chr1	45368476	45880458	0.00
chr1	45368476	45982439	0.00
chr1	45368476	46087314	0.00
chr1	45368476	49397264	0.00
chr1	45368476	51244114	0.00
chr1	45368476	51359803	0.00
chr1	45368476	51972796	0.00
chr1	45368476	52164028	0.00
chr1	45431165	45880458	0.00
chr1	45431165	45982439	0.00
chr1	45431165	46087314	0.00
chr1	45431165	49397264	0.00
chr1	45431165	51244114	0.00
chr1	45431165	51359803	0.00
chr1	45431165	51972796	0.00
chr1	45431165	52164028	0.00
chr1	45431165	52218704	0.00
chr1	45852343	45982439	0.00
chr1	45852343	46087314	0.00
chr1	45852343	49397264	0.00
chr1	45852343	51244114	0.00
chr1	45852343	51359803	0.00
chr1	45852343	51972796	0.00
chr1	45852343	52164028	0.00
chr1	45852343	52218704	0.00
chr1	45852343	52290076	0.00
chr1	45964914	46087314	0.00
chr1	45964914	49397264	0.00
chr1	45964914	51244114	0.00
chr1	45964914	51359803	0.00
chr1	45964914	51972796	0.00
chr1	45964914	52164028	0.00
chr1	45964914	52218704	0.00
chr1	45964914	52290076	0.00
chr1	45964914	52784162	0.00
chr1	46076916	49397264	0.00
chr1	46076916	51244114	0.00
chr1	46076916	51359803	0.00
chr1	46076916	51972796	0.00
chr1	46076916	52164028	0.00
chr1	46076916	52218704	0.00
chr1	46076916	52290076	0.00
chr1	46076916	52784162	0.00
chr1	46076916	52874419	0.00
chr1	49301459	51244114	0.00
chr1	49301459	51359803	0.00
chr1	49301459	51972796	0.00
chr1	49301459	52164028	0.00
chr1	49301459	52218704	0.00
chr1	49301459	52290076	0.00
chr1	49301459	52784162	0.00
chr1	49301459	52874419	0.00
chr1	49301459	52977704	0.00
chr1	50984366	51359803	0.00
chr1	50984366	51972796	0.00
chr1	50984366	52164028	0.00
chr1	50984366	52218704	0.00
chr1	50984366	52290076	0.00
chr1	50984366	52784162	0.00
chr1	50984366	52874419	0.00
chr1	50984366	52977704	0.00
chr1	50984366	53010194	0.00
chr1	51345969	51972796	0.00
chr1	51345969	52164028	0.00
chr1	51345969	52218704	0.00
chr1	51345969	52290076	0.00
chr1	51345969	52784162	0.00
chr1	51345969	52874419	0.00
chr1	51345969	52977704	0.00
chr1	51345969	53010194	0.00
chr1	51345969	53124923	0.00
chr1	51806608	52164028	0.00
chr1	51806608	52218704	0.00
chr1	51806608	52290076	0.00
chr1	51806608	52784162	0.00
chr1	51806608	52874419	0.00
chr1	51806608	52977704	0.00
chr1	51806608	53010194	0.00
chr1	51806608	53124923	0.00
chr1	51806608	53244461	0.00
chr1	52065086	52218704	0.40
chr1	52065086	52290076	0.00
chr1	52065086	52784162	0.00
chr1	52065086	52874419	0.00
chr1	52065086	52977704	0.00
chr1	52065086	53010194	0.00
chr1	52065086	53124923	0.00
chr1	52065086	53244461	0.00
chr1	52065086	53367082	0.00
chr1	52176281	52290076	0.00
chr1	52176281	52784162	0.00
chr1	52176281	52874419	0.00
chr1	52176281	52977704	0.00
chr1	52176281	53010194	0.00
chr1	52176281	53124923	0.00
chr1	52176281	53244461	0.00
chr1	52176281	53367082	0.00
chr1	52176281	53380908	0.00
chr1	52240947	52784162	0.00
chr1	52240947	52874419	0.00
chr1	52240947	52977704	0.00
chr1	52240947	53010194	0.00
chr1	52240947	53124923	0.00
chr1	52240947	53244461	0.00
chr1	52240947	53367082	0.00
chr1	52240947	53380908	0.00
chr1	52240947	53841998	0.00
chr1	52716829	52874419	0.00
chr1	52716829	52977704	0.00
chr1	52716829	53010194	0.00
chr1	52716829	53124923	0.00
chr1	52716829	53244461	0.00
chr1	52716829	53367082	0.00
chr1	52716829	53380908	0.00
chr1	52716829	53841998	0.00
chr1	52716829	54425571	0.00
chr1	52846265	52977704	0.00
chr1	52846265	53010194	0.00
chr1	52846265	53124923	0.00
chr1	52846265	53244461	0.12
chr1	52846265	53367082	0.00
chr1	52846265	53380908	0.00
chr1	52846265	53841998	0.00
chr1	52846265	54425571	0.00
chr1	52846265	54614467	0.00
chr1	52901891	53010194	0.00
chr1	52901891	53124923	0.00
chr1	52901891	53244461	0.20
chr1	52901891	53367082	0.11
chr1	52901891	53380908	0.00
chr1	52901891	53841998	0.00
chr1	52901891	54425571	0.00
chr1	52901891	54614467	0.00
chr1	52901891	55084323	0.00
chr1	52979167	53124923	0.32
chr1	52979167	53244461	0.35
chr1	52979167	53367082	0.13
chr1	52979167	53380908	0.00
chr1	52979167	53841998	0.00
chr1	52979167	54425571	0.00
chr1	52979167	54614467	0.00
chr1	52979167	55084323	0.00
chr1	52979167	55283626	0.00
chr1	53118483	53244461	0.00
chr1	53118483	53367082	0.00
chr1	53118483	53380908	0.00
chr1	53118483	53841998	0.00
chr1	53118483	54425571	0.00
chr1	53118483	54614467	0.00
chr1	53118483	55084323	0.00
chr1	53118483	55283626	0.00
chr1	53118483	55420163	0.00
chr1	53215420	53367082	0.00
chr1	53215420	53380908	0.00
chr1	53215420	53841998	0.00
chr1	53215420	54425571	0.00
chr1	53215420	54614467	0.00
chr1	53215420	55084323	0.00
chr1	53215420	55283626	0.00
chr1	53215420	55420163	0.00
chr1	53215420	56694220	0.00
chr1	53353965	53380908	0.00
chr1	53353965	53841998	0.00
chr1	53353965	54425571	0.00
chr1	53353965	54614467	0.00
chr1	53353965	55084323	0.00
chr1	53353965	55283626	0.00
chr1	53353965	55420163	0.00
chr1	53353965	56694220	0.00
chr1	53353965	57028178	0.00
chr1	53370506	53841998	0.00
chr1	53370506	54425571	0.00
chr1	53370506	54614467	0.00
chr1	53370506	55084323	0.00
chr1	53370506	55283626	0.00
chr1	53370506	55420163	0.00
chr1	53370506	56694220	0.00
chr1	53370506	57028178	0.00
chr1	53370506	57463305	0.00
chr1	53812357	54425571	0.00
chr1	53812357	54614467	0.00
chr1	53812357	55084323	0.00
chr1	53812357	55283626	0.00
chr1	53812357	55420163	0.00
chr1	53812357	56694220	0.00
chr1	53812357	57028178	0.00
chr1	53812357	57463305	0.00
chr1	53812357	58005238	0.00
chr1	54307526	54614467	0.00
chr1	54307526	55084323	0.00
chr1	54307526	55283626	0.00
chr1	54307526	55420163	0.00
chr1	54307526	56694220	0.00
chr1	54307526	57028178	0.00
chr1	54307526	57463305	0.00
chr1	54307526	58005238	0.00
chr1	54307526	58026896	0.00
chr1	54537549	55084323	0.00
chr1	54537549	55283626	0.00
chr1	54537549	55420163	0.00
chr1	54537549	56694220	0.00
chr1	54537549	57028178	0.00
chr1	54537549	57463305	0.00
chr1	54537549	58005238	0.00
chr1	54537549	58026896	0.00
chr1	54537549	58082741	0.00
chr1	55042015	55283626	0.00
chr1	55042015	55420163	0.00
chr1	55042015	56694220	0.00
chr1	55042015	57028178	0.00
chr1	55042015	57463305	0.00
chr1	55042015	58005238	0.00
chr1	55042015	58026896	0.00
chr1	55042015	58082741	0.00
chr1	55042015	58163254	0.00
chr1	55227007	55420163	0.00
chr1	55227007	56694220	0.00
chr1	55227007	57028178	0.00
chr1	55227007	57463305	0.00
chr1	55227007	58005238	0.00
chr1	55227007	58026896	0.00
chr1	55227007	58082741	0.00
chr1	55227007	58163254	0.00
chr1	55227007	58257542	0.00
chr1	55356912	56694220	0.00
chr1	55356912	57028178	0.00
chr1	55356912	57463305	0.00
chr1	55356912	58005238	0.00
chr1	55356912	58026896	0.00
chr1	55356912	58082741	0.00
chr1	55356912	58163254	0.00
chr1	55356912	58257542	0.00
chr1	55356912	58325436	0.00
chr1	56693041	57028178	0.00
chr1	56693041	57463305	0.00
chr1	56693041	58005238	0.00
chr1	56693041	58026896	0.00
chr1	56693041	58082741	0.00
chr1	56693041	58163254	0.00
chr1	56693041	58257542	0.00
chr1	56693041	58325436	0.00
chr1	56693041	58502278	0.00
chr1	56853110	57463305	0.00
chr1	56853110	58005238	0.00
chr1	56853110	58026896	0.00
chr1	56853110	58082741	0.00
chr1	56853110	58163254	0.00
chr1	56853110	58257542	0.00
chr1	56853110	58325436	0.00
chr1	56853110	58502278	0.00
chr1	56853110	58518367	0.00
chr1	57445090	58005238	0.00
chr1	57445090	58026896	0.00
chr1	57445090	58082741	0.00
chr1	57445090	58163254	0.00
chr1	57445090	58257542	0.00
chr1	57445090	58325436	0.00
chr1	57445090	58502278	0.00
chr1	57445090	58518367	0.00
chr1	57445090	58643167	0.00
chr1	57831771	58026896	0.00
chr1	57831771	58082741	0.00
chr1	57831771	58163254	0.00
chr1	57831771	58257542	0.00
chr1	57831771	58325436	0.00
chr1	57831771	58502278	0.00
chr1	57831771	58518367	0.00
chr1	57831771	58643167	0.00
chr1	57831771	58752801	0.00
chr1	58012103	58082741	0.00
chr1	58012103	58163254	0.00
chr1	58012103	58257542	0.00
chr1	58012103	58325436	0.00
chr1	58012103	58502278	0.00
chr1	58012103	58518367	0.00
chr1	58012103	58643167	0.00
chr1	58012103	58752801	0.00
chr1	58012103	58815728	0.00
chr1	58052909	58163254	0.00
chr1	58052909	58257542	0.00
chr1	58052909	58325436	0.00
chr1	58052909	58502278	0.00
chr1	58052909	58518367	0.00
chr1	58052909	58643167	0.00
chr1	58052909	58752801	0.00
chr1	58052909	58815728	0.00
chr1	58052909	58903851	0.00
chr1	58086812	58257542	0.00
chr1	58086812	58325436	0.00
chr1	58086812	58502278	0.00
chr1	58086812	58518367	0.00
chr1	58086812	58643167	0.00
chr1	58086812	58752801	0.00
chr1	58086812	58815728	0.00
chr1	58086812	58903851	0.00
chr1	58086812	59003342	0.00
chr1	58170021	58325436	0.00
chr1	58170021	58502278	0.00
chr1	58170021	58518367	0.00
chr1	58170021	58643167	0.00
chr1	58170021	58752801	0.00
chr1	58170021	58815728	0.00
chr1	58170021	58903851	0.00
chr1	58170021	59003342	0.00
chr1	58170021	59052559	0.00
chr1	58267240	58502278	0.00
chr1	58267240	58518367	0.00
chr1	58267240	58643167	0.00
chr1	58267240	58752801	0.00
chr1	58267240	58815728	0.00
chr1	58267240	58903851	0.00
chr1	58267240	59003342	0.00
chr1	58267240	59052559	0.00
chr1	58267240	59060287	0.00
chr1	58487837	58518367	0.00
chr1	58487837	58643167	0.00
chr1	58487837	58752801	0.00
chr1	58487837	58815728	0.00
chr1	58487837	58903851	0.00
chr1	58487837	59003342	0.00
chr1	58487837	59052559	0.00
chr1	58487837	59060287	0.00
chr1	58487837	59151744	0.00
chr1	58502380	58643167	0.00
chr1	58502380	58752801	0.00
chr1	58502380	58815728	0.00
chr1	58502380	58903851	0.00
chr1	58502380	59003342	0.00
chr1	58502380	59052559	0.00
chr1	58502380	59060287	0.00
chr1	58502380	59151744	0.00
chr1	58502380	59218397	0.00
chr1	58584099	58752801	0.00
chr1	58584099	58815728	0.00
chr1	58584099	58903851	0.00
chr1	58584099	59003342	0.00
chr1	58584099	59052559	0.00
chr1	58584099	59060287	0.00
chr1	58584099	59151744	0.00
chr1	58584099	59218397	0.00
chr1	58584099	59294063	0.00
chr1	58714964	58815728	0.00
chr1	58714964	58903851	0.20
chr1	58714964	59003342	0.00
chr1	58714964	59052559	0.00
chr1	58714964	59060287	0.00
chr1	58714964	59151744	0.00
chr1	58714964	59218397	0.00
chr1	58714964	59294063	0.00
chr1	58714964	59543791	0.00
chr1	58768403	58903851	0.73
chr1	58768403	59003342	0.19
chr1	58768403	59052559	0.13
chr1	58768403	59060287	0.00
chr1	58768403	59151744	0.00
chr1	58768403	59218397	0.00
chr1	58768403	59294063	0.00
chr1	58768403	59543791	0.00
chr1	58768403	59768968	0.00
chr1	58852275	59003342	0.00
chr1	58852275	59052559	0.00
chr1	58852275	59060287	0.00
chr1	58852275	59151744	0.00
chr1	58852275	59218397	0.00
chr1	58852275	59294063	0.00
chr1	58852275	59543791	0.00
chr1	58852275	59768968	0.00
chr1	58852275	59927703	0.00
chr1	58957293	59052559	0.37
chr1	58957293	59060287	0.00
chr1	58957293	59151744	0.00
chr1	58957293	59218397	0.00
chr1	58957293	59294063	0.10
chr1	58957293	59543791	0.08
chr1	58957293	59768968	0.10
chr1	58957293	59927703	0.07
chr1	58957293	60042190	0.00
chr1	59030443	59060287	0.00
chr1	59030443	59151744	0.00
chr1	59030443	59218397	0.14
chr1	59030443	59294063	0.16
chr1	59030443	59543791	0.13
chr1	59030443	59768968	0.14
chr1	59030443	59927703	0.11
chr1	59030443	60042190	0.00
chr1	59030443	60099931	0.07
chr1	59053966	59151744	0.43
chr1	59053966	59218397	0.22
chr1	59053966	59294063	0.26
chr1	59053966	59543791	0.23
chr1	59053966	59768968	0.24
chr1	59053966	59927703	0.17
chr1	59053966	60042190	0.09
chr1	59053966	60099931	0.10
chr1	59053966	60155489	0.08
chr1	59107349	59218397	0.00
chr1	59107349	59294063	0.24
chr1	59107349	59543791	0.22
chr1	59107349	59768968	0.24
chr1	59107349	59927703	0.16
chr1	59107349	60042190	0.00
chr1	59107349	60099931	0.08
chr1	59107349	60155489	0.06
chr1	59107349	60207878	0.00
chr1	59177779	59294063	0.00
chr1	59177779	59543791	0.17
chr1	59177779	59768968	0.20
chr1	59177779	59927703	0.12
chr1	59177779	60042190	0.00
chr1	59177779	60099931	0.00
chr1	59177779	60155489	0.00
chr1	59177779	60207878	0.00
chr1	59177779	60388302	0.00
chr1	59219775	59543791	0.35
chr1	59219775	59768968	0.38
chr1	59219775	59927703	0.19
chr1	59219775	60042190	0.00
chr1	59219775	60099931	0.00
chr1	59219775	60155489	0.00
chr1	59219775	60207878	0.00
chr1	59219775	60388302	0.00
chr1	59219775	60537999	0.00
chr1	59539022	59768968	0.32
chr1	59539022	59927703	0.00
chr1	59539022	60042190	0.00
chr1	59539022	60099931	0.00
chr1	59539022	60155489	0.00
chr1	59539022	60207878	0.00
chr1	59539022	60388302	0.00
chr1	59539022	60537999	0.00
chr1	59539022	60830203	0.00
chr1	59741852	59927703	0.00
chr1	59741852	60042190	0.00
chr1	59741852	60099931	0.00
chr1	59741852	60155489	0.00
chr1	59741852	60207878	0.00
chr1	59741852	60388302	0.00
chr1	59741852	60537999	0.00
chr1	59741852	60830203	0.00
chr1	59741852	60972674	0.00
chr1	59821480	60042190	0.00
chr1	59821480	60099931	0.00
chr1	59821480	60155489	0.00
chr1	59821480	60207878	0.00
chr1	59821480	60388302	0.00
chr1	59821480	60537999	0.00
chr1	59821480	60830203	0.00
chr1	59821480	60972674	0.00
chr1	59821480	61057158	0.00
chr1	59969849	60099931	0.38
chr1	59969849	60155489	0.00
chr1	59969849	60207878	0.00
chr1	59969849	60388302	0.00
chr1	59969849	60537999	0.00
chr1	59969849	60830203	0.00
chr1	59969849	60972674	0.00
chr1	59969849	61057158	0.00
chr1	59969849	62684497	0.00
chr1	60045913	60155489	0.00
chr1	60045913	60207878	0.00
chr1	60045913	60388302	0.00
chr1	60045913	60537999	0.00
chr1	60045913	60830203	0.00
chr1	60045913	60972674	0.00
chr1	60045913	61057158	0.00
chr1	60045913	62684497	0.00
chr1	60045913	62865269	0.00
chr1	60133711	60207878	0.00
chr1	60133711	60388302	0.00
chr1	60133711	60537999	0.00
chr1	60133711	60830203	0.00
chr1	60133711	60972674	0.00
chr1	60133711	61057158	0.00
chr1	60133711	62684497	0.00
chr1	60133711	62865269	0.00
chr1	60133711	63161241	0.00
chr1	60164924	60388302	0.00
chr1	60164924	60537999	0.00
chr1	60164924	60830203	0.00
chr1	60164924	60972674	0.00
chr1	60164924	61057158	0.00
chr1	60164924	62684497	0.00
chr1	60164924	62865269	0.00
chr1	60164924	63161241	0.00
chr1	60164924	63223259	0.00
chr1	60317157	60537999	0.00
chr1	60317157	60830203	0.00
chr1	60317157	60972674	0.00
chr1	60317157	61057158	0.00
chr1	60317157	62684497	0.00
chr1	60317157	62865269	0.00
chr1	60317157	63161241	0.00
chr1	60317157	63223259	0.00
chr1	60317157	63226226	0.00
chr1	60466641	60830203	0.00
chr1	60466641	60972674	0.00
chr1	60466641	61057158	0.00
chr1	60466641	62684497	0.00
chr1	60466641	62865269	0.00
chr1	60466641	63161241	0.00
chr1	60466641	63223259	0.00
chr1	60466641	63226226	0.00
chr1	60466641	63260783	0.00
chr1	60803309	60972674	0.00
chr1	60803309	61057158	0.21
chr1	60803309	62684497	0.00
chr1	60803309	62865269	0.00
chr1	60803309	63161241	0.00
chr1	60803309	63223259	0.00
chr1	60803309	63226226	0.00
chr1	60803309	63260783	0.00
chr1	60803309	63643089	0.00
chr1	60965868	61057158	0.26
chr1	60965868	62684497	0.00
chr1	60965868	62865269	0.00
chr1	60965868	63161241	0.00
chr1	60965868	63223259	0.00
chr1	60965868	63226226	0.00
chr1	60965868	63260783	0.00
chr1	60965868	63643089	0.00
chr1	60965868	63776892	0.00
chr1	61034764	62684497	0.00
chr1	61034764	62865269	0.00
chr1	61034764	63161241	0.00
chr1	61034764	63223259	0.00
chr1	61034764	63226226	0.00
chr1	61034764	63260783	0.00
chr1	61034764	63643089	0.00
chr1	61034764	63776892	0.00
chr1	61034764	63801229	0.00
chr1	61685816	62865269	0.00
chr1	61685816	63161241	0.00
chr1	61685816	63223259	0.00
chr1	61685816	63226226	0.00
chr1	61685816	63260783	0.00
chr1	61685816	63643089	0.00
chr1	61685816	63776892	0.00
chr1	61685816	63801229	0.00
chr1	61685816	63815841	0.00
chr1	62749858	63161241	0.00
chr1	62749858	63223259	0.00
chr1	62749858	63226226	0.00
chr1	62749858	63260783	0.00
chr1	62749858	63643089	0.00
chr1	62749858	63776892	0.00
chr1	62749858	63801229	0.00
chr1	62749858	63815841	0.00
chr1	62749858	64015573	0.00
chr1	63094374	63223259	0.00
chr1	63094374	63226226	0.00
chr1	63094374	63260783	0.00
chr1	63094374	63643089	0.00
chr1	63094374	63776892	0.00
chr1	63094374	63801229	0.00
chr1	63094374	63815841	0.00
chr1	63094374	64015573	0.00
chr1	63094374	64168065	0.00
chr1	63190176	63226226	0.00
chr1	63190176	63260783	0.00
chr1	63190176	63643089	0.00
chr1	63190176	63776892	0.00
chr1	63190176	63801229	0.00
chr1	63190176	63815841	0.00
chr1	63190176	64015573	0.00
chr1	63190176	64168065	0.00
chr1	63190176	64651121	0.00
chr1	63223738	63260783	0.00
chr1	63223738	63643089	0.00
chr1	63223738	63776892	0.00
chr1	63223738	63801229	0.00
chr1	63223738	63815841	0.00
chr1	63223738	64015573	0.00
chr1	63223738	64168065	0.00
chr1	63223738	64651121	0.00
chr1	63223738	64663742	0.00
chr1	63229269	63643089	0.00
chr1	63229269	63776892	0.00
chr1	63229269	63801229	0.00
chr1	63229269	63815841	0.00
chr1	63229269	64015573	0.00
chr1	63229269	64168065	0.00
chr1	63229269	64651121	0.00
chr1	63229269	64663742	0.00
chr1	63229269	64772218	0.00
chr1	63492477	63776892	0.00
chr1	63492477	63801229	0.00
chr1	63492477	63815841	0.00
chr1	63492477	64015573	0.00
chr1	63492477	64168065	0.00
chr1	63492477	64651121	0.00
chr1	63492477	64663742	0.00
chr1	63492477	64772218	0.00
chr1	63492477	64784324	0.00
chr1	63745400	63801229	0.00
chr1	63745400	63815841	0.00
chr1	63745400	64015573	0.00
chr1	63745400	64168065	0.00
chr1	63745400	64651121	0.00
chr1	63745400	64663742	0.00
chr1	63745400	64772218	0.00
chr1	63745400	64784324	0.00
chr1	63745400	65003398	0.00
chr1	63777214	63815841	0.00
chr1	63777214	64015573	0.00
chr1	63777214	64168065	0.00
chr1	63777214	64651121	0.00
chr1	63777214	64663742	0.00
chr1	63777214	64772218	0.00
chr1	63777214	64784324	0.00
chr1	63777214	65003398	0.00
chr1	63777214	65079322	0.00
chr1	63801480	64015573	0.00
chr1	63801480	64168065	0.00
chr1	63801480	64651121	0.00
chr1	63801480	64663742	0.00
chr1	63801480	64772218	0.00
chr1	63801480	64784324	0.00
chr1	63801480	65003398	0.00
chr1	63801480	65079322	0.00
chr1	63801480	65110012	0.00
chr1	64011300	64168065	0.00
chr1	64011300	64651121	0.00
chr1	64011300	64663742	0.00
chr1	64011300	64772218	0.00
chr1	64011300	64784324	0.00
chr1	64011300	65003398	0.00
chr1	64011300	65079322	0.00
chr1	64011300	65110012	0.00
chr1	64011300	65120095	0.00
chr1	64076020	64651121	0.00
chr1	64076020	64663742	0.00
chr1	64076020	64772218	0.00
chr1	64076020	64784324	0.00
chr1	64076020	65003398	0.00
chr1	64076020	65079322	0.00
chr1	64076020	65110012	0.00
chr1	64076020	65120095	0.00
chr1	64076020	65128862	0.00
chr1	64579377	64663742	0.00
chr1	64579377	64772218	0.00
chr1	64579377	64784324	0.00
chr1	64579377	65003398	0.00
chr1	64579377	65079322	0.00
chr1	64579377	65110012	0.00
chr1	64579377	65120095	0.00
chr1	64579377	65128862	0.00
chr1	64579377	65149924	0.06
chr1	64653053	64772218	0.00
chr1	64653053	64784324	0.00
chr1	64653053	65003398	0.00
chr1	64653053	65079322	0.00
chr1	64653053	65110012	0.00
chr1	64653053	65120095	0.00
chr1	64653053	65128862	0.00
chr1	64653053	65149924	0.08
chr1	64653053	65169767	0.06
chr1	64737028	64784324	0.00
chr1	64737028	65003398	0.00
chr1	64737028	65079322	0.00
chr1	64737028	65110012	0.00
chr1	64737028	65120095	0.00
chr1	64737028	65128862	0.09
chr1	64737028	65149924	0.10
chr1	64737028	65169767	0.08
chr1	64737028	65225640	0.00
chr1	64780986	65003398	0.00
chr1	64780986	65079322	0.00
chr1	64780986	65110012	0.00
chr1	64780986	65120095	0.00
chr1	64780986	65128862	0.00
chr1	64780986	65149924	0.12
chr1	64780986	65169767	0.09
chr1	64780986	65225640	0.00
chr1	64780986	65325270	0.00
chr1	64835694	65079322	0.00
chr1	64835694	65110012	0.00
chr1	64835694	65120095	0.00
chr1	64835694	65128862	0.13
chr1	64835694	65149924	0.17
chr1	64835694	65169767	0.12
chr1	64835694	65225640	0.07
chr1	64835694	65325270	0.07
chr1	64835694	65435818	0.09
chr1	65059659	65110012	0.00
chr1	65059659	65120095	0.00
chr1	65059659	65128862	0.13
chr1	65059659	65149924	0.17
chr1	65059659	65169767	0.11
chr1	65059659	65225640	0.00
chr1	65059659	65325270	0.00
chr1	65059659	65435818	0.08
chr1	65059659	66488602	0.03
chr1	65108416	65120095	0.34
chr1	65108416	65128862	0.40
chr1	65108416	65149924	0.37
chr1	65108416	65169767	0.22
chr1	65108416	65225640	0.10
chr1	65108416	65325270	0.11
chr1	65108416	65435818	0.12
chr1	65108416	66488602	0.04
chr1	65108416	66557259	0.03
chr1	65118107	65128862	0.39
chr1	65118107	65149924	0.39
chr1	65118107	65169767	0.19
chr1	65118107	65225640	0.00
chr1	65118107	65325270	0.00
chr1	65118107	65435818	0.08
chr1	65118107	66488602	0.03
chr1	65118107	66557259	0.00
chr1	65118107	66743223	0.00
chr1	65126803	65149924	0.36
chr1	65126803	65169767	0.00
chr1	65126803	65225640	0.00
chr1	65126803	65325270	0.00
chr1	65126803	65435818	0.00
chr1	65126803	66488602	0.00
chr1	65126803	66557259	0.00
chr1	65126803	66743223	0.00
chr1	65126803	66864120	0.00
chr1	65146967	65169767	0.00
chr1	65146967	65225640	0.00
chr1	65146967	65325270	0.00
chr1	65146967	65435818	0.00
chr1	65146967	66488602	0.00
chr1	65146967	66557259	0.00
chr1	65146967	66743223	0.00
chr1	65146967	66864120	0.00
chr1	65146967	66909823	0.00
chr1	65153886	65225640	0.00
chr1	65153886	65325270	0.00
chr1	65153886	65435818	0.00
chr1	65153886	66488602	0.00
chr1	65153886	66557259	0.00
chr1	65153886	66743223	0.00
chr1	65153886	66864120	0.00
chr1	65153886	66909823	0.00
chr1	65153886	67085439	0.00
chr1	65205202	65325270	0.00
chr1	65205202	65435818	0.00
chr1	65205202	66488602	0.00
chr1	65205202	66557259	0.00
chr1	65205202	66743223	0.00
chr1	65205202	66864120	0.00
chr1	65205202	66909823	0.00
chr1	65205202	67085439	0.00
chr1	65205202	69732395	0.00
chr1	65233258	65435818	0.00
chr1	65233258	66488602	0.07
chr1	65233258	66557259	0.00
chr1	65233258	66743223	0.00
chr1	65233258	66864120	0.00
chr1	65233258	66909823	0.00
chr1	65233258	67085439	0.00
chr1	65233258	69732395	0.00
chr1	65233258	69972824	0.00
chr1	65357830	66488602	0.00
chr1	65357830	66557259	0.00
chr1	65357830	66743223	0.00
chr1	65357830	66864120	0.00
chr1	65357830	66909823	0.00
chr1	65357830	67085439	0.00
chr1	65357830	69732395	0.00
chr1	65357830	69972824	0.00
chr1	65357830	71149531	0.00
chr1	66221886	66557259	0.00
chr1	66221886	66743223	0.00
chr1	66221886	66864120	0.00
chr1	66221886	66909823	0.00
chr1	66221886	67085439	0.00
chr1	66221886	69732395	0.00
chr1	66221886	69972824	0.00
chr1	66221886	71149531	0.00
chr1	66221886	71699746	0.00
chr1	66514986	66743223	0.00
[truncated: 132,157 more rows]
